# Supplementary material for: Metabolomics Analysis Reveals Altered Metabolic Pathways and Response to Doxorubicin in Drug-Resistant Triple-Negative Breast Cancer Cells
Source: Metabolites. 2023 Jul 20;13(7):865. doi: 10.3390/metabo13070865 (PMC10383792; doi:10.3390/metabo13070865)
Supplement: Supplementary file 1 [file metabolites-13-00865-s001.zip › Supplemental Table S1.xlsx]

## Sheet: Sheet1
Supplemental Table S1: Peak information and statistics for intracellular metabolomics samples															Sample ID	C_S_1	C_S_16	C_S_31	C_S_46	C_S_2	C_S_17	C_S_32	C_S_47	C_S_3	C_S_18	C_S_33	C_S_48	C_S_4	C_S_19	C_S_34	C_S_49	C_S_5	C_S_20	C_S_35	C_S_50	C_S_6	C_S_21	C_S_36	C_S_51	C_S_7	C_S_22	C_S_37	C_S_52	C_S_8	C_S_23	C_S_38	C_S_53	C_S_9	C_S_24
															sample type	study sample	study sample	study sample	study sample	study sample	study sample	study sample	study sample	study sample	study sample	study sample	study sample	study sample	study sample	study sample	study sample	study sample	study sample	study sample	study sample	study sample	study sample	study sample	study sample	study sample	study sample	study sample	study sample	study sample	study sample	study sample	study sample	study sample	study sample
															cell line	MDA-MB-231	MDA-MB-231	MDA-MB-231	MDA-MB-231	MDA-MB-231	MDA-MB-231	MDA-MB-231	MDA-MB-231	MDA-MB-231	MDA-MB-231	MDA-MB-231	MDA-MB-231	MDA-MB-231	MDA-MB-231	MDA-MB-231	MDA-MB-231	MDA-MB-231	MDA-MB-231	MDA-MB-231	MDA-MB-231	DOX-RES-50	DOX-RES-50	DOX-RES-50	DOX-RES-50	DOX-RES-50	DOX-RES-50	DOX-RES-50	DOX-RES-50	DOX-RES-50	DOX-RES-50	DOX-RES-50	DOX-RES-50	DOX-RES-50	DOX-RES-50
Peak info					0 uM only										dox (uM)	0	0	0	0	50	50	50	50	100	100	100	100	200	200	200	200	500	500	500	500	0	0	0	0	50	50	50	50	100	100	100	100	200	200
					p-value (t-test)		fold change (mean)		VIP (OPLS-DA)		Average				treatment	vehicle	vehicle	vehicle	vehicle	doxorubicin	doxorubicin	doxorubicin	doxorubicin	doxorubicin	doxorubicin	doxorubicin	doxorubicin	doxorubicin	doxorubicin	doxorubicin	doxorubicin	doxorubicin	doxorubicin	doxorubicin	doxorubicin	vehicle	vehicle	vehicle	vehicle	doxorubicin	doxorubicin	doxorubicin	doxorubicin	doxorubicin	doxorubicin	doxorubicin	doxorubicin	doxorubicin	doxorubicin
Peak	r.ta	m.zb	Ontology	Accepted Description	MB231 vs DOX-RES-50	MB231 vs DOX-RES-100	DOX-RES-50/MB231	DOX-RES-100/MB231	MB231 vs DOX-RES-50	MB231 vs DOX-RES-100	MB231	DOX-RES-50	DOX-RES-100		cell or media sample type	cell	cell	cell	cell	cell	cell	cell	cell	cell	cell	cell	cell	cell	cell	cell	cell	cell	cell	cell	cell	cell	cell	cell	cell	cell	cell	cell	cell	cell	cell	cell	cell	cell	cell
16.05_390.1955n	16.05	391.203	PDC	5-Chloro-2,4-dihydroxy-6-methyl-3-[(2E,6E)-3,7,11-trimethyldodeca-2,6,10-trienyl]benzaldehyde	1.87738e-05	0.000534944	4.52948	4.39447	1.95682	1.58556	2423.58	10977.5	10650.3			4110.17	2285.89	1974.38	1323.86	5658.93	4811.57	5220.32	4462.15	5276.37	15310.2	3815.74	1203.26	12123.8	3471.92	8697.5	3611.02	10435	8408.14	6714.96	2805.96	11663	10118.8	10596.5	11531.9	8197.2	10849.4	6284.5	5457.36	8355.89	11119.3	6488.24	5773.81	5724.55	10841.5
1.37_129.0426n	1.37	130.05	OL1	5-Oxoproline	2.28229e-05	0.0283616	1.53016	1.35073	1.95254	2.09396	314976	481964	425447			328197	293141	312000	326567	247085	331456	333433	304971	278251	410846	310315	220399	344030	196909	311824	245371	285112	293146	296718	208211	495188	447122	493830	491715	452623	462981	450696	376178	302991	481682	417383	407748	351866	418118
1.37_233.0381n	1.37	234.045	PDA	N-(5-Butyl-[1,3,4]thiadiazol-2-yl)-2-chloroacetamide	3.41137e-05	0.02683	1.66154	1.5064	1.94885	0.795707	6012.29	9989.68	9056.9			6373.75	6550.16	5539.47	5585.8	4547.13	6294.91	6340.31	4705.13	4612.56	9035.82	6030.04	3057.96	7116.72	3350.8	5247.3	3600	5524.39	5619.1	4483.47	3834.88	10677.4	9945.47	9480.02	9855.87	9544.43	8168.68	7946.38	6255.9	4649.11	10184.1	6968.72	7743.48	6578.51	7254.56
1.11_175.0478n	1.11	176.055	OL1	N-Acetylaspartate	4.74252e-05	0.00333161	1.57958	1.89335	1.94148	1.12112	10837	17117.9	20518.2			11080.7	9352.24	11019.6	11895.5	8170.54	7765.54	11744.7	8885.71	10605.9	12661	12496.1	13278.4	17039	7703.57	12856.5	10459.1	16750.7	14023.9	17502.6	11016.8	17366.6	17780.5	16862.5	16462	12787.8	15754.5	14920.4	14802.6	12063.3	18009.6	15979.4	15418	12723.4	17294
1.39_246.9769m/z	1.39	246.977	PDC	Glyphosine	8.75416e-05	0.000728699	3.38793	3.14331	1.93065	0.992183	692.579	2346.41	2176.99			442.651	940.262	808.612	578.792	0	1107.61	223.359	1503.07	0	2383.51	251.745	272.41	386.031	656.071	900.385	819.217	719.576	1909.57	1253.08	906.099	2262.2	2083.14	2304.98	2735.32	1398.47	2387.09	883.199	2928.15	813.134	2171.56	1569.63	1419.36	1854.57	2021.5
16.22_506.3602m/z	16.22	506.36	PDA	N-Octanoylsphingosine-1-phosphate	9.86246e-05	0.000117803	15.0869	12.6005	1.9335	1.0199	285.291	4304.16	3594.81			655.664	0	485.502	0	1215.95	655.498	822.559	433.029	1161.39	5349.05	386.907	0	4910.02	528.086	2571.96	0	2925.06	1728.11	577.838	404.256	5323.47	4507	3400.63	3985.52	3859.45	4109.38	3234.68	2472.8	2676.93	5774.91	2453.41	2198.68	2648.43	3323.24
15.51_406.2712n	15.51	407.278	OL2b	7-Ketodeoxycholic Acid	0.000102178	0.00028132	1.54782	1.46016	1.93436	1.43076	61280.9	94851.8	89479.7			70906.1	59338.1	58666	56213.5	63127.5	67172.2	77286.8	61490.3	76262.3	91922.6	69552.2	35055.4	84036.4	56584.2	83009.3	73500.4	69345.7	75468.5	75488.6	55488.2	93922.4	90345	97970.6	97169.2	68314.4	84621.1	81646.1	82529	67738	87799.8	69461.6	76043.3	73872.2	84328.8
1.37_232.0122m/z	1.37	232.012	PDA	[(5-Bromo-2-fluorophenyl)methyl]dimethylamine	0.000133853	0.0507068	1.6533	1.3713	1.9259	0.862521	4767.74	7882.5	6538.01			5392.6	4621.17	4172.69	4884.48	2797.21	4832.13	5308	4019.69	3810.07	6671.74	3963.64	3030.12	5907.81	2492.6	4560.16	3651.5	4261.76	4412.59	4090.97	2762.32	8570.11	7870.84	7339.02	7750.03	6576.49	6216.93	5958.09	5614.64	4081.23	7528.5	5203.68	6028.64	4469.75	6836.2
14.35_426.3570m/z	14.35	426.357	OL1	Oleoylcarnitine	0.000212954	0.000674355	2.74027	2.51546	1.91898	0.901051	17619.7	48282.9	44321.7			27935.3	13674.8	12889.6	15979.2	21087	21309.8	29903.2	21360.2	37733.3	96159.4	20223	7224.09	61294.1	25621.5	48566.3	25152.4	48332.3	45110.3	34907.2	16571.1	50832.1	51322	46131.4	44846	50070	45868	44055.7	30584.6	30466.8	58328.6	31292.3	43795.9	32888.5	49562.2
13.09_298.2730m/z	13.09	298.273	PDC	Palmitoleoyl ethanolamide	0.000218839	0.000292175	20.5697	28.4102	1.9183	0	43.5002	894.787	1235.85			174.001	0	0	0	330.572	0	328.565	0	142.589	696.659	0	0	592.194	234.698	614.575	0	968.423	1199.03	655.067	0	1084.59	1045.61	722.109	726.849	657.192	792.676	273.27	0	758.466	893.13	624.112	444.896	868.281	324.805
15.71_491.3606m/z	15.71	491.361	PDC	Araguspongin B	0.000289467	0.000862965	3.31171	2.45346	1.9029	0	1479.18	4898.6	3629.11			1872.99	1143.67	1732.25	1167.81	1464.12	2125.78	2882.74	2210.97	2455.99	4778.87	1949.92	1181.39	2904.91	1338.12	1855.98	1805.9	2561.55	2486.92	2817.26	1667.93	4101.56	5216.72	4359.87	5916.25	3545.69	3312.83	3903	3523.14	2481.91	3984.16	2493.59	2193.68	3047.51	3971.08
15.89_351.1831m/z	15.89	351.183	PDC	8-Chloro-1-octanol	0.00032956	1.2557e-05	0.68626	0.653703	1.89747	1.77597	7876.85	5405.56	5149.12			7319.93	8215.89	8118.03	7853.54	9487.79	9635.18	7063	5277.89	7579.07	4107	7716.5	6418.35	5902.21	8016.48	5757.2	5080.33	5278.33	7769.52	8027.16	6633.81	4644.23	5837.54	5743.21	5397.28	5236.39	6709.37	5363.69	8364.27	6027.98	5557.8	3903.04	5539.2	4258.3	5456.19
1.97_241.1539m/z	1.97	241.154	PDA	Ethyl 4-(1-hydroxy-1-methylethyl)-2-propyl-1H-imidazole-5-carboxylate	0.000331085	2.83178e-05	0.69973	0.512082	1.90332	0.819114	7443.1	5208.16	3811.48			7400.84	6687.82	7689.18	7994.55	6271.25	7373.74	8489.9	7649.38	8781.72	6725.38	9230.24	8452	6207.65	6010.59	7037.23	5921.75	7507.77	7521.38	7721.22	4857.91	5098.12	4955.62	5249.65	5529.23	5809.57	5010.7	6208.35	6365.66	5796.44	6797.19	5890.5	6133.44	6269.4	7007.34
15.89_314.2300n	15.89	315.237			0.000446316	0.00200382	0.564954	0.577576	1.88257	0.306374	3581.95	2023.64	2068.85			3606.75	3735.42	3607.97	3377.65	4085.96	3011.52	1995.17	2478.12	3344.32	1735.69	3481.8	2009.81	2271.94	2421.75	1969.81	2467.58	2212.02	2973.37	3807.31	2613.89	1440.48	2134.07	2065.38	2454.61	2108.68	1794.56	1783.87	2318.21	2321.77	2260.76	2103.12	1430.35	1486.55	1955.01
13.09_330.3356m/z	13.09	330.336	PDC	Nonadecanoic acid, methyl ester	0.00047706	0.151998	2.25453	1.25168	1.89433	0	1446.32	3260.78	1810.34			1560.79	1295.81	1867.53	1061.16	1876.12	977.61	2456.82	1098.54	2515.39	2600.67	2149.32	755.992	2324.54	1496.5	2874.12	1468.33	2668.54	4144.03	3050.51	1224.54	2888.64	2941.32	3580.99	3632.18	2467.95	3289.75	2869.38	2443.26	2471.51	4172.77	2457.86	2735.47	2533.23	3737.22
5.43_230.1081n	5.43	231.115	PDD	tert-Butyl 2-carbamothioylpyrrolidine-1-carboxylate	0.000614025	0.00517528	0.527981	0.550322	1.88279	1.16906	1492.61	788.072	821.418			1219.75	1454.13	1658.99	1637.58	720.243	1771.67	1933.33	1610.38	1505.61	786.837	1510.93	2697.8	393.988	736.673	1014.05	1330.6	282.873	829.722	1525.6	1508.42	770.927	849.687	835.917	695.756	1540.34	437.448	802.062	1211.19	856.312	909.554	1161.16	677.681	1021.04	805.719
1.11_307.0832n	1.11	308.09	OL1	L-Glutathione Reduced	0.000696701	0.684882	1.5826	1.05365	1.88106	0	3.22802e+06	5.10866e+06	3.40121e+06			4.03837e+06	2.83506e+06	3.16822e+06	2.87041e+06	2.91478e+06	2.74658e+06	3.574e+06	2.84392e+06	3.00702e+06	4.40952e+06	3.27294e+06	1.71564e+06	5.21903e+06	2.13999e+06	3.38855e+06	2.46307e+06	3.92464e+06	4.08408e+06	3.40352e+06	1.85855e+06	4.97495e+06	5.37011e+06	4.99252e+06	5.09705e+06	4.08535e+06	5.02726e+06	4.33242e+06	3.5575e+06	3.42455e+06	6.03877e+06	4.36867e+06	3.55004e+06	2.96686e+06	4.71289e+06
15.43_279.6091m/z	15.43	279.609	PDC	N-[4-[[6-Methoxy-7-[3-(4-morpholinyl)propoxy]-4-quinazolinyl]amino]phenyl]benzamide	0.000750159	0.00386144	6.09847	4.27479	1.87519	0	283.6	1729.52	1212.33			708.244	426.155	0	0	920.514	537.285	208.328	143.18	723.412	2099.63	0	0	2215.15	422.914	962.429	231.383	1829.38	1995.75	310.934	168.791	1755.72	2103.2	1368.65	1690.52	2054.48	1396.01	436.975	792.372	1012.5	1449.37	701.012	540.276	1164.5	1700.08
15.87_523.3542n	15.87	524.361			0.000965687	0.000510242	7.50932	8.14384	1.87166	0.783603	2127.16	15973.6	17323.3			7911.76	0	596.901	0	3543.61	1708.81	1143.78	0	2943.02	23585.1	0	0	23356.7	512.363	8201.03	0	20069.1	16477.4	1479.76	393.947	19367.6	16288	14662.3	13576.5	16995.6	18012.7	9869.69	5897.43	9748.97	19751.5	8340.5	5703.34	8305.03	15771
16.22_363.2034m/z	16.22	363.203	PDC	(2S)-3-(1-Benzyl-1H-imidazol-4-yl)-2-{[(tert-butoxy)carbonyl]amino}propanoic acid	0.00107303	0.000807773	0.586967	0.595833	1.86273	0.976296	8843.34	5190.75	5269.15			7254.36	9586.18	9516.24	9016.58	9407.75	6871.33	7410.85	6887.8	9873.31	6172.51	6954.86	6528.98	5519.77	7349.51	5953.61	5565.34	4831.2	8108.34	8305.07	7583.29	4837.35	5082.19	4777.83	6065.62	4879.13	4480.71	6177.14	5829.94	4961.25	3684.2	5451.7	7319.43	6324.17	7039.82
2.46_366.1328m/z	2.46	366.133	PDC	Hydrastine	0.00116624	0.000619181	0.485505	0.463008	1.86034	1.02914	4507.68	2188.5	2087.09			3931.64	4443.22	4193.71	5462.14	2609.07	2951.68	4062.09	4358.06	3561.08	2835.14	4600.7	4870.8	3486.51	3615.39	4537.83	4982.69	5660.91	6201.08	8104.47	6041.31	1674.82	2033.44	2711.29	2334.45	1821.22	2091.49	2523.7	2080.08	1638.91	2520.64	2561.52	2684	2301.06	2658.13
1.11_310.0949m/z	1.11	310.095	PDC	N-[2-(4-Morpholinyl)ethyl]-N'-phenylcarbamimidothioic acid	0.00124278	0.83598	1.67069	1.03313	1.85546	0	17444.3	29144.2	18022.3			22641.9	17063.8	16541.9	13529.8	15222.3	15177.4	21106.9	13414.1	17426.7	25314.9	18415.2	8104.96	31771.2	8495.73	17755.6	11899.3	23219.9	24683.1	21467.1	9364.32	29132.1	31300.3	27928.8	28215.4	19799.7	33081.2	21896.3	18162.9	18389.7	33633.6	24537.8	19961.9	16973.6	26964.1
0.54_173.0572m/z	0.54	173.057	PDC	(2S,3S)-(-)-3-Phenylglycidol	0.00124319	0.00538654	1.32298	1.24358	1.85057	0.532118	13529.9	17899.7	16825.5			13874.4	12493	13501.3	14250.9	11675.6	12646.2	13260.9	10786.1	12239.7	12545.9	15647.2	11674.8	13099.1	15631.9	15630.4	13700.4	15969.3	16055.3	12837.4	12791.8	18114.1	15962.1	18671.5	18851.2	17078.8	15328.5	15634.2	13661	13137	14581.4	17274.9	16360.5	12931.1	12000.7
7.39_1000.0015m/z	7.39	1000	PDD	(2R)-1-(docosanoyloxy)-3-(octadecyloxy)propan-2-yl tetracosanoate	0.00131472	0.0462725	11.3448	11.6326	1.84755	0	449.37	5098.03	5227.33			0	0	918.153	879.327	0	1825.87	2333.15	5591.53	1528.47	2882.88	2540.92	2814.24	0	2566.31	5885.99	1035.14	3436.24	5164.46	6736.47	709.427	2966.27	5172.01	6691.59	5562.27	5382.95	8526.12	3455.17	7872.51	4686.22	2959.74	6758.7	13270.4	3096.5	3691.17
1.34_169.0321n	1.34	170.039			0.00132476	0.0504158	2.57686	2.11848	1.83395	1.63134	686.289	1768.47	1453.89			897.194	810.556	645.12	392.286	480.372	1019.29	1527.74	903.032	627.764	1569.55	591.283	0	1222.48	322.314	1168.24	576.767	758.729	1065.19	957.252	400.231	1332.54	1833.43	1831.77	2076.14	1468.77	1638.83	1251.35	799.496	722.902	1418.72	971.972	1627.82	893.038	1424.51
15.97_553.3344m/z	15.97	553.334	PDC	Prostaglandin E2-PEG11-biotin	0.00133297	0.000387171	4.37982	5.31165	1.84449	1.1399	626.191	2742.6	3326.11			919.579	0	901.943	683.241	578.873	608.072	784.163	0	1764.22	2896.9	0	0	3487.45	1126.31	1683.98	0	2758.85	2951.55	2603.14	0	3204.45	2243.29	2182.6	3340.07	1591.89	3130.61	2526.48	661.703	2815.87	1511.34	1205.04	1509.07	2667.99	459.488
15.89_348.1803n	15.89	349.188			0.00137588	3.81105e-05	0.737221	0.669888	1.83618	1.24382	25727.2	18966.6	17234.3			26911.6	25518.9	26512.3	23965.8	29716.6	24671.2	29472.5	21147.9	26009.7	15616.3	24558.1	20797	21554.7	22887.4	20669.9	16261.4	17063.4	24115.9	27352	21336.1	16014.7	19355.9	19973.1	20522.7	17391.9	18921.7	16554.1	29070.5	18569.6	16149.4	17857.8	19041.2	16877.9	20752.6
15.89_298.1813n	15.89	299.189			0.00138679	0.000985321	0.728395	0.670895	1.85545	1.63006	35255.7	25680.1	23652.9			31055.7	36490.9	35120.8	38355.5	38714.7	37230.4	35984.7	29669.7	34756.7	20890.8	35240.1	28860.1	26938.5	33010	28794.9	27833.5	25252.7	33535.6	37401.4	32925.4	24503.3	24411.8	27332.9	26472.4	26070.8	27374.2	27391.6	35188.1	26078	22898.8	26034.4	22447.8	24259.2	29102.8
1.99_147.1681m/z	1.99	147.168			0.00146587	0.0649307	0.494656	0.503969	1.85293	0	1056.16	522.437	532.273			1170.46	955.37	1036.33	1062.49	998.808	427.375	951.823	1225.86	1233.88	232.207	1454.04	1740.44	429.802	553.195	764.432	1253.26	459.376	404.703	656.804	761.828	397.562	366.432	597.576	728.179	632.786	495.036	1063.32	1226.16	583.326	742.619	1230.59	1163.3	575.381	598.707
15.43_278.6088m/z	15.43	278.609	PDC	3,5-bis(2-propoxyethyl) 4-[2-(difluoromethoxy)phenyl]-2,6-dimethyl-1,4-dihydropyridine-3,5-dicarboxylate	0.00152997	0.00322902	4.011	3.4979	1.8459	0	575.535	2308.47	2013.17			1382.32	400.895	518.931	0	901.002	295.37	811.071	181.718	994.651	2786.33	0	0	2948.13	160.455	1581.44	0	2679.15	2340.93	614.945	148.329	2135.14	2119.28	2333.96	2645.5	1856.97	1618.11	935.686	1989.68	1007.45	2557.39	1690.72	576.366	1703.65	2137.96
2.96_141.0520m/z	2.96	141.052	PDC	4-Butyl-N-(3-isoxazolyl)benzenesulfonamide	0.00162574	0.000206978	0.526338	0.306119	1.84634	1.52469	2559.08	1346.94	783.381			2017.26	2882.42	2633.93	2702.69	1807.6	2498.35	2441.82	1912.19	2396.03	1513.75	2442.39	3188.89	956.236	1929.28	2123.82	2003.33	1295.53	1674.62	2672.8	1808.81	1009.15	1425.43	1578.92	1374.25	1233.38	1352.15	1760.99	1574.19	1360.28	1591.25	1320.48	1341.86	1395.72	1965.52
15.43_525.2853n	15.43	526.293	PDC	(2-aminoethoxy)[(2R)-2-[(4Z,7Z,10Z,13Z,16Z,19Z)-docosa-4,7,10,13,16,19-hexaenoyloxy]-3-hydroxypropoxy]phosphinic acid	0.0016593	0.00835261	3.6943	3.30032	1.84826	1.01592	4153.56	15344.5	13708.1			10158.9	2059.13	3401.24	994.963	10343.1	6335.54	4877.27	3673.41	7212.7	21334.4	1085.33	0	16199.4	2540.77	10269.9	1514.98	18993.3	15359.5	5790.12	2842.34	15677.5	14777.1	15581	15342.4	13702.7	12324.4	10701.1	7319.03	9160.21	16063.3	12855.8	7296.25	10595.8	14049.1
15.89_345.1941m/z	15.89	345.194	PDC	Acetylfentanyl	0.0016731	0.000783118	0.689958	0.702409	1.83808	1.16384	7914.04	5460.35	5558.89			7393.2	7428.31	8001.98	8832.66	8511.13	6870.09	7805.39	7055.8	8143.12	4800.9	6826.03	6440.63	4833.78	7686.52	6939.81	6717.65	6150.04	7144.98	8674.22	7310.13	5848.13	5516.29	4578.1	5898.88	4866.15	5073.92	5793.86	9116.43	6387.47	5572.56	4957.48	4359.8	5091.1	6321.39
2.11_85.0285m/z	2.11	85.0285	PDC	1-Aminocyclopropanecarboxylic acid	0.0017343	0.000144456	0.767619	0.705984	1.83715	1.38279	6479.42	4973.72	4574.37			6332.34	6369.8	6540.17	6675.37	6145.45	5829.15	6278.23	6191.49	7303.98	4916.06	7106.83	6749.78	5100.03	5350.6	6034.95	5757.59	5357.45	5152.08	5435.12	5352.46	4966.07	4214.69	5322.14	5391.99	5887.72	4876.03	5391.07	4860.91	4954.87	5198.42	5290.33	4702.87	5411.91	5524.38
15.45_299.6324m/z	15.45	299.632			0.00180651	0.00177384	7.20068	6.64321	1.83778	1.11981	368.203	2651.31	2446.05			1472.81	0	0	0	974.703	204.171	783.502	0	1394.09	2856.03	0	0	2675.71	0	958.91	0	2760.77	3095.35	410.073	0	2364.44	2799.68	2233.33	3207.8	2583.92	1593.84	1203.81	745.61	1751.78	1327.57	2382.29	829.731	770.901	1646.84
0.67_264.8436m/z	0.67	264.844	PDC	trimethyl(2-{[(2R)-2-{[(5Z,8Z,11Z)-13-(3-pentyloxiran-2-yl)trideca-5,8,11-trienoyl]oxy}-3-(tetradecanoyloxy)propyl phosphono]oxy}ethyl)azanium	0.00180686	0.539491	0.407435	0.850858	1.82835	0	8587.04	3498.66	7306.35			7854.34	9828.51	8209.68	8455.61	5716.19	9435.41	7306.16	8701.98	8844.6	2017.21	2477.56	6284.86	6632.25	2981.42	7790.13	6283.99	5263.44	2826.09	7960.74	7162.44	5387.38	1445.3	4277.76	2884.2	7250.08	5732.53	5827.97	8545.63	4326.29	4772.55	2497.64	3278.54	5461.92	5823.93
9.08_1237.5256n	9.08	1238.53			0.00187085	0.796585	0.354828	0.918898	1.83891	0.760327	1702.93	604.247	1564.82			1302.65	2083.17	1749.42	1676.48	1469.07	3283.73	1962.38	1071.54	1849.09	482.531	828.464	486.249	1177.58	1824.21	1045.84	1520.36	475.527	1684.58	1596.61	912.364	805.106	821.924	258.547	531.412	2477.79	922.129	1206.71	755.858	1490.29	2010.77	498.202	422.27	1374.5	1595.44
15.43_501.2853n	15.43	502.293	PDC	(2-aminoethoxy)[(2R)-3-hydroxy-2-[(5Z,8Z,11Z,14Z)-icosa-5,8,11,14-tetraenoyloxy]propoxy]phosphinic acid	0.00191999	0.00492865	3.74861	3.38753	1.83814	0.762183	19066.3	71472.2	64587.8			48342.3	9667.23	12525.6	5730.28	35997.2	22097.4	24524.9	19804.3	30553.1	98867	6660.22	1283.41	74167.8	16888.7	50980.2	11721	75722.8	62340.8	21895.9	9932.67	67001.3	73694.4	73653.8	71539.3	55984.5	57388.4	46554.8	41266.1	45329.3	79225.1	53801.7	35042.1	52683	63236.6
1.97_202.2156n	1.97	203.223	OL2b	Spermine	0.00195962	0.00195869	0.479267	0.4195	1.8385	0	100926	48370.3	42338.3			112031	106798	78300.4	106573	97916.3	91123.3	75909.5	106913	121970	40424.3	76836.1	148228	50878.7	95593.6	65866.8	136472	61840.8	52727.7	67830.3	127561	37653.5	36630.4	57880.9	61316.4	59393.9	40599.6	62178.3	64336.2	66194.2	77498.1	60892.7	60743.3	77331.1	57992.7
13.25_414.3317m/z	13.25	414.332	PDC	3-carbamoyl-2-(octadec-9-enamido)propanoic acid	0.00204948	0.173107	1.93776	1.24046	1.83306	0	1942.25	3763.63	2409.29			2432.65	1580.53	2192.52	1563.32	2018.73	1943.57	3146.73	2590.86	3223.22	2733.51	3087.34	2006.57	3001.05	1797.35	2134.56	2248	2443.36	2391.39	2621.36	1989.35	3309.99	3339.21	3944.55	4460.77	1832.46	2805.98	2788.38	4087.41	2059.37	4193.84	2446.29	2722.67	2281.05	3655.67
16.22_328.1694n	16.22	329.177			0.00206632	0.0010764	0.566729	0.599955	1.83168	1.0019	9384.36	5318.39	5630.19			7774.55	10580.9	9170.67	10011.3	7528.9	9261.93	8228.16	10116.6	7968.82	6237.42	9110.79	8203.35	4098.97	8010.96	9054.62	8849.74	4827.76	5664.79	9923.54	9446.26	4865.1	4181.68	5807.6	6419.18	4778.76	5287.66	6382.59	9034.45	6480.65	4718.71	7271.15	6129.2	7583.02	5155.59
7.86_237.0993n	7.86	238.107	PDA	N-Benzyloxycarbonyl-.gamma.-aminobutyric acid	0.00207713	0.0342874	1.29751	0.860927	1.80809	0.935534	15890.6	20618.2	13680.6			15829.5	16023.7	15184.6	16524.6	12934.6	16066.9	17403	15621.3	17854.4	12172.7	15625.8	17072.7	11668.4	11059.3	10954.8	12174.9	9147.76	8833.11	8821.25	7064.52	21580.6	18201.9	20540.3	22150.1	15770.6	19025.2	18068.9	20641	14073	19188.5	15681.6	20383.4	14798.3	17809.7
16.07_479.3374n	16.07	480.345	PDA	1-(1Z-Hexadecenyl)-sn-glycero-3-phosphocholine	0.00211785	0.00245074	4.37343	3.90277	1.83273	0.934591	4445.9	19443.8	17351.3			9474.76	2371.46	2930.61	3006.78	6159.12	4144.4	6137.25	3374.18	8932.75	22313.5	3569.05	475.675	20504.6	3172.48	10494.3	3306.98	19634.8	13793.3	5686.6	2347.82	25597.9	20793.4	15777.7	15606.3	15138.6	18652.4	13422.6	11303.7	9996.21	19936.9	11023.3	12475.9	10388.2	16091.7
15.43_478.2927m/z	15.43	478.293	PDC	[(2R)-2-hydroxy-3-[(8Z,11Z,14Z)-icosa-8,11,14-trienoyloxy]propoxy]phosphonic acid	0.00216969	0.00546426	4.13291	3.5806	1.8325	0.866429	1639.07	6774.12	5868.85			4154.06	655.413	1746.8	0	1544.05	1979.47	2116.06	1319.31	2695.98	11496.6	0	0	9180.49	1495.94	4039.02	1573.58	7185.72	4832.38	1374.13	954.448	7349.5	7075.85	7127.4	5543.7	5201.75	6932.77	5151.83	1801.58	5654.13	7842.36	4338.41	3344.36	4317.13	5723.22
1.72_203.2227m/z	1.72	203.223	OL2b	Spermine	0.00221982	0.00385188	0.10088	0.194593	1.83446	0	6373.33	642.943	1240.21			5840.97	8188.26	3555.91	7908.16	4838.34	4794.83	5474.2	7411.37	7859.3	0	5602.88	13348.3	2062.52	2245.74	4648.66	11385.3	2187.82	914.686	649.795	4930.67	0	510.248	1551.75	509.776	1363.04	0	3552.01	3814.11	4870.68	2738.82	3518.16	1823.7	2712.68	2913.48
8.68_735.8606m/z	8.68	735.861			0.00231569	0.00231569	0	0	1.83009	0	1008	0	0			720.907	1362.9	609.438	1338.76	0	0	679.817	2285.36	775.818	0	2741.78	0	0	635.553	493.084	0	0	0	1861.15	0	0	0	0	0	0	10.4843	0	0	0	60.4258	0	0	712.89	0
16.30_467.2978m/z	16.3	467.298	PDC	Phe-Leu-Arg	0.00232719	0.101418	2.64367	1.43348	1.82872	1.00601	4648	12287.8	6662.8			7472.67	3777.32	3535.55	3806.48	6420.01	4517.78	4372.93	4523.61	5975.47	13880.1	2848.22	1426.68	11270.1	4477.38	7591.65	4096.25	11935.9	9575.92	5364.57	4416.5	15126.4	13214.8	11014.8	9795.14	10820.1	12283.4	9094.66	7095.33	10012.5	15007.4	8468.65	9336.14	10592.1	13166.9
4.84_246.1696m/z	4.84	246.17	OL1	2-Methylbutyroylcarnitine	0.00236707	5.45509e-05	0.703676	0.505248	1.8166	0.88052	410446	288821	207377			384427	380387	413292	463677	335614	382498	387235	386800	443549	345838	457119	359549	351708	325561	364061	385205	368076	372684	451325	318685	289771	254409	285139	325963	285187	256970	290765	300774	288254	363288	310208	276363	308949	329334
0.73_159.0306m/z	0.73	159.031	PDC	6-(Chloromethyl)-1,3,5-triazine-2,4-diamine	0.0023799	0.456067	0.602535	0.909618	1.83003	1.5661	88723.8	53459.1	80704.7			79743.7	96256.6	77869.6	101025	81453.6	108134	70825.3	72070.3	66377.8	59352.8	51247.5	59226.6	54759.2	48820.3	51936.3	68377.3	52070.7	66935.2	69436.1	74709.1	48023.9	63387.3	46466.1	55959.2	78468.8	77446.3	58333.6	64982	43362.1	70807	53740.2	61326.8	57027.3	77633.7
0.56_685.7695n	0.56	686.777			0.00241073	0.232845	0.254627	0.686413	1.80104	1.073	18017.2	4587.67	12367.2			16594.2	18648.4	18773.5	18052.7	0	14807.1	17471.4	27422.8	2986.42	0	3213.97	17213.5	12193.9	1365.71	19065.8	4459.9	0	222.367	18828.8	3372.45	12346.5	668.469	2510.74	2825.01	0	16832.9	17082.1	4738.33	2027.37	15553.4	2291.41	3714.89	17009.1	15443.4
15.87_521.3482n	15.87	522.355	PDA	1-Oleoyl-sn-glycero-3-phosphocholine	0.00244024	0.00214748	5.15872	5.32404	1.82933	0.879256	119822	618129	637938			389764	34593.3	35915	19017.3	165250	109810	110074	64888.3	132644	873517	22786	3278.5	864151	53628.1	274050	38106.2	694501	584469	93912.6	32620.9	724699	647240	540080	560498	570417	629665	357483	195086	406912	678627	333103	218223	288476	577391
1.01_228.0715m/z	1.01	228.071	PDC	8-Methyl-2-(trifluoromethyl)-5H,6H,7H,8H-imidazo[1,2-a]pyrazine	0.00246039	0.00040072	0.655874	0.510494	1.82574	0.830132	184356	120914	94112.7			183258	209043	180932	164192	159340	191225	168618	127452	184917	143429	155228	127406	126288	134190	129973	104559	118060	128462	136289	79881.8	129697	129185	129917	94858.4	171161	144658	135682	106701	146010	169876	122730	106156	149445	159221
14.16_400.3413m/z	14.16	400.341	OL1	Hexadecanoylcarnitine	0.00259574	0.000412082	2.7254	2.8928	1.82161	1.15755	19922.7	54297.3	57632.4			34734.6	12915.2	16048.2	15992.7	27608.7	29919.1	30503.3	23615.2	33264	107661	27374.8	11079.8	80434.2	29418.4	51766	25874.5	63917.2	56847.4	33443.3	17426.6	65273.6	58433.6	50585.7	42896.4	45182.7	57597.2	47102.8	35732	37609.7	69304.7	39677.7	45905.6	40597.1	46016.9
2.09_220.1447m/z	2.09	220.145	PDC	Cimaterol	0.00269438	2.5563e-05	0.657875	0.419092	1.80202	0	5578.41	3669.9	2337.87			5024.25	5427.83	5615.16	6246.4	5237.54	5287.6	5321.43	5505.19	6843.49	4254.01	6722.64	7583.28	3977.27	4469.63	5007.43	5502.36	4246.83	4589.53	5515.66	3546.01	3889.58	2796.26	3915.28	4078.46	3929.97	3974.78	3686.05	4108.51	3785.5	4946.36	4026.53	4080.6	4068.98	3783.88
1.56_95.0491m/z	1.56	95.0491	PDC	5-(1-Hydroxyethyl)oxolan-2-one	0.002787	0.000255672	0.779798	0.560762	1.82033	1.00627	108173	84353.1	60659.2			104098	113631	114371	100592	98248.5	107353	101590	77907	113850	84481.7	113286	85281.5	74839.6	84411	82858.8	60630.2	71540.1	77858.5	80159.6	47895.6	88015.2	81492.5	91781	76123.7	90697.2	88097.1	88189.4	66397.2	89412.6	103347	83130.4	67384.3	97034.3	95211.8
3.39_237.0863m/z	3.39	237.086	PDC	8-Methoxy-4-oxo-1,4-dihydroquinoline-2-carboxylic acid	0.00281294	0.0001268	0.514357	0.331333	1.81994	1.42096	27813.2	14305.9	9215.43			31052.7	21999.1	29503.9	28697.1	22656.3	18569.7	22008.8	20730.8	25780.9	19645.9	25451.8	25965.4	17674.1	14022.7	19895.1	22582.6	17629.5	12748.5	15168.4	11661	11463.2	10503.3	17606.5	17650.8	18295.8	14157.9	18319.9	19324.3	22744.9	21150.4	17235.8	21469.8	16634.5	17134.8
1.37_284.0237m/z	1.37	284.024	PDA	Procymidone	0.00288584	0.0810137	1.54679	1.47347	1.81012	0.92017	4470.22	6914.48	6586.71			5114.74	3857.32	4525.41	4383.39	4055.26	4358.96	4724.67	2585.34	3455.68	6081.62	3988.97	2005.13	4471.94	2156.66	4250.64	2678.77	3628.77	4664.61	4380.06	2646.86	7996.04	6993.52	5880.6	6787.74	6293.13	6326.75	4635.99	4968.85	3987.92	7387.7	4545.54	4897.28	4961.94	5303.04
1.97_112.1119m/z	1.97	112.112	PDC	(2R)-3-(tert-Butylamino)propane-1,2-diol	0.00289532	0.000494673	0.508895	0.359231	1.81829	0	3245.45	1651.6	1165.87			3958.43	3336.64	2623.12	3063.62	3216.76	2808.31	2756.78	2683.4	4422.43	1595.04	3164.6	3684.9	1783.67	2882.57	2243.86	3382.26	1868.87	1665.01	2403.3	2679.87	1489.9	1246.52	2024.82	1845.14	1954.36	1272.65	2561.67	1807.32	2397.54	2865.79	2529.85	1477.9	2537.32	2038.52
16.27_361.1666m/z	16.27	361.167	PDA	Imidodicarbonimidic diamide, N-(4-chlorophenyl)-N'-[6-[[(cyanoamino)iminomethyl]amino]hexyl]-	0.00309943	0.00544653	0.368271	0.448497	1.81362	1.06125	10591.4	3900.52	4750.22			6881.52	10379.8	12120.3	12984.1	11080.6	9669.11	10856.3	8730.77	11474.6	5066.4	12273.9	10947.7	3716.34	11145.8	7809.84	9590.29	5656.62	6806.6	12334.5	10619.4	3087.13	3558.64	4084.29	4872.01	3867.96	3196.08	3937.81	7648.15	5065.57	4465.67	4044.6	4678.84	4613.84	5314.57
1.07_357.1598m/z	1.07	357.16	PDC	[Dodecyl(phosphonomethyl)amino]methylphosphonic acid	0.00311432	0.143897	0.559608	0.772112	1.79614	0.631256	5234.77	2929.42	4041.83			4387.93	5281.99	4966.27	6302.89	3006.6	5681.29	4352.93	2515.74	4063.17	3303.72	5186.92	4755.9	3080.91	4319.34	3492.22	2486.12	4686.44	4363.93	4544.99	4529.99	3327.65	2649.57	2307.18	3433.28	6433.84	3792.8	2481.51	2752.23	3128.04	4294.1	3336.94	3233.82	4952.51	1716.77
3.24_300.1795m/z	3.24	300.18	PDC	2-(3-Hexyl-4-methyl-2,5-dioxopyrrol-1-yl)propanoic acid	0.00331454	0.00766929	1.73552	1.60139	1.80059	0.963807	13877.8	24085.2	22223.8			10244.8	17199.2	17400.2	10666.9	15171.9	17402.5	17581	14728.3	13406.8	19611.5	19654.3	16864.9	12629.5	18781.2	21701.4	14604.6	18446	23215	25583.2	16302.2	21881	24131.8	26255.3	24072.6	23663.6	24935.5	23371.2	22285.6	16980.1	22572.1	28864.5	21900.6	14636.2	23021.4
1.09_248.0369n	1.09	249.044			0.00347241	0.0196805	3.07774	3.57762	1.79965	1.75618	762.285	2346.12	2727.16			679.068	722.532	1203.66	443.88	1206.47	2150.09	742.688	0	240.893	1426.67	597.596	344.186	1416.05	500.548	888.287	218.815	1408.3	1654.62	334.494	375.385	2729.82	2874.45	2236.56	1543.64	2709.6	2821.26	1412.61	1280.86	937.236	2233.74	2050.71	704.254	2036.24	1225.92
15.45_567.3325n	15.45	568.34	PDC	(2-{[(2R)-3-[(4Z,7Z,10Z,13Z,16Z,19Z)-docosa-4,7,10,13,16,19-hexaenoyloxy]-2-hydroxypropyl phosphono]oxy}ethyl)trimethylazanium	0.0034818	0.00151807	4.98218	5.5087	1.80483	0.864548	1913.75	9534.63	10542.3			6124.86	829.008	701.131	0	6652.15	4484.44	1938.71	1742.68	4936.04	10449	0	0	8823.48	1210.5	4184.9	398.268	10645	8236.81	2137.77	413.223	8089.29	8143.44	10782.1	11123.7	7727.62	8096.11	6874.11	5883.62	5092.38	9421.26	7029	5793.83	6164.82	8342.78
0.83_102.1150m/z	0.83	102.115	OL2a	Cadaverine	0.0035695	0.00135532	0.510725	0.440623	1.80521	0	255798	130642	112710			235904	250806	244847	291635	257132	216224	239190	325670	340550	109380	227156	455800	126950	214672	190593	336867	161431	131556	178269	293420	87565.5	95435.8	150088	189481	142921	106154	164982	217616	161553	224840	157660	197018	194207	167926
1.56_123.0440m/z	1.56	123.044	PDC	5-Amino-2-methoxyphenol	0.00359781	6.79882e-05	0.848147	0.611564	1.79916	1.6114	602087	510658	368215			571813	600149	631966	604421	516770	580207	589070	488115	608668	506638	634340	533339	443159	458334	475677	398760	395063	428413	455168	309000	508761	480081	553408	500383	509471	518417	528977	434434	490869	608771	506850	437559	509839	554550
0.73_157.0350m/z	0.73	157.035	PDC	4H-Thiopyrano[4,3-d]pyrimidin-4-one, 3,5,7,8-tetrahydro-2-[4-(trifluoromethyl)phenyl]-	0.00377693	0.5094	0.639885	0.926491	1.79924	1.47186	1.70605e+06	1.09168e+06	1.58064e+06			1.48009e+06	1.8744e+06	1.56721e+06	1.90251e+06	1.43391e+06	2.03019e+06	1.37732e+06	1.43978e+06	1.28609e+06	1.12737e+06	1.03703e+06	1.21903e+06	1.01328e+06	986255	1.0812e+06	1.33489e+06	1.00312e+06	1.28162e+06	1.34819e+06	1.47028e+06	977474	1.23593e+06	927476	1.22583e+06	1.51463e+06	1.51209e+06	1.18141e+06	1.25696e+06	892684	1.3891e+06	1.1718e+06	1.2968e+06	1.1484e+06	1.46054e+06
7.82_734.7720m/z	7.82	734.772			0.003792	0.120276	9.96078	11.6435	1.76017	0	150.389	1497.99	1751.06			0	601.555	0	0	0	0	1187.85	1963.42	0	2271.65	947.331	0	833.282	1875.78	2740.26	2097.33	0	1881.53	3675.62	2068.87	1529.99	1058.23	1205.68	2198.06	0	0	2978.74	370.828	0	3504.31	935.205	1482.57	1665.69	1483.14
10.27_213.1956m/z	10.27	213.196	PDC	2-(Piperidylmethyl)-1-cyclohexanone	0.00384316	0.777706	0.274362	0.943598	1.7987	0.830002	413.183	113.362	389.879			547.206	440.534	305.354	359.637	88.8463	291.591	416.147	320.415	288.499	554.507	362.526	311.69	436.241	473.242	496.309	612.849	456.263	507.959	525.121	442.809	143.336	128.57	181.542	0	253.312	264.986	418.093	490.209	328.436	441.869	0	168.721	247.224	449.035
0.49_132.5782m/z	0.49	132.578	PDC	N-(3-Phenylpropyl)-N-(4-quinazolinyl)amine	0.00386348	3.4329e-05	0.381289	0.0993703	1.78661	1.21913	528.245	201.414	52.4918			609.149	539.787	488.349	475.693	577.81	572.77	611.879	316.482	773.479	289.006	813.853	0	81.5124	556.933	440.864	325.424	213.134	415.02	532.874	465.426	51.4368	173.492	366.52	214.207	279.545	304.407	411.327	622.86	233.177	1017.82	0	376.448	764.761	362.15
15.45_519.3325n	15.45	520.34	PDA	1-Linoleoyl-sn-glycero-3-phosphorylcholine	0.00387453	0.00229935	3.70024	3.68588	1.7986	0.930675	4603.93	17035.7	16969.6			11295.8	2004.79	3995.42	1119.74	7412.86	9190.21	7946.92	5919.3	34389.3	22387.2	1686.12	0	16887.1	5000.64	12341	4563.44	21099.5	18192.6	6455.96	4024.46	14442.8	14593.4	19608.8	19497.7	16596.2	15490.5	14517.3	10676.2	10453.6	16746.5	16092.1	11812.1	10462.4	15276.3
15.45_543.3325n	15.45	544.34	PDC	(2-{[(2R)-2-hydroxy-3-[(5Z,8Z,11Z,14Z)-icosa-5,8,11,14-tetraenoyloxy]propyl phosphono]oxy}ethyl)trimethylazanium	0.00400632	0.00219125	4.83979	5.28693	1.79538	0.906764	6786.34	32844.4	35878.9			23364.9	775.855	1938.11	1066.48	17784.9	8287.95	8095.09	4842.85	14993.4	40557.8	0	0	31016.7	3651.96	18062	2864.6	37731.5	33784.8	9230.36	2796.69	29100.6	33606.1	31873.3	36797.8	30744.5	29920	25945.1	20779.2	21508.9	33024.8	23244	14754	19570.3	28625.6
3.69_380.1481m/z	3.69	380.148	PDC	3-Methyl-6-(4-toluidino)-3H-naphtho[1,2,3-de]quinoline-2,7-dione	0.00407042	0.000540459	0.436906	0.237143	1.79741	1.16317	10279.2	4491.04	2437.64			7451.37	9460.43	12621.8	11583.1	6673.46	9004.5	8248.03	11306.5	10440.7	6354.69	9814.28	7283.83	4838.67	7186.22	7788.61	10957.7	6783.79	6332.6	8836.23	7609.13	3532.84	3489.1	5262.11	5680.12	3711.49	3334.91	3946.14	3432.03	4314	4349.06	3800.84	4078.43	4484.66	3520.89
15.04_482.2419n	15.04	483.249	PDC	[(2R)-3-[(4Z,7Z,10Z,13Z)-docosa-4,7,10,13,16,19-hexaenoyloxy]-2-hydroxypropoxy]phosphonic acid	0.00407253	0.17042	4.72951	2.34873	1.79621	1.09318	736.016	3480.99	1728.7			2505.48	0	225.923	212.661	1941.66	885.725	980.736	601.743	1355.54	4198.16	167.03	157.372	3400.46	210.065	1631.95	0	3494.5	2275.96	1419.45	0	3483.85	3876.31	3346.98	3216.84	2748.01	3427.33	2128.05	1756.28	2317.46	3292.3	2652.63	1187.03	1800.42	3653.28
16.07_345.1725m/z	16.07	345.173	PDC	N-Benzyl-2-(pyridin-3-yl)quinazolin-4-amine	0.00412836	0.00929671	0.31297	0.367022	1.79384	1.48558	7245.82	2267.72	2659.38			4631.17	7689.09	6767.45	9895.56	9689.61	8515.21	6394.74	6349.26	10225.9	2534.29	8273.68	12921.4	2952.56	6169.27	5679.76	5457.62	4191.05	7183.85	6897.62	6247.09	1697.1	2491.42	2402.08	2480.29	2656.32	2640.52	2897.38	7322.57	3412.69	1475.27	1259.25	3792.92	2835.3	2925.21
15.43_303.6462m/z	15.43	303.646			0.00426916	0.00579173	5.74038	7.00099	1.78852	0.95552	132.794	762.288	929.689			531.176	0	0	0	548.474	342.732	230.471	0	442.146	1512.67	0	0	1373.56	0	594.166	337.067	930.205	700.87	0	0	625.829	796.324	845.855	781.142	1291.48	1116.44	512.461	560.995	574.719	500.702	634.856	384.554	860.647	777.039
7.68_592.3469m/z	7.68	592.347	PDD	6-[16-(acetyloxy)-5,12-dihydroxy-2,6,6,11,15-pentamethyl-9,17-dioxotetracyclo[8.7.0.0?,?.0??,??]heptadec-1(10)-en-14-yl]-2-methyl-4-oxoheptanoic acid	0.00442262	0.000904498	3.75084	7.66918	1.77724	0	6008.93	22538.5	46083.6			0	11013.4	9943.38	3078.93	0	20663.5	8971.88	6498.94	2206.76	16479.7	5388.08	2714.96	10441.6	12347.8	18914.6	6462.28	18241.9	32381.6	11135.1	8963.39	20339.2	30040.5	18061.2	21713.1	32362.7	39277.3	17208.6	9933.76	22438.2	26754.4	24518.6	14500.8	18029.5	31485.7
11.80_300.2888m/z	11.8	300.289	PDA	2S-Amino-4E-octadecene-1,3S-diol	0.00445843	0.10121	1.68372	0.817036	1.78231	0	2670.87	4497.01	2182.2			3173.44	2048.03	2670.25	2791.76	2538.19	2608.61	2983.97	2852.68	4627.61	3862.19	4080.58	2957.58	4133.79	1995.55	3571.68	3680.98	3962.33	3243.7	4306.5	2887.27	4541.46	3575.91	5214.77	4655.9	3706.6	4144	4718.25	4605.77	2904.85	4741.68	3742.89	5195.75	3837.17	5743.71
15.87_289.1418m/z	15.87	289.142	PDC	3,5,7-Trihydroxy-p-menth-1-en-6-one, 5-tigloyl, 3-acetate	0.00445896	0.00472579	4.85889	4.89992	1.79168	0.600229	2928.06	14227.1	14347.3			9389.03	537.525	953.111	832.565	4491.01	1882.46	1581.18	690.651	2826.09	21033.9	0	216.082	19471.1	809.864	6276.24	439.866	19382.4	14648.4	1832.56	1113.36	17467.7	15374.9	12785.3	11280.5	13612.4	15324.6	9134.69	3765.06	10563.1	17639	8625.6	3847.43	6313.72	12787.1
4.22_889.4096n	4.22	890.417			0.00459936	0.219119	0.314237	0.692527	1.78801	0	2807.5	882.219	1944.27			1626.49	3432.67	3494.38	2676.45	2492.85	4636.47	1953.53	1789.83	3163.87	1429.15	1809.69	1562.72	876.944	2581.29	2080.9	1935.42	821.091	1412.02	2493.89	3336.45	870.411	788.706	848.119	1021.64	3074.68	1550.13	781.938	1105.04	1629.64	1115.88	1703.01	475.762	3094.06	2093.49
15.43_270.6227m/z	15.43	270.623			0.00487952	0.00703829	3.73756	3.38166	1.78642	1.34554	1417.14	5296.64	4792.29			3859.38	770.993	836.037	202.153	2813.54	1811.13	1879.9	1330.58	2402.81	8428.97	177.842	149.577	5633.89	1650.84	3643.38	994.265	6198.17	5135.09	1268.98	581.951	5630.93	4677.08	6094.98	4783.58	5181.77	4236.99	3720.36	2656.93	3250.95	6237.61	3071.35	1935.16	3825.47	4827.71
15.61_483.3322n	15.61	484.339			0.0049161	0.0758742	3.25331	2.44243	1.78505	0.6861	2771.56	9016.75	6769.34			7008.6	850.782	1909.25	1317.61	4425.56	3413.27	3314.35	2745.49	4533.97	12676.1	1464.01	416.787	8063.43	1906.98	6337.43	934.151	6606.33	6658.18	2722.01	1336.39	9303.73	9298.03	8970.93	8494.31	4535.19	7107.18	6914.2	4899.17	6154.65	10672.5	6000.36	5787.82	5198.88	10465.9
2.89_454.1823m/z	2.89	454.182	PDC	1-(4-fluorophenyl)-3-[3-(4-fluorophenyl)-4-hydroxybut-2-en-1-yl]-4-(4-hydroxyphenyl)azetidin-2-one	0.00499118	0.000971304	0.50605	0.343515	1.75097	0	2460.65	1245.21	845.273			2248.82	2415.13	2240.05	2938.62	1855.24	2113.7	2374.99	2720.44	3604.93	1620.74	2695.92	4777.59	1363.5	1467.78	1950.27	2219.05	1448.17	1464.33	2022.31	2310.56	1218.09	1163	1853.53	746.233	1989.07	859.63	1389.87	2078.72	1473.68	2314.6	1608.33	2084.66	1873.3	1263.14
1.56_91.0542m/z	1.56	91.0542	PDC	2-Methyl-1,3-cyclohexanedione	0.005165	0.000295703	0.806026	0.583311	1.77984	1.08117	107116	86338.1	62481.9			104712	110854	113879	99018	96263.8	105107	104287	79914.7	113387	87123.9	113830	85555.6	75556.4	86192.2	84546.8	62262.9	73415.2	78683.5	81414.4	50678.9	89629.2	82911.4	94412.6	78399.3	92510.8	90630.1	91305.2	66862.1	90646.8	106538	84710.3	70322.5	95518.9	95544.7
1.56_121.0645m/z	1.56	121.064	PDC	Dihydroterrein	0.00527014	0.000124113	0.842941	0.680455	1.78118	0.989682	49413.8	41652.9	33623.8			46236.3	49815.9	52699.5	48903.3	44410.2	46300	49406.5	42307.1	50448.8	39976.8	51072.8	46161.5	36693.8	42330.9	40718	36660.2	35685.2	37340.3	40843.4	33608.2	40823.9	38728.9	44546.6	42512.2	40002.2	40800.3	43476.8	36777.3	42616.6	47266.3	41621.1	38828.5	45437.1	46819.2
8.48_729.8797m/z	8.48	729.88			0.00556921	0.0475168	0.225146	0.401783	1.77328	0	10029.2	2258.04	4029.58			13628.3	7660.65	6935.63	11892.4	5403.2	7573.88	10397.4	6994.21	9742.1	1771.27	4631.59	6134.91	409.811	813.99	684.302	10855.8	1626.52	5881.77	9954.38	5253.9	604.508	1098.99	4399.55	2929.14	5264.19	4015.01	16102.9	17458.8	6157.91	8915.45	5490.23	9221.12	5117.39	4978.63
14.48_252.1506n	14.48	253.158	PDC	4-(1-Phenylcyclohexyl)phenol	0.00570289	0.000192839	2.80509	1.56198	1.76722	0.898764	4994.18	14009.1	7800.83			5616.86	5039.61	5283	4037.25	3612.38	4730.68	3937.84	6021.77	9391.07	6893.62	8973.84	8965.22	13862.2	12174.1	10549.9	11709.9	4232.85	5701.43	4666.22	2967.58	11718.8	9291.69	16535.1	18491	5725.29	4763.39	6762.33	5318.13	8298.21	12136.7	9473.43	10846.7	8531.75	7938.71
5.05_130.1589m/z	5.05	130.159	PDC	but-1-ene	0.00577598	0.0161848	0.557478	0.597827	1.76691	1.4975	3690.16	2057.18	2206.07			4451.23	3089.18	3459.92	3760.28	4046.29	1876.58	2858.15	3480.99	2736.99	2743.58	2005.61	1977.79	2771.18	1729.33	2278.98	1706.7	2053.76	1857.6	2443.62	2586.96	2086.8	1974.53	1443.82	2723.57	1881.23	1669.71	2324.68	4885.03	2923.41	2327.47	2228.58	2707.43	3752.5	2758.99
2.04_93.6019m/z	2.04	93.6019	PDC	N,N-Diethyl-2-(1-piperazinyl)ethanamine	0.00587985	0.00312798	0.466167	0.396721	1.76841	0	15712	7324.4	6233.27			15558.1	17024.4	11885.9	18379.5	13543.5	13590.7	10670.7	18742.3	18059.2	5514.12	11160.8	27917.3	6913.31	12958.3	10041.6	26654.3	8403.16	7033.32	9734.99	24669.5	4941.73	4938.8	8632.24	10784.8	8213.27	5440.39	9543.74	11672	8721.5	11248.3	8644.89	11349.7	10612.9	7853.2
2.09_218.1387m/z	2.09	218.139	OL1	Propionyl-L-Carnitine	0.00592756	0.000521671	0.646063	0.487273	1.76275	0.835203	2.75659e+06	1.78093e+06	1.34321e+06			2.31625e+06	2.60735e+06	2.82141e+06	3.28134e+06	2.13362e+06	2.39216e+06	2.5422e+06	2.8286e+06	2.83597e+06	1.97944e+06	3.20788e+06	3.60462e+06	1.81241e+06	2.19132e+06	2.36188e+06	2.32037e+06	2.0229e+06	2.07351e+06	2.36503e+06	2.00511e+06	1.62372e+06	1.53831e+06	1.97775e+06	1.98394e+06	1.72582e+06	1.68819e+06	2.01453e+06	1.91767e+06	1.7791e+06	2.12456e+06	1.88175e+06	2.01836e+06	2.07006e+06	2.10467e+06
10.53_957.4722m/z	10.53	957.472	PDD	[(2R)-2-{[(5Z,7R,8E,10Z,13Z,15E,17S,19Z)-7,17-dihydroxydocosa-5,8,10,13,15,19-hexaenoyl]oxy}-3-[(9Z)-hexadec-9-enoyloxy]propoxy]({[(1S,2R,3R,4S,5S,6R)-2,3,4,5,6-pentahydroxycyclohexyl]oxy})phosphinic acid	0.00597191	0.0033592	0.153186	0.112246	1.76897	0	11819.8	1810.62	1326.72			7166.55	12544.5	9944.15	17623.9	3193.32	8794.25	9157.87	17156.2	15407	757.991	16016.7	15402	867.082	6362.16	1999.67	6775.44	1519.57	992.696	10685.4	5254.83	0	1208.57	1661.81	4372.09	3407.9	1762.36	3370.81	6275.55	2206.39	1697.66	1881.87	6654.9	2456.49	1867.96
0.49_132.0766m/z	0.49	132.077	OL2a	Creatine	0.00623544	0.00178306	0.389298	0.287849	1.75318	0.791654	15912.5	6194.71	4580.39			12296.8	21025.9	15741.1	14586.1	12161.4	19131	15751.9	9955.88	19434.3	6401.54	18121.1	10974.8	3319.57	9377.16	15255.6	11263	5774.01	7461.74	16037.9	11629.3	2664.02	4894.36	8696.12	8524.35	7416.04	6018.71	14663.3	12026	7214.11	18880.3	13750.4	11637.9	13244.3	11269.2
1.41_290.1339m/z	1.41	290.134	OL1	Ophthalmate	0.0063194	0.0479726	1.34868	0.776718	1.74891	0	11748.9	15845.4	9125.55			13236.3	9115.05	11573.1	13071	8159.75	10106.2	13312.9	11244.8	9831.19	14475.9	12114	9281.12	12946.3	8592.36	12092.6	9078.59	12451.4	11084.9	11304.2	6433.13	15949.4	15001.7	16325.5	16104.9	11149.8	13147.6	13708.1	10418	9237.3	17628.3	10797.9	13538.9	10764.5	17421.8
0.51_263.1455m/z	0.51	263.146	OL2a	Creatine	0.00666221	0.00120502	0.310904	0.214277	1.7642	0.695799	7624.93	2370.62	1633.85			4766.38	8620.4	8756.41	8356.52	3719.23	6098.12	7505.84	8009.63	7305.2	1353.01	8345.41	9857.38	871.129	4080.65	5632.05	6252.25	1878.18	2068.5	6435.47	5674.56	872.217	887.58	4212.68	3510.01	2696	794.514	5742.21	5797.36	2224.45	6513.8	4803.89	5363.92	3671.05	2397.27
15.48_297.2393m/z	15.48	297.239	PDC	6-[1-(1-Azepanyl)ethyl]-N2,N2-dimethyl-1,3,5-triazine-2,4-diamine	0.00684828	0.163164	0.916402	0.958959	1.76145	1.00721	74180.9	67979.5	71136.4			74871.6	72669.1	76094.2	73088.5	73560	73416.1	74324.1	68442.1	73210.5	69278.2	73474.7	68897.2	68963.4	70323.4	67574.7	71282.6	68173.3	63410.4	71856.5	73585	69501.3	70671.1	64799.6	66946	63680.7	67396.9	65991.9	65722.9	67117.4	66490.2	65027.2	66308.2	65897.9	69884.9
13.89_238.1348n	13.89	239.142			0.00706142	0.0373558	1.97708	1.21802	1.75778	1.79739	6339.34	12533.4	7721.47			6991.89	6527.37	6882.63	4955.46	4959.5	5415.16	4314.51	5660.03	7851.03	7112.77	7409.55	7658.05	9977.73	8839.63	7844.37	9371.76	5127.6	5408.22	5086.3	5464.03	12553.1	8807.45	16006.6	12766.3	5762.94	5520.14	8211.42	6510.65	7860.37	11237.6	8874.81	9994.72	7667.32	7397.74
13.03_223.1111m/z	13.03	223.111	PDA	2,4-Diphenylbutanoic acid	0.00707444	0.176762	1.80577	1.23117	1.75813	1.44425	4122	7443.38	5074.88			5776.22	4039.12	3619.76	3052.9	3157.19	3663.37	3327.42	3435.65	4457.19	4709.04	4630.81	4062.59	4352	3247.07	4237.49	4676.33	3279.88	2978.24	2991.69	2598.31	7600.03	6349.67	9019.28	6804.52	3854.05	3999.85	5050.21	4029.94	6928.74	7747.01	7731.48	6874.66	5464.78	5560.92
0.83_85.0885m/z	0.83	85.0885	PDC	Betaine aldehyde cation	0.00722939	0.00453156	0.449786	0.352058	1.74992	0	10266.5	4617.75	3614.41			9711.63	9056.84	8981.56	13316.1	11321.6	8265.22	9455.66	15706.5	15122.1	3387.18	9736.51	20388.4	4932.71	9775.8	9101.52	16725.1	6367.1	5090.55	6673.65	12126.9	3216.88	2671.02	6201.87	6381.24	5561.64	3004.31	7655.67	8053.59	6731.01	7285.35	5320.55	7619.4	7169.35	5524.88
3.39_378.1325m/z	3.39	378.132	PDC	Alogliptin	0.00745912	0.000490371	0.583553	0.408398	1.75007	0	23434.3	13675.2	9570.53			19300.4	21287.8	26925.8	26223.3	15461.6	19657.8	21766.1	20822.7	20499.3	15020.8	26297.4	34064.7	13916.4	16347.8	18620.4	23642.7	17034.6	19144.6	21918.9	20983.6	9865.73	12204.4	16877.4	15753.2	12460.9	11846	17714.1	15060.3	15503.1	15529.8	14757.3	18145.6	13833.5	14295
5.46_329.1492m/z	5.46	329.149	PDA	Phe-Tyr	0.00771734	0.260671	2.0603	1.28617	1.74363	0	640.269	1319.15	823.497			744.504	836.244	631.23	349.097	622.464	504.36	987.871	1299.15	578.753	1014.12	160.498	460.445	951.728	539.257	397.053	618.26	510.21	800.374	699.51	335.971	1617.1	1469.46	1016.92	1173.1	526.084	823.932	770.508	1098.59	837.491	1181.45	649.977	751.915	604.24	713.387
15.87_280.6542m/z	15.87	280.654			0.00809876	0.00554635	5.15794	4.97433	1.74778	1.01135	13181.6	67990.1	65569.8			44689	3921.99	3234.89	880.613	18524	11130.3	10665.3	6936.81	17752.7	102567	1773.77	349.749	97695.8	4137.64	28459.3	3389.59	85720.6	65429.5	8511.66	2547.35	89426.1	77890.2	54306.5	50337.4	65302	72420.3	36163	16265.7	45808.1	78572.8	33287.9	18293	34794.9	61859.2
15.69_275.6324m/z	15.69	275.632			0.00819177	0.00141588	5.42279	6.77173	1.7464	0.822989	4279.35	23206	28978.6			16269.9	146.631	455.104	245.792	5633.72	1827.1	937.453	782.972	6180.4	43270.2	168.732	8.51397	39731.9	603.999	5579.95	163.202	27955.2	25030.7	1202.27	12.2506	26959.6	29038.8	18238.1	18587.6	16143.1	27366.6	13394.8	5034.84	13373.2	27178.1	14002.5	6195.44	10074.8	16512.6
4.84_470.2132m/z	4.84	470.213	PDC	2-[2-(2-{[(benzyloxy)carbonyl]amino}-3-methylbutanamido)propanamido]butanedioic acid	0.00821253	0.129189	0.692168	0.808872	1.73446	0	2778.24	1923.01	2247.24			2625.77	2411.71	3299.17	2776.32	1930.51	2457.17	2410.66	2625.72	2508.74	1008.44	2617.56	2160.33	1626.21	1533.68	1474.8	2182	1507.69	1127.4	1290.84	1248.03	1639.02	2164.88	1856.46	2031.69	1440.22	1798.97	1947.74	1659.35	1569.16	2845.62	1810.85	1380.52	1727.52	998.235
15.77_349.1807m/z	15.77	349.181	PDC	Dodecylbenzenesulfonic acid	0.00823474	0.00668373	0.628701	0.640558	1.72843	1.39455	20685.6	13005.1	13250.3			25373.4	18115.6	20216.5	19036.9	27221.2	15351.5	12038.6	16268	18141	14644.9	15392.4	13956	17462.3	16244.1	12268.3	13634.1	16556.6	18454.3	17542.4	15824.1	9939.57	14705.3	12581.5	14793.9	13853.3	14848.3	10476.6	18861	12133.3	14558.8	12721.6	11387.1	17429	16722.9
15.97_236.6459m/z	15.97	236.646			0.00830935	0.290906	3.70921	1.99746	1.73988	0	266.099	987.018	531.522			390.194	123.143	252.4	298.659	728.436	190.466	733.334	460.528	598.05	1790.15	157.006	150.325	1358.77	215.751	649.237	0	1051.88	503.665	593.473	539.505	1360.57	1206.52	599.016	781.968	793.539	1011.2	642.888	675.614	689.356	1152.2	306.964	495.317	482.874	343.06
1.44_137.0594m/z	1.44	137.059	OL2b	2-Octenedioic Acid	0.00833936	0.00405103	0.845376	0.692651	1.73096	0.771699	20525.1	17351.4	14216.7			18676.1	20859.6	21605.2	20959.5	17576.2	19889.6	20926.9	15801.2	20192.8	16663.9	21823.8	17597.5	15066	16045.1	16262.7	13760.3	14459.3	15973.4	17267.7	12571.7	17945.4	16434.9	18505.5	16519.9	17797.6	17422.3	16836.1	15890.9	20431.5	20016.7	16791.9	14335.6	19492.4	18464.7
15.87_606.3078m/z	15.87	606.308	PDC	11-(4-hydroxyphenyl)-3-methyl-6H,7H,8H,9H-10??-pyridazino[1,2-a]indazol-10-ylium-1-olate	0.0083511	0.0104553	7.29585	7.53594	1.7398	1.14443	570.046	4158.97	4295.83			2280.18	0	0	0	1086.19	0	0	0	0	7354.25	0	0	7180.51	0	1654.22	0	5221.49	5371.85	0	0	5921.81	4606.88	2455.21	3651.97	3902.43	3950.51	1668.08	1373.9	4024.64	6606.4	1545.81	547.827	933.466	4775.67
1.07_177.0240m/z	1.07	177.024	OL2a	3-(Carbamoylamino)Propanoic Acid	0.00835758	0.0416043	2.05715	2.16618	1.71081	1.72087	624.071	1283.81	1351.85			686.471	826.136	454.398	529.279	427.289	826.755	385.669	314.854	501.663	673.178	773.107	297.448	791.369	206.66	159.068	303.109	568.178	271.299	363.918	376.085	1644.67	1253.16	915.874	1321.52	1541.75	841.754	643.327	815.346	446.299	976.116	714.213	521.877	1337.08	1012.14
4.36_447.2466m/z	4.36	447.247	PDC	3-[[2,2-Dimethyl-7-(2-methylbut-3-en-2-yl)-8H-pyrano[3,2-f]indol-6-yl]methyl]-2,3,6,7,8,8a-hexahydropyrrolo[1,2-a]pyrazine-1,4-dione	0.00858892	0.00425261	0.376455	0.280915	1.73117	0	7740.12	2913.81	2174.32			4458.64	9781.54	8945.24	7775.07	2966.01	4375.96	12026.3	9926.64	11705.7	2087.36	16222.3	14748.9	930.14	8929.49	7178.83	8221.68	1115	2852.53	16875.9	10297.1	3629.94	1671.42	2728.6	3625.26	1162.38	3003.84	5831.12	5441.38	1603.09	6670.56	1176.06	2574.58	2636.77	3619.94
3.42_93.6018m/z	3.42	93.6018	PDC	N,N-Diethyl-2-(1-piperazinyl)ethanamine	0.00860512	0.00234199	0.464809	0.357902	1.74267	0	1847.02	858.51	661.051			2216.52	1762.57	1384.38	2024.6	1481.65	1363.72	1407.38	2093.29	1715.29	600.914	1496.28	2559.06	655.792	1309.56	1349.27	2241.92	990.388	796.868	992.74	2612.79	544.708	537.247	1128.34	1223.75	994.111	524.944	1055.63	1142.23	1148.92	1097.98	1087.03	1142.51	1488.07	923.418
5.51_190.0493m/z	5.51	190.049	OL1	Kynurenate	0.00869903	0.269837	0.325147	0.725863	1.73506	0.556562	370.766	120.553	269.125			235.886	527.167	376.581	343.431	337.671	738.369	307.026	87.0793	437.98	173.292	238.595	246.747	102.557	363.41	199.013	150.515	193.221	0	289.063	415.706	193.15	120.082	87.199	81.7822	671.811	283.02	159.843	185.408	94.2304	187.207	124.139	145.598	489.76	259.248
14.99_309.2029m/z	14.99	309.203	PDC	octanoate	0.00871492	0.142141	0.948573	0.962301	1.70594	0.967478	706343	670018	679714			706308	711197	705658	702209	674651	726719	748560	683191	713113	714096	693927	679236	730865	708848	679132	669426	681614	735774	692630	715001	643505	672782	676951	686834	695486	682996	715092	696103	687610	699196	808395	717849	674063	675656
14.19_389.1619n	14.19	390.169	PDC	4-(furan-2-yl)-10-[3-(4-methoxyphenyl)propyl]-3,5,6,8,10,11-hexaazatricyclo[7.3.0.0^{2,6}]dodeca-1(9),2,4,7,11-pentaen-7-amine	0.00873886	0.126911	2.57746	2.18596	1.71021	0	677.943	1747.37	1481.95			1136.02	748.595	827.154	0	842.989	332.637	331.134	0	194.423	589.025	0	0	1722.54	242.515	540.174	437.632	1049.35	687.431	364.144	366.582	1556.44	2048.6	1926.18	1458.27	1324.38	710.928	1222.52	354.649	3566.7	4883.07	1617.9	1805.28	1591.9	1717.23
15.69_427.2451m/z	15.69	427.245	PDA	Lovastatin	0.00889979	0.00780321	1.44383	1.44218	1.73846	0.692895	5550.81	8014.45	8005.25			5078.01	4637.19	6049.33	6438.7	5254.2	6682.44	6815.19	6393.73	4940.3	7807.76	7206.54	4985.59	6211.09	6572.89	7100.85	7007.71	5419.4	6491.62	7929.19	5880.22	7335.35	7963.24	7330.53	9428.68	6464.48	6559.65	6742.24	6100.38	7832.39	7694.62	6556.11	6507.56	6386.24	4704.88
6.23_543.2951m/z	6.23	543.295	PDC	2-[(2R,4aS,8S,8aS)-8-[2-[(4aS,7R,8aR)-7-(1-Carboxyethenyl)-1-hydroxy-4a-methyl-2-oxo-6,7,8,8a-tetrahydro-5H-naphthalen-1-yl]ethyl]-4a-methyl-7-oxo-1,2,3,4,8,8a-hexahydronaphthalen-2-yl]prop-2-enoic acid	0.00899786	0.00506498	0.0741372	0	1.73934	0	821.045	60.87	0			261.999	1119.53	930.003	972.644	0	1008.93	264.346	2272.79	0	0	1188.03	1271.08	0	0	209.141	0	0	0	1590.15	216.384	0	0	243.48	0	0	0	0	300.259	0	0	0	601.311	0	0
3.64_211.1074m/z	3.64	211.107	PDC	Hippuric acid, methyl ester	0.00902493	0.0182701	0.678224	0.734819	1.73367	1.41092	5630.46	3818.72	4137.37			4455.17	5876.43	5854.14	6336.12	4176.24	5893.7	5270.1	4020	5151.91	3735.3	4909.9	5205.29	2511.81	3256.39	4065.26	4272.33	3211.1	3800.61	4247.37	3964.98	3510.82	3456.46	3769.59	4538	4784.51	4363.07	4697.13	4498.52	3559.22	4579.24	2988.75	4315.56	4565.91	4595.8
1.11_161.0144n	1.11	162.022	PDA	(4-Oxo-1,3-thiazolidin-3-yl)acetic acid	0.00922629	0.806218	1.76473	1.05099	1.73408	0	10339.8	18246.9	10867			14093.3	9221.03	10075.5	7969.22	8405.32	8121.81	12598.2	6982.75	11425.5	14409.2	9432.59	4381.38	18410.1	6467.09	12196	6566.37	14174	14694.4	11475.1	4302.95	21223.5	20596.7	16815	14352.6	13201.8	18057.2	14362.9	9768.62	11195.1	21604.6	14900.8	9280.27	11988.6	18049.8
0.94_196.1000m/z	0.94	196.1	PDC	L-.beta.-Homomethionine	0.00953374	0.000785625	0.782014	0.618741	1.71764	0.882349	664069	519312	410887			629300	744914	627019	655044	538068	669294	634356	499761	601870	552712	665018	611732	472329	450385	491681	392801	383981	452834	488455	317582	496770	593817	518761	467898	559592	601140	570329	461804	438991	658505	470690	440054	505808	598571
15.87_288.6402m/z	15.87	288.64			0.00954464	0.00718864	4.56153	4.82619	1.73451	0.868809	12007.4	54772	57950			41521	2779.54	3142.73	586.299	17178.2	10795.7	8072.81	4623.9	13616.1	83738.9	1073.95	0	79896.4	4527.52	25035.4	2722.82	70188.4	61377.7	7367.32	2283.33	67574.9	61257.8	46851.7	43403.7	55843.7	62853	33720.3	15349.7	36329.2	65654.2	27640.4	18086.8	24721.2	53261.6
4.34_187.0632n	4.34	188.07	OL2b	Indoleacrylic Acid	0.00972881	7.65995e-07	0.878482	0.649494	1.7082	1.32019	4.91566e+06	4.31832e+06	3.19269e+06			4.86456e+06	4.77152e+06	5.07256e+06	4.95402e+06	4.30237e+06	4.73193e+06	5.3379e+06	4.72411e+06	5.27538e+06	4.60436e+06	5.19175e+06	4.70603e+06	4.03533e+06	3.76095e+06	4.33864e+06	3.86442e+06	3.91053e+06	3.98182e+06	4.26008e+06	3.12729e+06	4.45028e+06	3.90181e+06	4.57633e+06	4.34487e+06	4.1852e+06	4.27541e+06	4.4754e+06	3.95522e+06	3.98317e+06	5.09625e+06	4.35287e+06	4.14886e+06	4.30556e+06	4.6634e+06
1.07_158.1172m/z	1.07	158.117	PDC	O-t-Butyl-L-serine, methyl ester	0.0097691	0.000141024	0.717024	0.603055	1.71069	1.53929	14279.6	10238.8	8611.41			12801.6	14854.2	15123.1	14339.6	11968.9	13123.3	13770.4	13206.7	13300.1	9984.36	16051.1	16071.6	8445.93	11098.1	10206.9	11311.4	8373.92	9153.76	11294.5	9576.93	8371.25	9708.84	9983.11	12892.2	10995	10653.7	9830.8	11688.8	8811.89	12213.3	9929.22	10716.5	10935.7	11929.5
16.25_676.4553m/z	16.25	676.455	PDC	Fucoxanthin	0.0098359	0.00833759	7.22354	5.42618	1.71546	0	11791.5	85176.7	63983			47166.2	0	0	0	12279.8	2338.49	6293.59	6335	2830.09	118489	0	659.967	125360	3227.42	21702.2	1006.07	71418.2	64035.9	6903.72	898.758	131603	77265.1	61547.6	70291	36916.6	51825.6	30583.7	17925.4	21417.6	59261.3	28987	25869.8	31068.5	52313.6
4.22_328.9296m/z	4.22	328.93	PDD	2,2-dichloro-1,1-difluoro-1-methoxyethane	0.0102961	0.00275636	0.443685	0.241048	1.71111	0	1450.77	643.683	349.704			897.228	1635.71	1535.04	1735.09	618.795	1461.75	1111.07	2347.29	1566.34	936.1	2251.93	1879.69	503.948	1566.57	1616.6	2155.25	291.431	626.072	1346.64	1321.76	724.902	313.509	744.085	792.237	265.246	145.591	813.208	1222.48	298.682	1147.29	848.343	788.051	380.031	531.648
4.56_244.1537m/z	4.56	244.154	OL1	Tiglylcarnitine	0.0107812	0.00171283	0.524484	0.469846	1.67714	1.42489	1718.6	901.377	807.477			1948.1	1580.01	1431.5	1914.78	1428.65	2034.9	2055.62	1873.85	1662.08	1618.52	2072.81	2228.54	1476.5	1396.99	1629.05	1434.05	1451.99	1569.57	1787.1	1609.45	743.104	1242.64	1165.16	454.607	1050.62	1021.48	1128.2	923.312	1040.05	1496.34	796.186	868.893	1118.71	1284.33
4.82_451.2296m/z	4.82	451.23	PDC	3-{1-hydroxy-4-[methyl(nitroso)amino]butyl}-1lambda5-pyridin-1-one	0.0108416	0.0265459	0.146883	0.263995	1.72095	0	1550.3	227.713	409.271			580.349	1836.83	1646.84	2137.17	985.974	620.192	1255.38	1203.83	1742.81	0	2596.75	617.44	0	1241.63	1932.8	1449.69	0	0	2247.53	1665.81	0	0	437.296	473.555	0	0	1003.71	1920.82	0	827.564	227.498	558.833	343.673	742.259
16.30_318.1864n	16.3	319.194			0.0108852	0.315275	0.511881	0.797163	1.71924	0.957506	3083.26	1578.26	2457.86			2214.1	3608.9	2590.97	3919.06	3599.21	4570.75	3944.01	2638.7	15235.8	3077.34	4186.77	3323.07	1735.94	4865.3	3176.9	2178.38	2926.84	3399.73	3676.74	5120.94	1536.33	1780.51	1615.64	1380.59	2050.82	783.882	1264.17	2414.91	2239.32	1505.07	1469.14	1814.19	2481.3	2033.99
3.47_85.0886m/z	3.47	85.0886	PDC	1-Cyclohexylpiperazine	0.0110268	0.0113936	0.328031	0.294983	1.70955	0	484.877	159.055	143.031			605.822	360.066	332.074	641.547	220.997	341.943	204.908	427.904	475.22	118.976	298.106	790.294	140.629	288.138	194.91	495.922	269.825	242.592	340.004	743.092	127.004	61.9534	227.671	219.591	224.835	179.43	280.033	313.942	289.851	269.036	287.179	318.571	444.768	134.859
0.58_585.6974m/z	0.58	585.697			0.0112161	0.0198304	1.63628	1.55502	1.67676	0	24124.9	39475.1	37514.7			21269.9	34595	23431.6	17203.2	29861.4	19503	35569.6	17556.8	28362.3	43971.6	25776.2	18000	43325.3	14048.1	27978.2	13574.3	32264.7	50763	22567.9	13802.7	40913	42236.8	33365.4	41385.4	28365.7	31242.6	42880.2	32489.8	33169.8	38838.9	43139.6	26484	22977.7	43959.3
0.51_218.1859m/z	0.51	218.186	PDC	4-Amino-N-Boc-piperidine	0.0113402	0.0425051	5.79146	4.60639	1.71744	0	246.108	1425.32	1133.67			721.981	262.45	0	0	105.839	567.511	322.345	0	881.168	1677.41	302.864	448.873	1859.13	0	0	496.477	1036.4	1119.81	736.483	595.023	2024.47	1768.48	860.369	1047.97	1715.74	1463.18	847.382	1054.42	1063.79	1706.29	1169.09	1292.44	1012.72	1516.12
2.71_262.1642m/z	2.71	262.164	OL2a	Butenylcarnitine	0.0113565	0.000176336	0.622494	0.405762	1.71462	0	8662.38	5392.28	3514.86			7338.75	8440.94	8728.61	10141.2	7276.95	8343.8	9123.15	8620.24	9017.37	6029.68	9728.87	10522.6	5220.89	6947.78	6968.88	8582.6	6011.59	6196.37	8104.2	6957.62	4397.57	4030.92	6191.7	6948.94	5359.59	4518.87	5616.29	6339.69	4725.4	6851.19	5803.28	6221.99	5522.84	5672.29
1.39_260.9924m/z	1.39	260.992	PDD	6-Bromo-4-fluoro-2,3-dihydro-1H-inden-1-one	0.0114342	0.00906172	2.65282	2.53198	1.69337	0.951274	1600.26	4245.2	4051.83			469.693	2160.92	2295.31	1475.11	576.049	2459.76	1240.51	1471.11	818.579	4399.7	1354.1	809.68	1528.77	1373.74	961.188	1368.79	1809.32	3167.27	1617.31	1008.07	3542.67	5384.32	2904.94	5148.87	3728.48	4893.5	2559.68	2624.99	1532.38	2413.23	1774.54	3057.52	1761.15	3004.91
13.41_372.3099m/z	13.41	372.31	OL1	Myristoyl-L-Carnitine	0.0114671	0.0213224	1.31296	0.823253	1.71123	1.11826	31741	41674.8	26130.9			34742.9	28265.9	32819.9	31135.2	31574.8	36953.4	37636.6	38592.2	51245.2	65028.3	43540.8	27010	44182.8	29305.1	50496.6	42133.7	37065.3	37400.7	42748.9	27701.4	40673.3	35407.2	44209	46409.4	32085.2	35573	37437.5	29665.6	26321.5	40704.6	33020.8	37797.5	29405.2	33469.4
5.89_511.5275m/z	5.89	511.527			0.01175	0.001662	0.559915	0.35555	1.69529	0	4693.59	2628.01	1668.81			3605.13	4995.67	4694.39	5479.16	2836.89	3552.91	5561.24	4337.56	4276.83	2994.4	5200.89	1615.22	2722.51	5719.18	4095.08	4020.35	1200.89	3019.24	5811.07	1977.11	2703.8	1416.43	3200.04	3191.77	1133.68	1602.8	5484.43	6647.7	1167.25	2523.02	2175.44	4861.54	862.309	2564.64
15.14_253.6010m/z	15.14	253.601	PDC	(Desmethyl)hydroxycerivastatin	0.0118412	0.106604	2.32968	1.64754	1.70508	0	1568.63	3654.42	2584.39			3117.05	1220.82	1060.93	875.743	1591.14	3193.2	2091.24	2739.02	3224.54	5035.32	1861.52	0	3760.64	1858.38	3290.39	2243.23	4283.08	3772.56	1741.03	2138.67	3608.68	4419.43	3256.07	3333.5	3468.32	3009.89	2583.63	1649.27	2573.85	3742.12	2966.68	2811.25	2945.23	3043.16
3.52_240.1011m/z	3.52	240.101	PDA	3-Benzyl-5-methyl-3H-benzooxazol-2-one	0.0119167	0.000328398	0.800423	0.603157	1.69128	1.76997	5910.78	4731.13	3565.13			6162.5	5341.83	6012.6	6126.19	4593.13	5103.24	5775.76	5842.86	5681.03	5537.09	6368.27	6338.94	4334.42	4257.72	5619.19	4871.19	4688.86	5482.27	5751.06	4378.99	4631.42	4143.32	5450.01	4699.76	3964.27	4483.53	4760.95	5049.9	3716.69	5473.57	4074.37	5335.79	4280.02	5050.13
10.50_316.2839m/z	10.5	316.284	PDA	6-Oxooctadecanoic acid	0.0120315	0.00161961	0.831682	0.604024	1.69319	0	1668.65	1387.79	1007.9			1689.55	1466.51	1699.17	1819.37	1596.89	1656.9	1453.87	1630	2301.33	2124.16	2118.29	1783.33	1560.54	1896.03	2163	1390.1	1902.04	1570.21	2130.3	1338.61	1304.7	1392.22	1422.98	1431.25	1389.23	1258.33	1646.34	1647.37	972.992	2028.43	1219.91	1686.67	1082.59	1890.37
2.14_192.0861m/z	2.14	192.086	PDC	Ala-Asp-Arg	0.0123258	0.711817	2.18717	0.894475	1.70942	0	117.862	257.784	105.425			188.983	114.15	101.327	66.988	107.621	128.358	0	63.3298	102.612	53.1921	57.5234	53.2501	102.052	0	0	0	0	0	0	0	334.062	278.047	208.679	210.348	177.811	246.617	147.193	109.972	63.959	84.6963	0	82.237	62.362	139.612
3.11_187.0723m/z	3.11	187.072	OL2b	Ala-Asp	0.0124314	0.939752	0.815252	1.00599	1.68384	0	1424.09	1160.99	1432.62			1403.53	1597.21	1329.46	1366.14	1295.14	1733.42	1266.32	1000.05	1133.46	905.102	948.931	1110.72	877.882	1656.16	1527.93	1261.21	852.024	1179.41	1293.09	1643.22	1124.99	1294.84	1104.44	1119.68	1749.96	1185.5	1263.28	1341.64	1303.52	1280.52	1083.16	1316.25	1291.04	1174.95
15.87_288.1418m/z	15.87	288.142	PDC	7-(2-benzyl-3-sulfanylpropanamido)heptanoic acid	0.0130437	0.00513583	5.22894	6.01992	1.70067	0.702686	604.161	3159.12	3637			2416.64	0	0	0	670.846	333.178	223.937	0	402.428	4642.11	0	0	5542.75	170.169	1180.58	0	5425.99	3453.65	255.005	0	3984.71	3495.29	3124.03	2032.45	2858.16	3153.44	2306.02	493.179	2189.16	3759.06	1568.77	941.171	645.551	3359.89
15.89_401.3133m/z	15.89	401.313	PDC	3-[(3-hydroxypentadecanoyl)oxy]-4-(trimethylazaniumyl)butanoate	0.0130778	0.424522	0.731441	0.909472	1.67095	0.682794	2125.27	1554.51	1932.87			2132.58	2427.96	1939.61	2000.93	1248.94	2062.21	1804.37	2124.97	851.391	1212.77	2067.89	1284.18	1411.21	2419.51	1593.61	1659.36	588.019	1669.9	1935.95	1244.92	1425.68	1289.41	1662.08	1840.86	907.224	1288.81	1565.04	1900.7	1458.5	758.037	1402.04	965.363	928.275	1406.44
3.74_263.0955m/z	3.74	263.096	PDC	N-Benzyl-4-chlorobenzamide	0.013123	0.0371722	0.602296	0.65987	1.69517	0.942232	2508.15	1510.65	1655.05			2036.66	3239.82	2099.75	2656.37	1990.09	2686.1	2252.19	1790.62	2086.97	1998.74	1680.52	2064.9	1636.67	1862.29	1301.1	1630.04	1325.15	1429.97	1431.79	1897.37	1660.74	1389.44	1520.82	1471.6	2678.86	1796.74	1438.08	1642.88	1392.94	1874.02	1265.57	1596.76	2025.13	2278.32
15.37_375.2500m/z	15.37	375.25	PDC	Loxistatin	0.0131507	0.0867474	0.843185	0.907958	1.65821	1.46872	10065.8	8487.33	9139.32			10351.5	9772.03	10390.3	9749.35	8710.81	9977.35	10172.1	10716.3	8423.65	8071.74	8509	9437.89	10040.5	10171.7	8376.12	8884.85	8780.77	7606.35	8565.26	8858.49	8997.35	7562.15	8026.35	9363.47	9046.59	7890.34	9364.9	9231.32	8733.48	8540.97	8852.53	8487.4	9100.85	9062.88
15.69_497.3383n	15.69	498.346			0.0132561	0.00379824	5.82883	6.66566	1.70445	1.5854	5013.06	29220.3	33415.4			20052.2	0	0	0	6790.32	2127.97	849.687	692.491	5522.24	55858.4	0	0	46026.7	0	7367.39	0	35405.6	30843.2	1956.45	0	37753.5	37354.5	19553.2	22219.9	23429.3	32218	15773.8	4586.93	17795.2	32351.7	15291.6	5600.61	11304.2	20080.7
0.67_302.9869m/z	0.67	302.987	PDD	(R)-3-(4-Bromo-3-fluorophenyl)-5-(hydroxymethyl)oxazolidin-2-one	0.0134609	0.116669	0.428397	0.616765	1.6987	0	8953.02	3835.44	5521.91			7256.12	11687.2	5830.52	11038.3	7991.86	8484.82	4367.38	7367.11	12430.8	2995.4	2622.97	11556.6	3639.42	6036.11	2734.21	11352.9	4703.9	5797.75	5502.23	12371.8	2909.77	4316.86	3507.46	4607.68	5756.89	4702.9	2880.72	6175.01	4328.98	6004.74	2852.84	6800.78	5077.87	7386.83
5.92_271.1756m/z	5.92	271.176	PDC	D-Leucyl-L-arginine	0.0137119	0.390001	0.626044	0.775953	1.6726	0	702.214	439.617	544.885			672.289	622.25	838.948	675.369	350.193	982.47	810.512	1014.71	846.764	344.458	1263.95	269.327	802.068	312.39	280.293	593.966	314.22	1205.91	2181.88	688.747	562.175	288.983	503.156	404.155	318.912	0	338.957	787.805	191.545	660.14	318.444	647.953	202.162	88.013
3.37_102.6167m/z	3.37	102.617			0.013767	0.00874609	0.298096	0.220076	1.70052	0	1277.28	380.751	281.098			1880.89	1233.48	702.203	1292.54	1032.86	1015.87	708.369	1227.99	1848.72	247.287	808.967	1822.99	603.851	825.721	594.658	1431.35	779.991	381.116	588.167	1656.36	240.838	226.511	650.857	404.8	656.642	283.514	613.514	716.746	522.329	832.422	566.143	472.09	1202.08	560.344
15.82_481.3070n	15.82	482.314			0.0138992	0.00980936	5.67957	5.60378	1.69333	0	1489.62	8460.41	8347.5			5491.01	0	467.467	0	790.52	676.731	0	0	1023.36	13898.5	0	0	12817.4	501.325	2699.59	0	10649.5	6538.52	478.387	392.638	11419.9	9810.92	4295.84	8314.93	7962.59	9609.81	5424.4	1144.36	5181.81	10312.4	4296.23	2305.23	5974.07	7147.02
8.48_730.1306m/z	8.48	730.131	PDD	diphenylmercury	0.013929	0.0919506	0.387348	0.536106	1.69852	0	9134.4	3538.19	4897.01			8687.78	8386.19	7174.34	12289.3	6296.13	5720.98	7662.87	7875.77	7782.8	3125.83	4206.33	6152.11	1570.32	1616.22	1555.45	5839.58	3995.48	6084.57	10080.7	4448.9	923.444	2866.9	3655.33	6707.09	5709.78	4890.05	12261.8	13938.4	7841.48	5337.05	7865.51	9981.06	4737.35	4395.37
3.37_146.0809m/z	3.37	146.081	OL2b	4-Acetamidobutanoic Acid	0.0139341	0.318678	0.713462	0.85451	1.69173	1.04612	13028.9	9295.62	11133.3			11319.1	12476	12790.6	15530	9622.18	12032.7	12958.6	13882	10407.5	7753.17	12443.6	13329.4	6108.03	8007.23	11140.5	13082.5	6530.79	7980.7	10270.9	16407.8	8275.47	8250.95	9884.91	10771.1	12707.9	9624.1	10064.3	10271.5	11478.6	10615.2	11014	10719.7	10744.3	9927.73
3.82_93.6018m/z	3.82	93.6018	PDC	N1,N1,N2-Trimethyl-N2-(4-piperidinyl)-1,2-ethanediamine	0.0141773	0.00917967	0.481827	0.412416	1.69101	0	1788.25	861.625	737.501			2050.04	1591.59	1338.6	2172.76	1348.94	1488.66	1438.74	1741.01	2131.61	644.92	1261.52	2905.44	933.386	1212.61	1193.27	2502.61	1121.38	679.702	1254.84	2467.09	650.505	463.793	1031.17	1301.03	1213.3	641.77	1243	1275.32	1506.41	1268.03	1099.15	1409.48	1478.83	997.32
15.89_509.3480n	15.89	510.355	PDA	1-Heptadecanoyl-sn-glycero-3-phosphocholine	0.014194	0.00889571	4.92649	4.73141	1.6966	0.935515	6261.12	30845.3	29623.9			23231.7	943.577	869.192	0	9690.54	3137.13	3918.98	1691.89	5263.78	50015.9	617.5	0	60300.3	736.032	10344.7	539.611	52050.3	37221.7	2594.83	398.011	38909.8	38052.2	24431.5	21987.8	24453.4	36551.2	18108.1	8096.34	16444.5	33610.5	19144.1	10390.2	8775.2	29848.7
6.87_563.3167m/z	6.87	563.317	PDC	2-[2-(2-{2-[6-amino-2-(3-hydroxy-2-{2-[2-({1-[1-(5-oxopyrrolidine-2-carbonyl)pyrrolidine-2-carbonyl]pyrrolidin-2-yl}formamido)acetamido]acetamido}propanamido)hexanamido]-3-methylbutanamido}-3-methylpentanamido)-4-methylpentanamido]-3-phenylpropanoic acid	0.0142516	0.00237575	0.522758	0.348289	1.69181	0	5293.67	2767.31	1843.73			5252.36	3711.32	6473.36	5737.62	4596.39	3029.33	4392.55	5465.12	5555.7	1037.94	5984.5	3929.99	1121.14	2733.33	0	4248.66	2474.57	2595.43	3125.4	2194.11	1750.07	2262.59	3406	3650.57	2373.81	1399.56	3498.81	2705.73	2793.91	1335.43	2070.47	1869.56	2409.35	1940.63
3.04_351.0989m/z	3.04	351.099	PDC	2-Methyl-4-phenylthiazole	0.0143465	0.227512	0.855996	0.937123	1.64134	1.16328	14387.7	12315.8	13483			13735.1	15194.9	14935.8	13684.9	13218.4	16408.8	14884.5	14009	15100.6	11913	13497	16143.1	11548.8	16563.3	14361.4	15760.1	13224.2	13985.2	13740.7	16416.8	11805.3	11888	11868.8	13701	15002.8	11828.4	13882.4	13100.2	12303.8	11896.5	13333.4	12879.2	15082.4	13724.1
14.67_253.6306m/z	14.67	253.631	PDC	2-[(4,6-diamino-3-{[3-amino-6-(1-aminoethyl)-3,4-dihydro-2H-pyran-2-yl]oxy}-2-hydroxycyclohexyl)oxy]-5-methyl-4-(methylamino)oxane-3,5-diol	0.0143679	0.0290367	2.08658	1.96934	1.68817	0	514.453	1073.45	1013.13			970.299	347.115	330.714	409.682	775.214	1463.08	920.469	654.985	1154.91	981.178	504.223	0	1005.58	181.535	458.438	650.448	1619.58	1531.17	526.663	1003.32	930.798	1133.35	1027.92	1201.72	476.759	978.001	1465.85	316.477	678.972	1129.81	1131.28	662.799	860.672	1386.28
15.53_507.3320n	15.53	508.339	PDC	(2-aminoethoxy)[(2R)-3-hydroxy-2-[(11Z)-icos-11-enoyloxy]propoxy]phosphinic acid	0.0144794	0.0421717	3.29125	2.54365	1.67624	1.77034	3909.29	12866.5	9943.88			10597.6	2748.87	2290.66	0	6730.29	8350.79	8015.92	4870.58	8915.51	21051.5	1251.42	370.406	14847.2	3915.51	11664.9	4340.28	16110.3	14995.2	7304.96	3304.13	13693.4	13019.2	9370.86	15382.4	9851.64	12655.4	9729.69	7969.88	11555.5	13921.9	12850.7	10341.9	8545.58	15689.1
5.21_265.1540m/z	5.21	265.154	PDA	Propacetamol	0.0144824	0.924433	1.70125	0.980049	1.66868	0	1227.07	2087.56	1202.59			1827.96	1256.83	1109.42	714.069	1112.37	1412.37	1166.05	971.027	1215.1	1446.28	835.435	1078.22	1210.54	1098.64	788.976	740.638	881.12	1416.18	927.035	557.175	2158.9	2141.8	1786.64	2262.89	1622.17	1945.07	857.945	1312.99	1194.76	1671.08	1330.39	1031.23	1233.19	1225.55
0.83_300.6445m/z	0.83	300.644			0.0145376	0.0391945	0.168762	0.327675	1.68066	0.625751	97535.6	16460.3	31960			81736.3	166414	68918.6	73073.2	101279	175302	67802.2	51147.5	90541	18358.2	50006.4	131046	29946.5	124847	63849.6	96390.6	61614.1	47861.6	58898.3	156441	12408	11123.5	34049.7	8259.9	111100	26112.4	55785.1	22689.1	71351.3	22696.2	61025.8	16640.3	100856	44700.4
0.60_718.6258m/z	0.6	718.626	PDC	2,15-dimethyl-14-(6-methylheptan-2-yl)tetracyclo[8.7.0.0^{2,7}.0^{11,15}]heptadec-7-en-5-yl 11-(3,4-dimethyl-5-pentylfuran-2-yl)undecanoate	0.014786	0.0467511	1.67027	1.91615	1.6697	1.1399	10926.5	18250.3	20936.9			8809.18	14192.8	14273.7	6430.47	7256.22	14310.3	13128.2	9537.02	16042.2	19105.4	7399.76	9236.19	20082.1	10680.4	14630.5	9400.81	16287.8	26076.9	19017.3	7442.42	20438.4	17964.4	16082.5	18515.8	12809.4	12536.6	15766.6	20051.3	11968	11903.1	16260.9	12099	12802.9	18093.5
15.14_451.2695n	15.14	452.277	PDC	(2-aminoethoxy)[(2R)-2-[(9Z)-hexadec-9-enoyloxy]-3-hydroxypropoxy]phosphinic acid	0.0148611	0.1533	1.94018	1.44119	1.69297	0.960429	66340.1	128712	95608.9			116011	54895.4	57940.2	36514	71639.5	108044	92961.7	100090	118701	183523	67515	13735.9	159423	83356.4	121997	90268.3	162043	151433	84030.6	75747.4	144555	116208	134641	119445	114350	131706	111901	72800.1	95038.2	127958	103399	111979	109271	137550
0.67_115.0365m/z	0.67	115.037	OL2a	Glycerol	0.0148916	0.0380469	0.570151	0.562524	1.6641	1.03002	5412.45	3085.91	3044.63			4829.17	5391.03	6734.75	4694.85	6131.89	6756.71	4507.35	6877.96	5031.16	1426.27	5138.52	7243.23	1098.5	4994.78	5432.49	4206.12	1307.47	3216.89	6795.45	4903.31	1671.49	3100.64	3554.24	4017.28	2069.73	3226.68	5102.5	9553.3	2146.4	5148.89	3762.47	8439.47	1825.45	5865.91
8.98_543.2498m/z	8.98	543.25	PDC	Normorphine	0.0148925	0.00242518	0.305447	0.192733	1.67221	0	2323.48	709.7	447.811			1897.31	2342.41	3310.09	1744.11	3175.49	2130.02	2624.12	1714.12	2680.83	575.264	2862.96	424.317	731.104	1102.01	1814.39	1158.78	1164.31	1568.98	1886.38	1699.02	0	567.002	1560.28	711.517	922.262	0	596.576	2230.59	658.914	1384.93	811.385	1630.88	665.687	1558.09
9.30_783.4083m/z	9.3	783.408	PDD	(2S)-2-amino-3-({hydroxy[(2R)-3-[(9Z)-tetradec-9-enoyloxy]-2-{[(5R,6R,7Z,9Z,11E,13E,15S,17Z)-5,6,15-trihydroxyicosa-7,9,11,13,17-pentaenoyl]oxy}propoxy]phosphoryl}oxy)propanoic acid	0.0152561	0.00857589	0.130294	0.0317958	1.68027	0.922707	33674.4	4387.57	1070.71			13214.8	32680	34056.6	54746.3	2234.22	19766.1	26282.5	58894	23051.1	0	68283.2	50356.4	439.149	20560.2	4176.79	29278.3	0	6235.79	37928.5	18431.3	588.773	2425.81	4638.56	9897.11	0	781.513	6367.09	17346.8	731.153	1806.7	1665.03	16124.4	1229.45	1799.74
4.34_141.0576n	4.34	142.065	PDA	5-Ethynyl-1H-indole	0.0152879	3.19254e-05	0.883924	0.624888	1.68924	1.45157	128351	113453	80205.1			128898	128501	134450	121556	112432	132262	145292	116890	137636	123951	136739	115146	111051	100925	112533	90276.9	98265	107506	110896	74437.3	115152	104847	121999	111814	114705	113667	116153	97275.3	104742	136930	110346	97005.3	113891	124854
0.58_747.6297n	0.58	748.637			0.0156624	0.0587878	1.4793	1.33003	1.67622	1.47571	25440.4	37634	33836.3			19886.7	34235.9	21761.2	25877.7	29493.2	23287.4	35274.3	17853.7	25243.8	28598.5	23812.3	22070.4	37651.9	14321.7	19900.5	16142.1	24639.9	45241.2	18631	21899.1	41836	39223.1	33929.6	35547.5	25293.3	23834.3	29687.5	34677.2	31202.4	31255.9	28967.2	24532.5	27249.9	42911.3
1.09_217.0182m/z	1.09	217.018	PDC	6-Chloro-5-fluoroindoline-2,3-dione	0.0157258	0.00661592	2.15263	2.61714	1.66334	1.14322	1798.88	3872.33	4707.93			1490.34	3111.01	1574.43	1019.75	1620.31	2108.41	1377.09	981.781	1612.79	3613.5	1498.29	1136.17	2302.51	1136.48	1367.51	1834.68	1378.79	2153.64	1905.7	1600.67	5110.41	3704.2	3208.82	3465.87	3873.51	4194.35	3303.28	2791.92	2096.05	3316.64	1982.12	2741.23	2804.46	3209.26
10.76_229.1671n	10.76	230.174	PDA	Icaridin	0.0159541	0.300666	0.800893	0.888735	1.67259	1.09276	9086.38	7277.22	8075.39			10072.5	9926.66	8143.2	8203.17	8924.91	7407.89	7061.9	10178	8286.19	7528.47	9684.21	12325.1	8119.04	6941.82	7368.91	7165.6	8312.87	7458.81	6788.79	7376.8	7619.19	7040.56	7349.69	7099.43	9581.56	7192.88	6957.31	8568.83	8492.62	6674.66	7285.34	7085.39	7413.31	7623.24
0.47_229.9388n	0.47	230.946	PDC	2,3-dihydroxy-3,3-diphosphopropanoic acid	0.0161447	0.00219644	0.383175	0.242396	1.67071	0.945361	4820.64	1847.15	1168.5			3562.62	6177.69	5698.13	3844.13	3097.21	4700.56	5580.26	2690.79	6300.48	1053.53	6089.22	4516.86	813.498	3865.31	5563.59	3048.88	840.892	1223.26	4556.49	4116.13	656.708	1021.04	3294.77	2416.07	1272.09	1367.75	3909.67	3277.55	1340.51	4607.27	3519.59	2395.16	2678.54	1600.42
5.26_335.1056m/z	5.26	335.106	PDC	(E)-1,7-Bis(4-hydroxyphenyl)hept-1-en-3-one	0.0162516	0.367485	0.526848	0.841239	1.67362	1.17166	2548.49	1342.67	2143.88			2459.55	3548.28	2123.75	2062.37	2720.32	3699.27	2096.3	1475.78	2496.68	1701.36	2274.4	2639.84	1132.47	2048.02	1513.71	1883.21	1712.05	1651.88	2275.31	1750.22	1516.95	1268.12	1547.41	1038.18	3175.94	1991.28	1534.57	1478.19	2293.46	2002.64	1782.08	1533.09	3010.36	2130.82
14.48_405.2140m/z	14.48	405.214	PDC	[Phe2] TRH	0.0163921	0.49708	1.45162	1.3849	1.62739	0.998247	1631.6	2368.46	2259.6			2031.89	1341.54	1609.56	1543.43	1611.98	1981.43	1804.85	1691.86	2031.75	2672.23	2537.12	1399.13	2113.24	2766.34	2177.79	1656.08	2259.81	2708.59	2137.26	2141.38	2100.09	2795.11	2487.85	2090.81	1326.96	1851.85	1663.12	1742.15	1736.02	2520.17	1273.51	2566.97	1986.32	2635.12
1.20_219.0970m/z	1.2	219.097	PDA	Glu-Ala	0.0164089	0.946077	1.76965	0.986993	1.6741	0	1615.78	2859.37	1594.77			1588.26	1185.63	1546.7	2142.55	290.914	1161.35	1845.03	2049.29	639.789	1555.03	1764.38	911.141	1020.48	661.163	515.862	770.077	809.117	480.073	952.17	429.202	2496.22	2225.88	3036.52	3678.87	1889.44	2754.67	2824.11	2652.89	1369.69	2908.42	2632.5	2570.81	896.821	2254.47
8.52_573.8167m/z	8.52	573.817			0.0164295	0.0084767	0.322578	0.296604	1.67301	0	7492.91	2417.05	2222.43			5286.37	7083.13	6583.78	11018.4	5987.59	3563.42	8136.02	7700.55	8105.32	3634.37	6178.14	8923.15	3759.18	2710.09	2751.32	4579.04	3407.06	5737.57	10126.6	5859.75	1241.94	1359.03	1933.17	5134.05	3289.71	2735.62	7760.87	9174.13	2479.33	7130.76	5393.35	5991.21	3546.14	2702.13
15.14_245.6148m/z	15.14	245.615			0.0169241	0.103138	2.00168	1.53045	1.67937	1.30783	4037.09	8080.96	6178.54			6924.27	3966.83	3019.56	2237.67	4889.38	7573.78	6362	5269.1	7524.06	12071.4	4629.46	431.275	10376	5520.06	8091.82	5085.34	11153.5	10423.7	6337.27	5070.55	9761.04	8096.36	8075.7	6390.73	7566.28	8313.98	7237.84	3822.62	6538.5	7270.46	5931.76	5232.53	6932.07	9440.09
0.83_93.6017m/z	0.83	93.6017	PDC	N,N-Diethyl-2-(1-piperazinyl)ethanamine	0.0171991	0.0183749	0.486413	0.434148	1.66684	0	19330.1	9402.41	8392.13			17124.4	17675.9	16207.8	26312.4	19683.9	13642.9	16026.9	28657.5	23739.8	7224.76	16715.3	39977.2	9221.32	18009.5	15436.5	29726.8	11758.4	8454.53	11693.6	24079.7	6701.24	5526.03	11959.1	13423.3	9078.3	6756.7	12663.8	17130.9	12275.4	11747.5	11739.7	14562.3	14209.2	8337.2
15.74_510.3553m/z	15.74	510.355	PDA	1-Heptadecanoyl-sn-glycero-3-phosphocholine	0.0172844	0.00664721	7.87921	6.13877	1.63036	0	237.422	1870.69	1457.48			949.686	0	0	0	431.679	398.509	0	0	362.559	5612.38	0	0	5150.26	0	444.941	0	4280.65	3301.69	0	0	1891.35	2600.43	2368.48	622.517	1398.99	2370.34	418.359	0	345.535	2135.06	620.263	0	572.52	2583.35
15.22_328.1817n	15.22	329.189			0.0173159	0.341543	2.10974	1.26895	1.63999	0.900707	4135.62	8725.09	5247.87			6580.55	4688.41	3240.95	2032.55	4814.24	3588.23	4725.79	4150.34	4116.23	4864.08	4244.83	1490.5	7769.23	2818.29	5847.39	3591.4	4816.73	6581.88	4249.34	3191.32	7033.29	7282.55	9181.66	11402.8	5183.18	7137.33	6433.02	7481.64	6115.01	10470.5	5965.83	7077.2	5052.29	6399.43
15.64_469.2489n	15.64	470.256			0.017616	0.00440152	6.73087	6.19877	1.67229	1.0199	723.627	4870.64	4485.6			2592.12	0	0	302.383	1196.93	148.411	128.424	263.287	348.112	8135.78	304.89	0	6225.34	139.252	1343.02	0	6370.3	2614.72	261.792	0	6814.56	6785.13	3031.88	2850.97	3568.59	4647.91	1223.66	201.014	1998.75	5555.41	1866.4	1399.78	1648.43	3627.18
15.32_348.2867n	15.32	349.294			0.0178669	0.483599	0.864563	0.94516	1.62768	1.01324	21094.5	18237.5	19937.7			19874.1	21767.7	21473.8	21262.4	18369.2	20300	21479.8	22837.3	18996.5	19001.5	20153.9	18166.7	18566.7	20043.3	20201.3	19220.4	17110.1	18051.2	22481	21916.5	18262.1	16457	17986.3	20244.7	16388.2	19536.1	19599.4	20671.8	16567.9	18848.3	20513.6	17483.5	17674.5	19491.1
16.17_360.7091m/z	16.17	360.709	PDC	Progesterone 3-biotin	0.0178717	0.06858	6.98079	5.27989	1.66932	1.52582	1824.12	12733.8	9631.15			7106.99	26.8171	112.556	50.1207	623.951	28.642	59.7023	71.0675	108.983	26236	54.3635	54.6766	30028.5	870.442	750.646	27.7681	16310.5	10284.5	95.2431	53.396	19018.3	16180.5	8506.27	7230.09	6714.43	8224.85	2902.77	299.924	2476.63	7956.29	2645.75	1086.22	2069.89	7427.38
15.45_291.6461m/z	15.45	291.646			0.0180544	0.0189737	4.74324	4.99458	1.67243	1.01027	1245.54	5907.88	6220.93			4806.08	0	0	176.067	2465.04	923.463	950.638	518.412	2096.31	10828.2	0	262.076	9013.87	443.063	1962.45	583.064	7621.18	7182.61	1306.69	723.409	7156.41	7443.12	4076.22	4955.75	6412.11	7914.15	3450.49	1923.66	5057.78	6178.08	2524.36	1464.75	4362.21	5664.01
9.38_630.3589m/z	9.38	630.359	PDC	19-{[2-(dimethylamino)ethyl]amino}-13-hydroxy-8,14-dimethoxy-4,10,12,16-tetramethyl-3,20,22-trioxo-2-azabicyclo[16.3.1]docosa-1(21),4,6,10,18-pentaen-9-yl carbamate	0.0181607	0.00385915	0.468389	0.368305	1.66817	0	21474.2	10058.3	7909.06			19865.4	21437.4	15904.7	28689.4	19117.2	18771.6	17250.5	19170.6	21850.2	9821.54	17419.4	25869.2	9205.7	15662.2	14910	16531.2	13813	21029.2	27530.1	20106.4	5874.77	6394.68	12650.3	15313.5	6209.61	5623.35	15631.8	24227.1	10861.1	16356.7	12619.4	16507.8	10817.1	10159.2
1.39_270.0445m/z	1.39	270.045	PDD	2,4-Dichloro-N-(1-methyl-4-piperidinyl)benzamide	0.0188652	0.0188613	1.83663	1.84067	1.61776	1.00885	1977.3	3631.56	3639.56			2532.25	1924.04	1906.59	1546.32	1732.08	2451.45	2067.28	1135.35	1692.49	3894.61	1973.05	888.226	2260.17	1120.72	1715.75	1035.83	2250.54	2467.31	1580.36	619.914	3016.12	4310.95	2628.61	4570.56	3973.7	3551.01	3777.66	1852.95	1810.97	2976.4	1804.33	2370.93	950.455	2357.15
1.39_663.1084n	1.39	664.116	PDA	.beta.-Nicotinamide adenine dinucleotide	0.019255	0.000984939	0.640507	0.434078	1.66048	0	3.06964e+06	1.96613e+06	1.33246e+06			2.56517e+06	2.67202e+06	3.59542e+06	3.44595e+06	2.63121e+06	2.472e+06	3.51742e+06	2.91919e+06	3.30498e+06	1.94401e+06	3.82633e+06	3.56834e+06	1.61829e+06	2.07493e+06	2.56298e+06	2.35241e+06	1.83477e+06	1.93511e+06	2.78424e+06	1.77792e+06	1.50947e+06	1.64075e+06	2.37867e+06	2.33562e+06	1.82212e+06	1.77103e+06	2.52615e+06	2.24226e+06	1.92723e+06	2.27037e+06	2.17178e+06	2.25328e+06	2.18572e+06	2.17997e+06
0.67_193.0249n	0.67	194.032	PDC	[(4-hydroxy-1-methyl-2,5-dihydro-1H-imidazol-2-ylidene)amino]phosphonic acid	0.0192778	0.0127797	0.522493	0.454631	1.64235	1.08391	16090.7	8407.3	7315.34			11854.7	20014.7	13512.8	18980.8	12573.3	15761	12292	17487.5	16875.4	6827.44	12719.9	39474.7	5743.97	19178.4	9229.45	22832.2	3824.07	7361.04	8204.38	17736.5	7020.66	6458.44	7751.39	12398.7	6724.6	10182.3	11108.6	13936.5	7353.97	12101.3	8536.92	12035.4	9303.48	12122.5
8.98_203.1273m/z	8.98	203.127	PDC	3-(2-Oxocyclohexyl)propanoic acid	0.0193471	0.0217016	0.186465	0.208507	1.64649	0.742165	4236.91	790.035	883.427			1520.04	4116.08	4491	6820.51	1152.19	2624.02	3352.64	4011.93	7516.87	1008.08	3942.37	8135.83	671.451	2924.91	1840.01	3322.41	1290.02	992.014	2787.59	3524.64	707.012	632.587	941.734	878.808	930.712	882.304	640.375	2422.54	1046.47	835.06	829.84	1520.42	1115.56	1056.56
1.07_113.0207m/z	1.07	113.021	OL2a	Mannose	0.0194423	0.00716875	2.78605	3.41757	1.65978	2.12251	254.388	708.739	869.39			394.77	275.221	347.562	0	378.19	331.524	374.005	0	477.957	460.81	144.008	95.5227	499.929	184.707	286.731	118.379	308.744	333.392	0	94.3921	931.015	530.707	875.936	497.297	917.319	720.346	496.127	374.843	399.755	482.64	356.487	183.167	843.022	689.322
1.27_169.0735n	1.27	170.081	OL1	Pyridoxine	0.0194435	0.0943466	0.773221	0.840535	1.6502	1.64278	538623	416475	452731			447438	629388	529749	547916	474306	628995	506946	428628	492123	411296	469085	482175	323579	436088	406166	405921	340744	392982	425831	450665	397603	406999	418226	443070	608909	485653	452049	422070	420983	468897	420825	392974	482189	422845
0.71_203.1156n	0.71	204.123	OL1	Acetyl-Dl-Carnitine	0.0196157	0.424794	0.72934	0.85027	1.63841	0.916213	506858	369672	430966			411699	545237	564171	506327	456120	567105	555023	438982	420983	369345	752496	484981	465611	473090	355675	233743	510837	499236	264828	430479	386630	374008	294607	423444	461097	408572	513625	612167	485776	395048	520640	591705	346264	417167
15.87_541.3285m/z	15.87	541.328	PDC	Primaquine	0.019631	0.0465786	12.3879	10.4557	1.64193	0.959251	256.663	3179.52	2683.59			1026.65	0	0	0	386.24	0	0	0	0	7424.57	0	0	7932.06	0	0	0	4232.07	3970.52	0	0	4746.23	4263	2939.1	769.756	3193.39	2811.34	0	0	1449.29	4219.97	394.588	436.637	342.001	3123.47
10.30_606.0852m/z	10.3	606.085	PDC	{[5-(2,4-dioxo-1,2,3,4-tetrahydropyrimidin-1-yl)-3,4-dihydroxyoxolan-2-yl]methoxy}({[5-(2,4-dioxo-1,2,3,4-tetrahydropyrimidin-1-yl)-4-hydroxy-2-(hydroxymethyl)oxolan-3-yl]oxy})phosphinic acid amine	0.020008	0.020008	0	0	1.62469	0	584.409	0	0			321.744	380.763	504.622	1130.51	0	0	0	936.51	294.172	0	1230.57	0	0	355.184	0	0	0	452.053	546.487	710.358	0	0	0	0	0	0	0	391.503	0	0	0	0	0	0
0.47_94.0116n	0.47	95.0189			0.0201923	0.00475174	0.262252	0.0822699	1.65834	1.735	4059.86	1064.71	334.004			1605.62	4418.81	5181.35	5033.66	897.95	2720.82	5416.28	2698.66	2928.84	287.389	5821.3	4874.33	201.649	2133.7	3015.61	2722.16	347.848	596.127	3892.63	2079.17	171.043	421.045	2149.23	1517.51	460.915	525.961	2719.88	2882.22	694.423	2771.06	3000.99	2922.05	1282.63	779.02
3.54_295.1283m/z	3.54	295.128	PDA	Phe-Glu	0.0202405	0.000788732	0.556056	0.321311	1.65155	0	2002.51	1113.5	643.427			1780.47	1845.44	2062.63	2321.49	1544.69	1887.41	2207.11	2213.69	2132.22	1402.76	1708.84	2412.98	1197.36	1924.08	1076.77	2497.2	1149.92	1851.61	2050.91	1663.63	861.139	528.334	1654.45	1410.1	1261.78	977.455	796.487	738.3	1254.74	1288.45	726.883	1265.47	737.196	1553.53
17.14_439.2816m/z	17.14	439.282	PDC	1-Stearoyl-2-hydroxy-sn-glycero-3-phosphate	0.0203672	0.702848	1.3633	1.09603	1.64301	1.49835	3246.27	4425.66	3558.01			3505.51	3459.56	3238.59	2781.43	3741.29	4525.44	4317.59	3146.72	2535.46	4830.74	2298.36	5148.41	3839.82	5413.26	5463.67	4791.98	2815.98	3622.21	4080.2	3522.42	4873.06	4610.54	4795.98	3423.05	4438.24	4082.61	3143.79	4006.84	3123.45	4878.96	3913.76	3641.23	4569.51	5009.03
15.77_648.4236m/z	15.77	648.424	PDC	1-Palmitoyl-2-azelaoylphosphatidylcholine	0.0203963	0.0758209	3.59253	2.59221	1.64701	0	30775.5	110562	79776.5			97398.7	6509.71	11740.5	7452.91	38318.2	24499.5	37260.7	33745.5	26146.3	140276	15845.3	557.239	159993	12595.6	63432	14035.7	117565	119284	34948.2	12706.8	136628	79380	102809	123431	59744.2	69274.9	64623.3	47951.4	51305.7	84999.6	73693	58988.9	57808.4	61949.4
16.10_469.0809m/z	16.1	469.081	PDC	5-({4-[2-hydroxy-2-(5-methyl-2-phenyl-1,3-oxazol-4-yl)ethoxy]phenyl}methyl)-1,3-thiazolidine-2,4-dione	0.0204974	0.0362448	3.75768	4.82451	1.60559	0.976553	2143	8052.71	10338.9			5335.46	863.06	932.011	1441.49	3980.97	3441.83	4118.81	1191.34	4622.22	6537.11	795.821	0	14509	1904.88	4414.23	1087.79	8755.58	11400	2268.69	1836.56	5333.27	12496.2	7713.47	6667.95	8121.89	5195.59	4908.37	5745.36	9110.6	7496.4	7536.58	5303.09	3366.42	8043.12
15.14_496.3300m/z	15.14	496.33	PDC	3-Acetyl-11-keto-.beta.-boswellic acid	0.0207928	0.481613	1.59418	1.17117	1.65366	0	6058.6	9658.47	7095.63			9146.62	4560.49	5878.3	4648.98	5601.41	9553.58	8836.3	11023.4	12522.8	12500.4	7450.32	1733.52	12461	6522.33	12292.8	7465.89	11603.9	12279.9	10570.7	8455.01	9736.67	8842.36	10837.4	9217.44	8518.82	10342	9571.88	6934.7	7142.96	11243.2	7402.52	9226.42	8968.36	10240.8
9.61_734.0625m/z	9.61	734.062			0.0208513	0.00279512	0.253017	0.0596965	1.65222	0	22858.4	5783.57	1364.57			11675.7	20995	26418.5	32344.5	4625.75	22934.1	22669.8	34696.5	25230.1	2272.59	37623.7	15704.7	3387.88	17057.5	7487.99	22164.4	932.745	8468.65	22921.1	11387	480.375	475.456	8092.85	14085.6	0	2859.14	7292.9	18982.3	2114.4	8070.73	4799.92	16148.1	3111.21	1419.58
5.87_380.2212m/z	5.87	380.221	PDC	(9,9b-Dihydroxy-6,6,9a-trimethyl-1-oxo-3,5,5a,7,8,9-hexahydrobenzo[e][2]benzofuran-5-yl) hexanoate	0.0210472	0.00566553	0.207711	0.034004	1.65387	0	6194.58	1286.68	210.64			2414.74	6652.76	9292.4	6418.4	376.813	5613.77	7816.69	11064.9	6194.13	144.122	7562.71	823.328	157.034	4499.32	2078.27	6081.61	260.052	2938.4	7989.85	5290.91	0	303.253	1836.54	3006.93	0	122.091	2570.96	6308.69	409.228	2682.43	1986.9	5020.67	0	259.708
0.77_79.2227m/z	0.77	79.2227			0.0217164	0.20037	0.63289	0.751593	1.65107	0.809986	3958.92	2505.56	2975.5			3707.98	3313.96	3974.49	4839.27	3367.53	6029.52	3641.21	3137.74	3346.1	1486.52	3071.43	3101.55	1597.62	1962.78	1657.79	3073.15	2027.76	2877.55	3763.09	3518.62	1956.99	2665.32	1986.15	3413.78	3377.2	3722.96	3343.64	2847.07	1866.18	2511.78	3910.35	3544.3	2337.24	2024.68
8.68_308.0206n	8.68	309.028			0.0217568	0.857457	0.498353	0.966185	1.62377	1.18859	3130.05	1559.87	3024.21			1879.4	3967.62	3610.81	3062.37	1705.03	4940.36	2556.24	1247.98	2447.94	1187.22	2318.4	2381.29	691.589	2490.14	2648.69	3080.59	921.06	2400.86	2576.6	3620.68	1990.65	1194.75	1137.68	1916.4	4753.42	2343.01	1364.56	1463.06	1874.33	2385.89	2122.16	1647	3355.85	2969.64
16.02_327.2287m/z	16.02	327.229	OL2a	Arachidonic Acid	0.0219022	0.329138	1.51268	1.14201	1.63514	0.922112	16837.7	25470	19228.9			20752.8	14143.9	18372.6	14081.4	17775.2	15845.7	22765.3	18874	16255.4	23138.6	20898.6	10633.4	23835.7	16442.5	23096.9	17698.1	21516	24344.4	23257.8	15640.4	22007.6	21899.2	26458.7	31514.4	17348.6	23544.7	19930.3	18524.4	18801.1	24197.4	20850.1	22581.8	17180.4	25323.2
1.56_118.0417n	1.56	119.049	PDC	octa-2,4,6-triyn-1-ol	0.0224291	6.0346e-05	0.873574	0.629505	1.6333	1.63294	1.98979e+06	1.73823e+06	1.25259e+06			1.85306e+06	1.94981e+06	2.05099e+06	2.10531e+06	1.66022e+06	1.87645e+06	1.95199e+06	1.71351e+06	1.983e+06	1.6753e+06	2.07292e+06	1.87882e+06	1.44648e+06	1.48094e+06	1.59602e+06	1.44209e+06	1.28014e+06	1.40689e+06	1.51555e+06	1.09616e+06	1.69065e+06	1.59368e+06	1.86949e+06	1.79911e+06	1.68635e+06	1.70565e+06	1.7941e+06	1.58184e+06	1.60973e+06	1.99528e+06	1.71412e+06	1.59649e+06	1.6645e+06	1.81173e+06
5.92_193.0737n	5.92	194.081	OL1	Phenylacetylglycine	0.0226106	0.210916	0.657487	0.824637	1.62651	1.12778	14250.7	9369.69	11751.7			11258.6	18744.7	13403.3	13596.3	11142.8	17643	10232.1	9105.36	12039.8	10065.3	10941	12168.5	7621.56	9919.67	9593.64	10675.5	8496.37	9586.83	11824.9	11922.4	8866.72	9224.32	9586.67	9801.03	16560.8	11201.2	10267.5	8961.79	10252.6	9199.94	8893.3	8983.44	12662.9	10867
0.47_257.9333n	0.47	258.941			0.0226277	0.000205345	0.391271	0.179132	1.64196	1.27375	6656.26	2604.4	1192.35			5149.65	7721.62	6796.26	6957.5	3100.63	4949.35	6985.65	4687.01	8761.8	1031.26	10213.3	5160.35	719.315	5522.79	5741.7	4034.16	5338.47	1480.8	6752.53	4746.45	746.476	933.947	5989.01	2748.17	2117.29	1291.02	6583.96	5419.39	1316.7	7899.82	5660.39	4956.38	3040.08	2391.3
15.43_282.6226m/z	15.43	282.623			0.0226609	0.0598113	3.47688	3.66518	1.63979	0	274.048	952.832	1004.44			901.732	194.459	0	0	523.719	140.205	140.199	0	640.217	1966.86	0	0	1466.54	201.161	738.337	0	979.234	919.679	0	0	858.55	834.098	1050.42	1068.26	946.168	1049.35	883.976	432.868	216.583	1531.55	423.135	298.387	412.405	864.655
4.71_258.6620m/z	4.71	258.662			0.0229982	0.000532726	0.731875	0.375577	1.62115	0	3700.28	2708.14	1389.74			2913.65	3477.86	4285.44	4124.15	2631.4	3245.72	3343.48	3447.33	2852.02	2501.56	2774.34	2475.16	2141.98	1923.63	2856.42	2696.36	3341.5	3878.43	5316.19	3401.38	2960.65	2682.63	2634.78	2554.5	2006.31	1553	1808.29	1759.34	1732.34	2037.31	2250.89	1746.95	2600.6	3126.53
2.46_294.1542m/z	2.46	294.154	PDC	Lotaustralin	0.0230206	0.0730288	0.664001	0.805681	1.60689	1.08344	7911.27	5253.1	6373.97			6281.36	9660.03	7541.75	8161.95	6153.43	9492.12	6722.08	6568.23	11376.4	6036.83	6219.27	7733.39	3957.76	6301.84	5198.87	6395.07	5542.25	5608.53	6016.62	7535.17	4456.7	5009.98	4755.04	6790.67	9277.85	6572.33	5711.33	7193.39	5390.35	5981.56	6409.69	6045.61	8087.47	6691.54
7.58_203.1155n	7.58	204.123	PDC	Methyl 2-(2-hydroxypropanoylamino)-3-methylbutanoate	0.0230535	0.000632362	1.26055	0.761901	1.64407	1.46737	27778.6	35016.5	21164.6			26701.6	27410.5	28566.2	28436.2	21135.9	23262.1	25954.8	26409.5	24253	22654.4	27977.9	25889.7	18661.5	15456.6	19264.1	20852.5	13568	15235	17735.9	12384.2	31120.1	30791.1	39217.8	38936.9	27435.6	26775.2	31456	35177.2	25578	32801.7	26858.4	31831.7	26295.4	29981.4
15.69_267.6464m/z	15.69	267.646	PDC	3-sulfanyl-2-(4-{5,9,16-trihydroxy-2,15-dimethyltetracyclo[8.7.0.0^{2,7}.0^{11,15}]heptadecan-14-yl}pentanamido)propanoic acid	0.02321	0.00843185	4.68672	5.0773	1.64215	0.886974	16090.2	75410.3	81694.7			61033.2	1321.38	629.422	1376.78	21946.1	7260.22	4178.85	3028.6	18033.7	146063	365.314	0	120706	1569.03	20956.2	838.155	98402.4	80768.1	4524.35	414.515	98821.5	95334.4	57822.1	49663.1	62083.6	87941.5	36760.6	12208.6	46348.8	87583.9	38965.3	15440.7	31994.1	58917.4
14.91_278.6300m/z	14.91	278.63	PDC	N-[2-hydroxy-4-methyl-5,8-dioxo-7-(propan-2-yl)-3-oxa-6,9-diazatricyclo[7.3.0.0?,?]dodecan-4-yl]-6-methyl-6,11-diazatetracyclo[7.6.1.0?,?.0??,??]hexadeca-1(16),2,9,12,14-pentaene-4-carboxamide	0.0232347	0.124305	1.93706	1.73516	1.62629	0	1383.81	2680.52	2401.12			2481.76	1227.55	1219.35	606.562	1026.95	2677.68	2735.54	2027.11	1937.87	3200.67	1362.33	0	2167.79	2060.22	2770.06	1806.11	2429.64	1938.02	1091.59	1754.48	2662.03	2284.33	2664.15	3111.57	1431.41	2557.25	2077.35	1570.07	1148.17	2624.74	2218.9	1991.93	1883.69	3346.19
1.04_228.0971m/z	1.04	228.097	PDA	2'-Deoxycytidine	0.0232978	0.0281032	0.569812	0.56257	1.62687	0.866429	2293.13	1306.66	1290.05			1569.22	2952.93	2266.76	2383.63	1162.68	1392	1849.4	2263.37	1492.07	571.628	434.902	2554.75	964.221	1820.3	2214.86	3089.13	1689.45	2291.87	2497.1	2987.48	1521.05	843.5	1525.67	1336.4	2157.43	1236.85	1570.19	2535.03	1649.36	1790.33	1454.44	2346.99	2624.52	2520.26
15.12_713.4449m/z	15.12	713.445	PDC	(2E,4E)-12-Hydroxy-13-(hydroxymethyl)-14-methoxy-3,5,7-trimethyl-14-oxotetradeca-2,4-dienoic acid	0.0233949	0.538073	0.593125	0.81838	1.61533	0.473214	2058.7	1221.06	1684.8			2110.84	2542.56	1585.01	1996.38	1936.69	3399.17	1635.51	1188.43	0	1141.55	1235.21	1934.77	907.047	2772.88	2044.97	1725.95	1665.89	1122.51	982.731	1960.85	736.857	1340.38	1670.66	1136.37	776.367	3589.87	824.397	1743.41	1412.7	2547.65	1147.35	2848.08	2144.44	2889.63
15.27_752.8564m/z	15.27	752.856			0.0234307	0.0444597	0.767842	0.805203	1.59426	1.23261	39350	30214.6	31684.7			39581	41111.4	41912	34795.6	40331.4	47514.5	47241.9	27157.4	40966.1	46266.6	38952.6	38180.9	35592.6	32267.9	30921.6	34854.3	30533.8	39829.3	25119	35765.8	37014	27353.7	25308.3	31182.4	33455.6	33562.8	29255.1	33883.8	32641.6	36953.7	52202.1	26883.3	39607.2	33558.8
15.97_371.1006m/z	15.97	371.101	PDC	3-(4-chloro-1H-indol-3-yl)-2-[(Z)-(1-hydroxy-3-methoxy-3-oxopropylidene)amino]propanoic acid	0.0236866	0.00723968	1.42338	1.65184	1.6192	1.33595	10999.4	15656.4	18169.3			15004.4	9359.33	9737.74	9896.19	16072.9	12383.2	10561.4	9805.2	13784.3	13276.1	7086.95	8792.02	18654	10320.7	12325.5	10678.1	14023.6	14850.5	13097.4	11039.6	14119.4	17713.9	14923.9	15868.3	16050.4	17269.5	14625.8	15420.6	11195.7	17255	16102.1	13004.4	14665.3	16684.3
16.25_373.7171m/z	16.25	373.717	PDC	{[3-azido-5-(5-methyl-2,4-dioxo-1,2,3,4-tetrahydropyrimidin-1-yl)oxolan-2-yl]methoxy}[2-(decyloxy)-3-(dodecylsulfanyl)propoxy]phosphinic acid	0.0239465	0.0443701	4.24464	2.8614	1.61917	0.792117	2095.43	8894.34	5995.85			4401.02	1430.32	1128.69	1421.68	1679.5	980.138	1481.03	728.609	1627.05	16433	748.467	729.331	14445.6	604.343	1874.03	261.457	9196.05	6026.58	2000.04	1374.96	14695.3	9431.55	6160.76	5289.76	3788.16	5622.31	2624.86	1137.6	1638.24	5283.86	1903.07	583.398	3493.19	4959.28
15.74_545.3484n	15.74	546.356	PDC	(2-{[(2R)-2-hydroxy-3-[(5Z,8Z,11Z)-icosa-5,8,11-trienoyloxy]propyl phosphono]oxy}ethyl)trimethylazanium	0.0239533	0.00792308	4.93683	4.22368	1.61092	0.894128	900.062	4443.46	3801.57			2688.35	0	911.897	0	0	1395.73	411.803	0	2673.21	5353.67	0	0	3302.97	666.934	2458.58	0	4464.65	4987.07	469.25	459.969	1919.55	4135.64	5014.15	6704.47	2627.27	3477.54	2091.2	2080.26	1308.87	4791.92	1834.36	2205.11	3015.02	3727.65
5.59_321.1319n	5.59	322.139	PDC	{2-[2,5-bis(aziridin-1-yl)-4-methyl-3,6-dioxocyclohexa-1,4-dien-1-yl]-2-methoxyethoxy}carboximidic acid	0.0240293	0.286591	0.569215	0.827842	1.59958	0.882978	7074.02	4026.64	5856.17			6177.17	9971.62	6403.28	5743.99	6421.98	9428.75	5527.53	3964.59	6112.56	4443.77	4953.24	5614.91	3426.53	4180.24	5268.3	5238.04	4146.61	4815.96	5328.13	6448.73	4466.44	4364.48	3214.48	4061.16	9141	6162.69	4450.42	3961.11	4579.38	4089.76	3135.96	3302.42	6740.42	5390.67
5.89_511.7784m/z	5.89	511.778	PDC	{[(2R,3S,4R,5R)-5-(4-amino-2-oxo-1,2-dihydropyrimidin-1-yl)-3,4-dihydroxyoxolan-2-yl]methoxy}({hydroxy[(2R)-2-[(8-{3-[(2Z)-oct-2-en-1-yl]oxiran-2-yl}octanoyl)oxy]-3-(octadecanoyloxy)propoxy]phosphoryl}oxy)phosphinic acid	0.024059	0.0375469	0.499038	0.441891	1.63133	0	3368.35	1680.93	1488.44			2165.96	4005.28	3624.09	3678.07	1458.26	3623.66	4977.07	3397.91	4782.68	3186.9	3569.75	3007.45	2724.01	4572.45	1774.32	3569.64	669.581	2740.33	3070.55	1821.45	826.552	1503.05	2693.8	1700.33	611.706	2094.13	2561.08	3403.52	1546.48	3007.91	2508.68	4022.86	615.055	691.334
1.11_434.5025m/z	1.11	434.502			0.0240817	0.547977	1.78529	1.22731	1.60962	0	9928.28	17724.8	12185.1			7969.01	4686.79	15601.4	11455.9	6483.37	4081	13909	12519.2	3451.6	9649.53	15741.5	4778.26	11926.2	4772.47	15374.3	6730.07	8099.76	11651.9	15569.3	4299.95	14836.8	20336.8	18132.3	17593.5	9138.93	18632.6	13964.5	9259.64	8250.14	20011.2	16578.6	11309	7320.17	18331.4
17.08_407.3126m/z	17.08	407.313	PDC	1,3-dihydroxypropan-2-yl (11Z)-icos-11-enoate	0.0241878	0.975293	1.20514	0.996511	1.6174	1.39672	11971.5	14427.3	11929.7			11096.4	13176.1	10778.7	12834.7	11040.3	10597.7	10902.8	15937	12211.3	12893.3	14435.7	14268	11764.4	11520	13607.3	13399.8	13409.1	11280	12467.5	13619	12995.1	15659.2	14749.8	14305.2	11547.6	12517.4	12733.3	13707.7	11484.8	14031.5	11719.9	12053.2	14611.1	12993.2
15.51_248.6722n	15.51	249.679			0.0243522	0.00162135	6.41903	6.91574	1.61435	0.814786	362.915	2329.56	2509.83			1451.66	0	0	0	164.706	0	370.144	0	335.501	4468.19	0	0	4538.88	0	212.866	0	2974.56	2458.42	0	0	3944.82	2059.3	1775.21	1538.92	2190.86	2522.53	866.601	608.349	1079.69	2727.27	591.425	457.127	913.177	1893.02
0.58_407.7975n	0.58	408.805			0.0244447	0.0278658	1.61413	1.40683	1.61093	1.514	200727	323999	282389			174506	249224	217767	161412	248922	254900	270141	125188	314571	398774	272363	239048	321537	97449.9	246305	101808	273247	384595	230515	132232	377960	370017	221340	326681	271315	291127	363573	318126	310665	315132	373204	303209	199510	327711
4.36_335.6863m/z	4.36	335.686			0.0244748	0.0532499	0.453034	0.445485	1.62032	0	4031.71	1826.5	1796.07			2041.26	3945.64	4925.78	5214.17	3336.05	2661.57	7618.08	8282.26	5359.8	1372.12	7714.96	10297.8	1787.42	5684.99	3856.53	5517.37	1226.05	2674.55	6849.83	7039.52	1938.43	1298.03	2075.86	1993.69	255.828	868.522	2027.22	4927.91	695.474	5117.93	1494.62	2422.25	2622.17	2499.29
6.04_455.1595m/z	6.04	455.159	PDC	(2-methyl-3-phenylphenyl)methyl 3-(2-chloro-3,3,3-trifluoroprop-1-en-1-yl)-2,2-dimethylcyclopropane-1-carboxylate	0.0245141	0.0502692	1.42887	0.648715	1.62867	0	3900.69	5573.58	2530.44			5465.74	3693.27	3490.49	2953.25	4865.56	4205.62	3900.28	4135.45	4144.09	5120.62	3335.83	2242.48	4292.02	3544.66	3001.02	3654.27	3204.1	4046.68	3423.07	1638.66	5739.35	5207.54	5547.09	5800.35	3981.9	4809.7	4017.78	2921.68	3875.69	4895.92	4385.24	3187.24	2941.72	4462.22
4.41_318.1653m/z	4.41	318.165	PDC	Thr-Ser-Lys	0.0245666	4.35618e-05	0.704497	0.475748	1.60975	0	11991.5	8447.96	5704.92			12980.8	11183.2	12811.2	10990.6	11629.6	11433.5	13705.9	11202.1	12947.8	11805.8	12604.3	13509.4	8218.86	11778.4	11126	11367.5	10130.4	9062.56	12005.1	8305.49	5805.31	7786.07	9485.84	10714.6	6069.16	8139.78	8289.7	9224.07	7499.99	10457	7842.94	9224.03	8895.7	9099.77
17.47_266.1720m/z	17.47	266.172	PDC	6-(4-Methylpiperazin-1-yl)-9H-purin-2-amine	0.0246034	0.49668	1.36039	1.11236	1.60887	1.00837	2217.06	3016.07	2466.16			2415.11	2330.11	2533.48	1589.55	1962.36	2432.58	2580.13	2712.26	1657.66	2175.72	2952.47	1805.67	2327.96	1820.24	1536.15	2713.51	1982.51	1937.84	1881.28	2223.78	2777.8	2695.29	3284.35	3306.82	1142.9	3107.41	2148.42	3186.71	2994.24	1870.19	2530.26	2920.7	1541.33	2968.89
15.82_339.2887m/z	15.82	339.289	OL2b	Dihomo-Gamma-Linolenic Acid	0.0246354	0.00962185	6.02675	5.27752	1.63076	0	558.169	3363.94	2945.75			2232.68	0	0	0	830.516	548.264	251.112	189.173	450.153	4766.36	225.349	0	4686.38	0	1359.79	0	4210.95	2678.96	0	272.804	5075.03	4150.82	2455.59	1774.34	3163.96	2993.7	1926.17	943.081	2142.38	3515.24	2061.42	1321.2	1630.24	2737.48
0.58_527.7563n	0.58	528.764			0.0247438	0.0566578	1.42672	1.29884	1.60558	1.29606	276902	395062	359651			238541	351815	272984	244267	350543	276087	336550	169914	330396	473274	349380	273658	392529	126717	272651	144123	336834	429241	251019	186650	478465	390765	337592	373427	323447	329784	411854	334994	355528	352877	436209	306960	257235	393896
11.21_245.1738m/z	11.21	245.174	PDC	9,10-Dihydrojasmonic acid	0.0247585	0.0240925	0.327386	0.352848	1.57532	0.969935	953.38	312.124	336.398			853.184	751.784	685.855	1522.7	505.286	651.812	646.515	993.468	1536.63	221.406	916.753	1141.66	659.847	593.664	542.967	1026.6	488.089	523.009	626.629	1185.23	556.263	149.577	167.976	374.679	203.033	383.649	327.387	367.955	372.724	239.246	313.865	761.604	449.95	432.264
2.81_324.1837m/z	2.81	324.184	PDC	Bohemine	0.0248159	0.00299052	0.567652	0.335736	1.63128	0	3978.63	2258.48	1335.77			3556.86	3256.75	3709.44	5391.45	3435.4	4692.21	3887.33	4758.58	3970.58	3162.12	4834.58	6305.18	2324.2	3299.52	3346.9	4169.55	2981.6	3802.99	3636.32	2848.02	1436.77	2309.4	2275.71	3012.03	1946.03	2373.38	2686.01	3118.02	1710.42	2980.95	2176.55	2944.53	1617.01	2243.82
8.70_221.0532m/z	8.7	221.053	PDC	Metamifop	0.0249047	0.0249047	0	0	1.59261	0.43463	79.4418	0	0			98.9359	116.056	102.775	0	155.399	0	90.7528	0	0	0	0	0	0	0	0	0	0	0	0	0	0	0	0	0	149.225	0	0	0	0	0	81.119	0	0	0
15.14_493.3168n	15.14	494.324	PDC	(2-{[(2R)-3-[(9Z)-hexadec-9-enoyloxy]-2-hydroxypropyl phosphono]oxy}ethyl)trimethylazanium	0.0249131	0.389853	1.53044	1.1889	1.63531	0.920433	308427	472029	366689			453093	251002	312761	216850	317839	471308	436943	478316	602449	642868	334230	67434.9	577785	367008	553901	386041	608164	606075	476354	381932	488507	422789	504452	472369	432135	497186	441477	376270	385810	522340	407153	467715	400764	529898
15.17_314.1663n	15.17	315.174	PDC	Ethidium cation	0.0249698	0.451763	1.6517	1.16312	1.62389	0.564369	28497.1	47068.7	33145.7			43814.3	22501.7	28943.4	18729.2	26385.3	29676.3	29165.4	33671.8	29442.7	47857	20581.2	12317.4	37980.4	14328.4	31163.3	23073.3	49554.4	50051	32665	30703.3	52471.2	39938.2	44644.2	51221.2	37983.3	35504.6	37707	40479.8	31575.7	36609.3	28702.5	27858.9	27980.5	27185.5
14.99_370.1662n	14.99	371.173			0.0251782	0.0123523	0.727245	0.643134	1.57379	0.928508	4969.91	3614.34	3196.32			5854.99	4752.66	4915.47	4356.52	4421.48	5170.92	5202.18	4403.61	5046.11	4204.88	4483.84	3114.35	5587.7	5980.62	3167.59	2319.38	4391.71	4832.2	3379.32	3147.85	3001.44	4548.83	3474.92	3432.19	4675.36	3785.35	4156.62	3908.2	3706.56	4099.92	5210.98	4279.61	2600.89	4331.7
7.91_588.2619m/z	7.91	588.262	PDD	Methanesulfonamide, N-[2-(N-ethyl-4-nitroso-m-toluidino)ethyl]-	0.0255577	0.0219175	0.033689	0	1.62419	0	4445.13	149.752	0			923.581	7892.67	5135.58	3828.7	305.606	8391.12	6993.79	4878.64	2663.62	1163.42	1520.22	8750.94	0	8159.07	1844.92	1787	0	0	673.261	5976.5	0	0	599.008	0	0	0	0	1262.01	0	0	234.262	942.316	0	344.758
8.25_748.7066m/z	8.25	748.707	PDD	(2S)-1-(docosanoyloxy)-3-hydroxypropan-2-yl tetracosanoate	0.025569	0.0116202	0.212738	0.0786776	1.6226	0	6594.22	1402.84	518.818			1869.8	9568.13	7555.55	7383.41	1336.03	7037.22	10091.4	8514.61	3710.34	697.529	6170.83	7915.33	0	10824.9	2642.15	3976.88	479.005	3821.49	6752.83	3452.04	547.38	392.05	1656.68	3015.25	0	48.2852	1923.64	5645.31	347.01	833.134	2183.65	8792.84	719.298	0
13.14_298.3462m/z	13.14	298.346	PDA	Ethylhexadecyldimethylammonium cation	0.0256506	0.0439491	1.64964	1.61436	1.61719	1.01787	925.901	1527.4	1494.74			1352.73	829.984	504.805	1016.09	1630.55	1357.35	911.017	1549.07	1616.5	1642.79	968.687	811.943	1029.66	1469.78	1356.57	1080.95	1410.94	1440.86	1321.99	992.575	1538.98	1287.2	1503.01	1780.41	1205.05	1265.91	1312.23	1503.86	1130.29	1872.96	1789.47	840.519	1415.17	1921.78
8.70_355.1217m/z	8.7	355.122	PDC	(S)-tert-Butyl 2-((tosyloxy)methyl)morpholine-4-carboxylate	0.0257642	0.432203	0.471508	0.84116	1.60786	1.57349	14402.2	6790.75	12114.5			12194	21640.4	11645.2	12129.1	13107.9	22443.6	10028.4	5864.96	14122.2	8907.94	8921.71	11838.1	8128.73	9932.77	6187.96	8811.69	9139.83	10899.7	8700.91	12630.2	8816.49	7816.47	4887.99	5642.04	22233.5	11347.1	7954.12	5933.66	10376.9	8174.65	7926.54	6351.9	15550.6	9557.98
0.65_622.6920m/z	0.65	622.692			0.0258997	0.242351	0.25838	0.587543	1.60521	0	12089.7	3123.72	7103.19			4982.63	14032.9	10297.1	19045.9	9185.78	11450.7	8635.71	9551.94	4183.63	1321.96	3574.81	13740.5	5525.54	6753.28	12616.2	11617.6	7240.28	5761.06	10401.3	13679.5	4239.82	1138.62	3411.71	3704.75	1162.67	9094.57	10586.8	9331.8	8958.84	6018.11	1443.95	6090.04	5524.39	10464.3
17.24_519.4384m/z	17.24	519.438	PDC	Glycerol tricaprate	0.0259001	0.00795318	1.56315	1.72165	1.56986	1.32702	2126.52	3324.07	3661.12			1750.1	1223.05	2729.06	2803.85	2954.13	2682.8	2934.3	4167.7	522.814	1641.48	4491.15	3600.32	2086.12	3158.68	2798.18	4329.92	2521.64	3366.5	2233.27	2512.95	3217.93	3511.18	3566.23	3000.94	2831.8	2659.6	1229.47	3537.73	2710.68	1573.54	2380.15	2986.53	2620.69	3775.73
15.77_351.6743m/z	15.77	351.674			0.025962	0.121011	4.17275	2.82752	1.62383	0	1952.18	8145.95	5519.82			7808.7	0	0	0	1240.27	672.02	3026.03	1994.39	2164.41	11627.5	632.599	0	12475.4	303.625	4115.45	812.755	7212.76	10147.1	2079.68	893.529	10162.5	7001.55	6764.75	8654.95	2965.4	4589.83	5378.69	2746.24	4107.84	5695.3	4349.15	3521.26	2549.73	4891.66
3.67_327.1313n	3.67	328.139	PDC	(2S)-3-phenyl-2-({[(3S,4S,5R)-2,3,4-trihydroxy-5-(hydroxymethyl)oxolan-2-yl]methyl}amino)propanoic acid	0.0261228	0.0254381	0.668054	0.675519	1.59749	1.85608	5353.05	3576.13	3616.08			3934.82	6054.09	5830.84	5592.42	5316.5	6278.89	4561.61	4264.06	9219.52	3486.91	3841.26	4242.59	2656.45	3197.46	3560.33	3392.99	3194.65	3514.26	3242.32	4308.53	3460.79	3184.96	3018.21	4640.54	6340.68	4189.21	4284.03	4192.86	3404.97	5237.64	3806.46	4695.58	5003.5	5436.98
3.14_162.1121m/z	3.14	162.112	PDA	L-Carnitine	0.0265791	0.0148893	0.783157	0.574084	1.62408	1.1679	1067.07	835.686	612.59			968.218	1083.3	1253.95	962.828	1300.1	746.004	1175.49	995.098	1237.99	559.272	1629.65	1112.22	513.67	1081.04	1112.34	825.508	677.027	366.42	980.582	483.64	902.817	794.672	903.004	742.251	977.043	732.953	674.749	816.785	1051.17	1014	913.72	787.47	942.086	867.031
15.69_291.6454m/z	15.69	291.645			0.0267013	0.00704527	5.41489	6.13964	1.62222	1.65178	2810.74	15219.9	17256.9			11058.3	184.674	0	0	4374.55	1026.82	167.723	376.949	2715.02	31106.4	0	0	27079	0	4179.1	0	21118.5	17191.8	608.539	0	19391.2	22072.7	10473.4	8942.15	11095.8	17492	8428.05	2531.94	10766.4	20222.3	8949.32	1637.36	6484.31	11536.7
15.82_536.2281m/z	15.82	536.228	PDC	Gossypol	0.0267087	0.0265112	4.46722	4.68926	1.62467	0	1174.81	5248.11	5508.97			4112.78	0	586.449	0	1729.85	1178.19	0	0	558.931	9439.56	0	0	8510.91	315.988	1861.43	0	7731.74	3870.8	0	0	7586.6	6170.46	3537.12	3698.27	4953.66	9162.51	1215.03	577.416	4951.82	6391.39	2698.2	1180.24	2652.68	6427.14
2.24_198.0872m/z	2.24	198.087	OL2b	N-Acetylhistidine	0.0267261	0.140314	0.433957	0.662834	1.61261	1.22241	18683	8107.64	12383.7			11369.7	28569.9	16248.1	18544.4	15266.2	26179.2	13252.3	11474.1	16005.3	8994.74	14276.4	20193.7	5774.84	14984.1	10934.8	12896.6	8592.94	10664.4	12413.8	18023.1	7837.72	8665.81	7756.15	8170.9	19775.3	12073.8	9801.16	8106	9896.61	10431.6	9316.44	8857.69	16065.8	11277.5
16.17_352.6822m/z	16.17	352.682			0.0270051	0.129065	7.07551	5.75723	1.61675	1.01771	1105.79	7824	6366.26			4117.18	0	0	305.96	485.841	0	0	0	0	17469.5	236.994	0	18540.4	0	0	0	10206.1	9085.79	0	0	12592	9756.72	3265.99	5681.26	3689.84	5789.21	1836.36	0	386.577	6010.14	582.887	0	873.315	5136.52
15.69_293.6433m/z	15.69	293.643			0.0273673	0.0110377	5.25022	6.12876	1.61755	0.678425	899.367	4721.87	5512.01			3597.47	0	0	0	1709.13	703.351	0	0	1028.65	10674	0	0	10640.4	0	1405.45	0	6377.41	4502.82	196.42	0	7218.35	5260.16	3324.12	3084.86	3479.04	6074.04	2570.69	357.444	3781.48	5735.23	2884.82	400.429	2175.85	3420.86
0.56_682.7517m/z	0.56	682.752			0.0277146	0.962979	0.715244	1.0158	1.56311	1.40853	4401.34	3148.04	4470.87			4760.63	4847.98	4169.51	3827.25	4971.6	0	1556.84	6050.73	4278.27	7515.04	1835.57	2638.69	6763.31	4722.99	1789.7	2129.01	7130.82	2322.99	3099.28	5851.32	2750.05	3788.76	3714.95	2338.39	8339.58	3747.48	2764.64	1843.02	4754.81	2411.41	2293.3	3314.18	6820.86	4812.43
9.41_1121.5371n	9.41	1122.54			0.0279328	0.019917	0.1074	0.0400802	1.60433	0	9521.12	1022.56	381.609			3359.15	10463.6	7202.96	17058.7	2406.91	3559.67	6651.73	5264.23	6060.77	1469.32	10495.4	18960.4	688.039	5109.42	1640.71	4427.31	408.312	3673.31	4747.98	5700.53	273.108	0	1807.75	2009.39	334.394	0	5539	8129.06	1998.39	3484.77	2832.6	4696.37	1564.34	1637.43
0.85_444.0312m/z	0.85	444.031	PDC	1,2,3-Thiadiazole-5-carboxamide, N-[4-[3,5-bis(trifluoromethyl)-1H-pyrazol-1-yl]phenyl]-4-methyl-	0.0279492	0.0232336	0.110618	0.0642321	1.60277	0	22864.4	2529.2	1468.63			6346.06	17544.7	37946.3	29620.5	28882.8	11063.9	33197.1	5153.23	31440.1	3954.94	41765.2	28945.6	0	12674.5	15977.6	8593.95	5509.43	0	23945.7	5767.12	1352.94	2366.64	6397.21	0	2066.12	1134.53	9083.97	4035.11	4096.64	2152.54	7054.29	2601.09	8063.09	2513.38
0.47_182.9801m/z	0.47	182.98	PDA	1-(2-Bromophenyl)ethanol	0.0279806	0.00583867	0.37878	0.209863	1.58915	0.868504	4125.81	1562.77	865.856			4513.32	5717.76	4195.11	2077.07	4108.25	3156.83	3764.7	1355.15	6978.72	852.461	4807.17	1546.88	952.058	2992.9	3241.6	1966.54	1414.38	2433.21	4590.68	2423.58	887.397	1242.78	2940.69	1180.23	1874.15	1054.5	3698.19	2808.2	2173.76	3898.07	3346.42	2294.36	4104.06	2127.22
10.22_197.1143m/z	10.22	197.114	PDC	9-Hydroxynonanoic acid	0.0281991	0.731348	1.17003	0.961355	1.55926	1.88143	1570.63	1837.68	1509.93			1434.26	1697.84	1653.81	1496.61	1561.78	1720.44	1133.49	1336.67	1482.92	1332.83	1094.17	1087.39	1290.84	1032.84	1305.84	1595.34	1092.98	1375.26	1332.83	1761.11	1863.78	1853.8	1651.58	1981.57	1546.82	1771.4	1005.3	1768.9	1442.53	1229.33	1366.55	1771.42	1418.72	1605.55
16.27_320.2046n	16.27	321.212			0.0282889	0.0603955	0.428519	0.528879	1.61208	0.832355	20700.6	8870.59	10948.1			9953.91	23245	20186.8	29416.5	18311.9	21091.9	23459.1	18739.3	18492.5	9176.14	22738.4	24524.9	6230.4	20768.1	14391.1	20629.4	9853.99	15747.3	26049.5	24047.5	7360.34	8263.73	9561.49	10296.8	8552.61	8635.47	9393.54	15172	9618.09	8759.55	9669.83	9745.57	11515	10786.5
15.45_310.2499n	15.45	311.257	PDA	13S-Hydroxy-9Z,11E-octadecadienoic acid, methyl ester	0.0288307	0.20531	0.389461	0.676089	1.5762	1.78858	1805.06	703	1220.38			2695.33	1758.06	1881.54	885.298	1959.92	2011.26	1326.28	1086.14	121758	780.178	1241	529.847	1111.62	1015.57	949.48	1421.62	1047.44	1381.32	1165.34	1229.47	424.195	796.884	667.958	922.963	435.584	611.549	1662.98	1014.71	726.636	1595.79	1256.45	1353.19	1240.66	1440.19
16.25_357.7040m/z	16.25	357.704			0.0289586	0.0470199	15.0718	12.8088	1.59234	0	134.213	2022.83	1719.11			536.853	0	0	0	0	0	0	0	0	4996.75	0	0	3406.19	0	343.344	0	2183.51	947.605	0	0	3523.11	2452.04	1664.47	451.713	475.883	1293.65	1012.36	0	286.224	2055.48	359.571	86.5987	246.246	1397.67
2.09_384.1212n	2.09	385.128	OL1	S-Adenosylhomocysteine	0.0289635	0.0222453	0.333154	0.295724	1.6148	0	136530	45485.5	40375.2			54357.3	169418	137920	184425	75078.1	130863	112352	114644	127066	20500	156680	141230	10826.1	100587	83452.9	110189	34295.9	46282	96949.4	107530	20731.9	24898.6	66969.4	69342.3	68497.6	37485	81078	104108	67679.1	72842.6	81508.8	96730	111690	88700.2
8.13_1213.7904n	8.13	1214.8			0.0292587	0.280305	0.250871	0.651612	1.60375	0	16484.6	4135.51	10741.5			6247.33	26039.2	15164.4	18487.3	11642.7	29641.7	15443.1	13344.9	9761.34	1396.03	11921.6	14586.3	911.133	20019.2	11889.6	14287.1	3224.99	9885.79	14960.7	25349.5	965.372	2781.49	5488.15	7307.02	8845.46	2721.29	9080.55	7346.96	6665.96	5573.61	8272.34	14566.2	13199.2	6831.9
12.95_893.7580m/z	12.95	893.758	PDC	(2R)-2-[(4R,8S)-13-hydroxy-4,8,12-trimethyltridecyl]-2,5,7,8-tetramethyl-3,4-dihydro-2H-1-benzopyran-6-ol	0.0293894	0.582605	2.37442	1.24701	1.60612	0	7525.3	17868.2	9384.1			0	7867.94	10787.2	11446.1	1570.74	16737.1	10148.5	23555.5	6051.77	14638.7	13935.7	12873.7	6644.31	11874.1	14932.2	11678	6789.6	10104.9	16663.5	14427.8	11770.7	16333.7	23585.1	19783.6	19157	15334	18084.1	10967.1	9331.83	18813.7	16350.2	3182.24	9075.15	19585.6
15.89_314.1536n	15.89	315.161	PDC	Clomipramine	0.02942	0.0272316	0.742347	0.728286	1.61486	1.45186	28878.8	21438.1	21032			23009	28886	30622.1	32998.1	31418.6	28429.9	32435.1	27567.1	26384.2	19637.2	30555.6	27030.6	22030.7	25609.9	25706.7	22958.6	20719.3	26416.7	35348.5	26798	17770.6	20591.2	22404.6	24986	19097.8	21836.9	23648.4	32850.5	21349	21140.7	20297.6	21517.5	18168.6	23998.3
0.45_569.3275n	0.45	570.335			0.0294524	0.51485	0.801558	1.11073	1.56659	1.10458	16309.3	13072.9	18115.2			14043.9	18420.6	17393.2	15379.6	8203.79	16853.1	12235.4	8599.31	15732.5	14989.8	13884.2	9549.45	13079.6	6218.56	15187.8	13909.2	12713.5	18236.1	14869.1	10307.3	12309.8	13491.5	11998.8	14491.3	24247.7	20087.3	13119.4	15268.9	15049.7	21300.9	18153.5	16739.1	15860.9	16816.9
0.47_203.0761m/z	0.47	203.076	PDC	(4-Methyl-1-piperazinyl)acetic acid	0.0294622	0.0141198	0.342004	0.219109	1.61366	1.09827	2587.16	884.819	566.871			1158.53	3000.98	3552.74	2636.38	849.786	1864.39	3357.05	1559.67	2627.86	491.97	4051.33	3420.11	246.342	1508.69	3257.7	1397.22	554.597	590.95	3290.57	1437.24	298.187	414.36	1540.24	1286.49	259.89	541.026	1874.76	2113.16	394.345	2294.14	2913.12	2066.65	1002.59	736.959
6.64_378.1688m/z	6.64	378.169	PDC	Cnicin	0.0294942	0.000850154	0.369783	0.108085	1.58548	0	3022.58	1117.7	326.695			1936.54	3403.42	2876.42	3873.93	985.681	1918.83	3636.77	3787.68	2798.47	451.868	3813.05	3977.12	851.894	2656.84	1660.77	3572.8	531.141	1827.83	3186.18	2240.07	606.073	383.543	806.771	2674.4	0	175.894	1602.8	2993.93	927.611	1353.09	1212.19	2953.09	355.42	506.298
15.69_292.6456m/z	15.69	292.646	PDC	N-[2-hydroxy-5,8-dioxo-4,7-bis(propan-2-yl)-3-oxa-6,9-diazatricyclo[7.3.0.0?,?]dodecan-4-yl]-6-methyl-6,11-diazatetracyclo[7.6.1.0?,?.0??,??]hexadeca-1(16),2,9,12,14-pentaene-4-carboxamide	0.0300347	0.00987667	4.87888	5.44715	1.6097	1.12806	3075.59	15005.4	16753.2			11608.6	367.849	325.935	0	4256.65	1163.56	684.557	310.215	3368.44	28510.3	0	97.7804	26141.8	525.969	3718.16	0	19612.6	18003.5	491.832	158.852	19934.2	20822.5	10136.2	9128.81	8623.41	17764.7	7139.97	2500.49	9606.29	16875.8	6933.19	3283.02	6664.63	10618.2
6.29_491.6004m/z	6.29	491.6			0.0300888	0.0300888	0	0	1.60533	0	1658.57	0	0			0	1682.4	2623.88	2327.99	0	744.091	1031.67	1082.4	1755.42	0	824.249	1693.64	0	287.897	0	1484.77	0	407.594	2113.22	0	0	0	0	0	0	0	227.526	530.103	0	0	0	530.651	0	0
0.58_775.6223n	0.58	776.63			0.0301044	0.0358276	2.00806	1.63413	1.59071	0	32259.7	64779.6	52716.7			25113	50008.4	33384.6	20532.9	54186.7	63921.7	68739.7	16974	73680.4	90551.8	50637.8	49009.6	73561	18596.4	47580.8	18433.1	47015.2	93134.2	56554.8	17475.3	73523.2	85347	41326.5	58921.5	46744.7	63988.6	100157	65622	48518	79221.3	89320.4	64765.8	34831.4	76677.7
10.32_1130.6711n	10.32	1131.68			0.0302056	0.0205825	0.102094	0.0202986	1.58034	0	14210.5	1450.8	288.452			6683.65	11036.7	12012.8	27108.7	2158.41	5838.08	9907.67	10650.6	8816.61	389.183	13147.3	18784.7	302.18	2918.37	2136.23	7916.15	277.862	2135.63	10165.6	7360.05	309.183	0	2335.92	3158.1	530.083	0	7977.19	12782.8	1260.98	2757.88	2045.89	6527.02	653.345	0
14.88_426.2608m/z	14.88	426.261	PDA	1-Myristoyl-2-hydroxy-sn-glycero-3-phosphoethanolamine	0.0302306	0.130203	2.10041	1.70108	1.59898	0	3172.34	6663.22	5396.4			6124.33	3708.4	1880.24	976.399	2408.28	4194.82	3908.1	3396.86	5169.94	7410.61	2546.75	262.502	7673.33	3411.41	5883.68	3351.48	6880.15	5568	2591.12	3070.77	7915.47	6881.23	5646.5	6209.66	5780.22	5859.97	6229.39	3212.71	4503.84	6365.01	5093.32	6358.57	5463.81	8149.55
8.38_538.5355m/z	8.38	538.535	PDC	2,15-dimethyltetracyclo[8.7.0.0^{2,7}.0^{11,15}]heptadecane	0.0304616	0.00356564	0.404431	0.167806	1.5667	0	5578.56	2256.14	936.116			4420.17	3711.63	5998.91	8183.52	2763.62	3426.99	5634.29	7229.9	5014.71	541.757	5020.45	10221.9	805.501	4762.11	3183.84	5150.35	833.922	3097.55	7396.89	4377.74	2350.94	482.354	2687.05	3504.23	0	535.404	3503.85	5330.07	1973.89	3974.58	3197.01	3364.89	1158.34	805.133
0.51_1174.3202n	0.51	1175.33			0.0305036	0.0023148	0.290482	0.0178873	1.60255	0	4862.29	1412.41	86.9734			4859.64	3212.55	7493.72	3883.26	1970.21	2625	6128.91	3102.69	9822.1	733.08	9150.18	0	772.01	2034.32	3370.73	5547.91	1303.89	1400.2	5398.48	2398.28	330.92	0	3410.44	1908.27	533.16	0	5635.07	5184.53	1501.47	8199.05	4485.5	4966.1	2829.83	1050.71
0.69_188.1752m/z	0.69	188.175	PDC	4-(4-Piperidinyl)morpholine	0.0305989	0.0522488	1.89921	1.9566	1.56266	1.79483	8449.51	16047.4	16532.3			7942.17	6589.91	7450.82	11815.1	3806.68	7246.96	6972.95	14146.2	7071.06	7316.8	6396.15	11253.4	5877.12	7508.64	4579.9	7820.6	6337.26	10464.6	15613	11233.3	11362.3	22908	14779.4	15139.9	9997.69	26043.3	11104.3	16467.4	6261.5	18173.3	10494.9	12721.7	9057.87	19800.7
2.81_150.0548m/z	2.81	150.055	OL2b	Pyridoxal	0.0306499	0.00783258	0.689336	0.54566	1.60086	1.0199	4463.23	3076.66	2435.4			3321.72	5127.07	4836.79	4567.33	3220.94	4608.09	3948.54	3916.98	4921.52	2549.19	4943.08	4360.23	2138.15	3219.4	2949.86	3429.92	2624.88	3473.52	3813.84	2728.51	2379.89	2810.74	3521.7	3594.32	3158.28	2836.73	3944.73	3566.21	2593.65	4372.15	3575.28	3484.65	3525.35	3717.31
8.88_235.1531m/z	8.88	235.153	PDC	Diethyl adipate	0.0307312	0.221621	0.593864	0.664122	1.60014	1.154	2021.13	1200.28	1342.28			2108	2595.99	1435.42	1945.12	1371.08	1713.58	1336.81	1440.24	1490.93	1945.83	1046.03	1333.03	1028.76	1514.95	902.849	900.54	1541.17	702.519	547.258	271.299	1038.33	841.232	1612.18	1309.37	1573.17	1121.43	828.903	1461.97	1553.81	927.117	1164.92	887.108	722.392	960.826
6.59_417.1927m/z	6.59	417.193	PDC	Methyl 2,4-dihydroxy-6-[(3Z,5Z)-nona-3,5-dienyl]-3-[(2S,3R,4R,5S,6R)-3,4,5-trihydroxy-6-(hydroxymethyl)oxan-2-yl]benzoate	0.0308477	0.0340434	0.21259	0.250095	1.58403	0	6572.63	1397.28	1643.78			2652.43	10596.7	5575.43	7465.99	3399.07	11922.9	9332.96	9564.41	3871.8	648.287	6380.96	3143.65	694.796	7762.23	3641.9	6833.78	574.348	3962.35	8728.63	8655.84	177.642	451.122	1320.64	3639.71	658.735	761.875	2673.54	5952.86	673.589	3347.63	2450.96	6902.17	1002.17	1010.22
5.41_429.5727m/z	5.41	429.573			0.0309342	0.0243864	0.0875256	0.0327242	1.59742	0	3538.1	309.674	115.782			484.462	5911.29	4374.5	3382.14	736.637	4606.41	4874.48	4029.67	1773	0	3810.21	6753.4	0	4462.07	2589.09	3996.66	0	1039.37	626.363	5208.99	143.077	130.168	271.988	693.464	0	157.025	1000.26	1510.18	519.985	421.644	384.944	1767.6	0	0
7.86_422.2372m/z	7.86	422.237	PDC	Leukotriene E4	0.0309837	0.0246863	0.200211	0.167375	1.60254	0	3722.46	745.278	623.047			1110.94	4758.21	3466.04	5554.66	894.964	5550.6	4248	3600.42	1825.89	552.679	3110.75	3505.31	216.007	4684.42	2354.25	4504.13	0	1717.8	3963.1	7247	0	191.619	893.207	1896.29	216.607	195.257	596.633	2310.72	267.269	502.737	981.785	1802.61	604.434	525.568
6.02_557.5399m/z	6.02	557.54	PDC	(2S)-3-(docosanoyloxy)-2-(tetracosanoyloxy)propyl (15Z)-tetracos-15-enoate	0.0311772	0.0152983	0.228022	0.0733086	1.60446	0	2595.59	591.852	190.279			725.732	3428	2312.31	3916.31	1077.94	2027.84	3234.09	3154.17	3738.89	1327.71	3633.7	1473.42	556.61	1433.22	1840.54	1539.69	242.88	1275.19	3101.03	1913.8	302.837	647.395	610.96	806.217	657.291	706.921	499.206	1998.49	844.153	809.497	328.781	0	856.656	321.403
16.07_308.1430n	16.07	309.15			0.0312345	0.0214909	0.434034	0.399775	1.59366	1.6973	34573.3	15006	13821.5			19389.5	31644.4	35744	51515.5	37747	34594.7	31527.5	29741.2	36906.6	14342.5	37697.5	55660.6	12971.4	27970.2	24755.3	31270	17058.6	28537.2	42942.2	32484.9	8452.64	16077	17518.5	17975.8	16877.3	15527.6	17434.6	29377.6	15524.9	10958.8	15713.7	16201.2	17258.4	18215.9
15.71_487.3603m/z	15.71	487.36	PDC	3-[(4E,7E,10E,13E,16E)-docosa-4,7,10,13,16-pentaenoyloxy]-4-(trimethylazaniumyl)butanoate	0.0312915	0.00287349	7.28106	10.4767	1.51416	0.72739	414.819	3020.32	4345.94			791.628	0	0	867.649	785.954	994.202	0	1274.32	899.345	4829.78	1558.73	0	2545.13	2195.3	4228.86	1901.47	1751.73	2146.02	5550.79	384.725	5592.28	1561.7	2039.18	2888.13	2125.8	4593.42	1954.54	814.751	836.312	3435.83	1672.84	1501.18	4288.5	2884.12
1.11_268.0722n	1.11	269.079	PDC	2-amino-4-(3-amino-3-carboxypropanesulfonyl)butanoic acid	0.0316012	0.764506	1.68488	0.932237	1.59291	0	11209.1	18885.9	10449.5			16787.2	9915.73	9591.95	8541.37	10903.8	10318.5	11998.4	7973.87	11806.7	16677.2	11367.7	3358.58	20665.9	7766.56	12358	4952.55	14885.3	15767.8	11429.8	4094.76	21800.9	21919.1	18459.3	13364.2	15858.7	19823.8	15292.6	10175.2	13627.6	26315.7	15284.7	8357.05	11437.4	18376.6
6.78_934.0351m/z	6.78	934.035	PDD	aluminium(3+) ion sodium dodecahydrate disulfate	0.0320581	0.00112349	0.599553	0.204962	1.60163	0	9430.73	5654.22	1932.94			11273.3	7459.87	11877.8	7111.88	11721.8	6110.68	11670.2	7822.24	12891.8	14583.7	9639.13	8520.26	12819.8	6699.86	8392.92	9585.15	7640.85	11295.1	13366.6	7306.64	7193.41	5091.42	5590.58	4741.49	4570.16	2195.7	6011.3	5316.39	4199.64	9254.45	9045.39	6861.51	5951.95	6265.5
0.47_108.0272n	0.47	109.034			0.0324936	0.0105812	0.246355	0.0801588	1.59761	0.942115	2798.28	689.371	224.307			908.725	2720.31	4123.47	3440.63	686.236	2047.92	3275.9	2005.31	1852.2	271.93	4256.04	3339.94	146.111	1227.71	2250.17	1794.67	240.155	426.022	2460.17	1306.68	147.114	165.863	1425.64	1018.87	282.965	260.863	1871.83	1907.57	411.887	2300.32	2246.92	2058.9	764.627	532.2
6.12_363.5135m/z	6.12	363.514			0.0326524	0.04433	0.101199	0.151341	1.59696	0	2761.85	279.497	417.982			471.129	4356.83	2267.99	3951.46	558.465	4416.31	1996.8	3223.15	720.212	0	1504.88	2937.27	0	3437.92	704.551	1877.68	128.778	384.102	2568.8	3927.74	0	123.145	382.331	612.512	0	0	440.382	715.66	306.105	398.037	456.723	753.908	327.042	297.025
15.82_268.1184m/z	15.82	268.118	PDC	9-(Acetyloxy)-4a,7b-dihydroxy-3-(hydroxymethyl)-1,1,6,8-tetramethyl-5-oxo-1,1a,1b,4,4a,5,7a,7b,8,9-decahydro-9aH-cyclopropa[3,4]benzo[1,2-e]azulen-9a-yl 2-methylbutanoate	0.0331194	0.0106878	3.76566	3.4926	1.59426	0.774157	1192.75	4491.5	4165.81			3134.31	832.134	471.065	333.506	703.984	1508.56	0	213.878	743.967	6757.89	0	194.968	7154.54	1269.27	1742.87	209.784	5636.03	3936.78	350.955	147.438	6888.98	5395.33	2990.6	2691.1	4523.05	5999.81	2059.1	1011.84	3182.1	5691.79	2393.92	1358.1	3005.1	3453.65
14.35_414.3568m/z	14.35	414.357	PDD	7,8,9,12,13,14,25,26,27,30,31,32,35,36,37-pentadecahydroxy-46-{6,7,13,14-tetrahydroxy-3,10-dioxo-2,9-dioxatetracyclo[6.6.2.0?,??.0??,??]hexadeca-1(15),4,6,8(16),11,13-hexaen-5-yl}-3,18,21,41,43-pentaoxanonacyclo[27.13.3.1??,??.0?,??.0?,??.0??,??.0??,??.0??,??.0??,??]hexatetraconta-5,7,9,11,13,15,23(28),24,26,29,31,33(45),34,36,38-pentadecaene-4,17,22,40,44-pentone	0.0331583	0.0083057	4.57915	4.63233	1.56689	0	323.663	1482.1	1499.31			993.119	301.532	0	0	662.891	776.842	663.602	320.96	725.948	4154.89	304.398	0	2671.04	1040.22	2358.24	513.915	1613.41	1555.78	986.805	0	1666.85	2157.51	1602.62	501.426	1273.78	2180.94	1565.5	605.805	1021.3	1489.45	1207.09	1103.88	1245.6	2681.37
15.14_454.2822m/z	15.14	454.282	PDC	Verapamil	0.0331818	0.112454	2.30799	1.65631	1.55815	0.866429	752.451	1736.65	1246.29			1136.91	483.321	1070.22	319.353	764.331	1400.02	368.09	1066.99	1206.58	3698.5	839.937	0	2894.56	1045.22	1579.46	0	2580.78	2344.99	1089.36	588.901	2178.82	1615.65	958.118	2194.01	1328.72	1465.11	784.927	631.985	1456.97	1389.29	1009.08	1439.8	1877.86	1581.9
3.26_247.1282m/z	3.26	247.128	PDC	11-Hydroxyundecanoic acid	0.0332197	0.141479	1.44812	1.41461	1.56954	2.13379	3322.84	4811.86	4700.52			2956.62	4567.44	2711.53	3055.78	2816.4	2046.65	1700.35	2854.88	1946.04	3855.56	3125.84	2099.53	3293.69	1160.79	3089.29	881.472	1566.81	3074.83	3225.77	2280.63	5316.52	5337.6	3894.23	4699.1	2495.46	3538.93	3579.17	3806.95	4322.73	4315.51	4106.26	3028.05	3576.42	5190.78
6.67_506.2611m/z	6.67	506.261	PDC	1,4,10-Trioxa-7,13-diazacyclopentadecane, 7,13-bis[(4-nitrophenyl)methyl]-	0.033362	0.0191571	0.206342	0.12539	1.58105	0	4503.69	929.302	564.718			2501.49	3393.23	4207.46	7912.57	1332.67	1817.09	3510.71	4359.76	2322.87	776.953	4789.61	6635.01	655.233	2887.66	1643.89	3950.62	218.935	2135.97	3088.86	4345.63	0	238.679	1150.29	2328.24	256.786	0	3330.46	6456.02	932.674	1613.89	1935.49	4332.73	524.953	601.503
0.65_147.0526n	0.65	148.06	OL2a	N-Methyl-D-Aspartic Acid	0.0339121	0.0914069	1.86842	1.45517	1.54193	0.785955	4256.25	7952.48	6193.58			2756.7	4878.86	6096.45	3292.99	4051.3	5071.75	5017.29	2507.22	3578.89	9598.15	6525.53	4149.61	8214.37	2954.61	4942.13	3151.38	8809.74	7941.85	4783.55	4590.32	10338	4998.59	7805.39	8667.95	5684.33	7502.56	6614.73	3430.48	6936.25	7257.9	6750.2	4669.7	5281.95	6487.99
16.25_328.2397n	16.25	329.247	OL1	Docosahexaenoic Acid	0.0344509	0.0503488	0.546846	0.596431	1.58714	1.03414	37962.8	20759.8	22642.2			21365.9	40115.4	38938.8	51431.3	24262.3	41935.9	32906.5	37439.2	26633.4	23555	39456.7	50761.9	16366.9	31781.3	30094.4	43245.8	18343	23741.1	42541.4	41920.1	17867	21366.2	20362.4	23443.7	20711.7	16623.8	21895.3	24311.7	19936.7	16903.2	20309.6	25460	27373.4	21703.4
9.94_199.0299n	9.94	200.037	PDC	N-(3-Formylphenyl)methanesulfonamide	0.0348916	0.908645	0.338684	1.0472	1.54061	1.17232	978.093	331.264	1024.26			898.812	1615.89	692.201	705.466	1119.76	2134.16	939.012	114.484	1170.45	490.924	701.638	158.904	498.648	955.228	382.684	312.446	497.263	602.674	484.25	388.076	541.882	345.879	73.3282	363.968	1576.11	1036.23	368.176	215.979	810.192	490.739	572.769	213.394	1058.62	1043.75
4.25_316.8037m/z	4.25	316.804			0.0349018	0.333763	0.278745	0.699948	1.56431	0	1625.84	453.193	1138			754.216	2547.46	2141.32	1060.36	1020.02	2504.53	916.404	593.92	1570.59	1145.42	1499.67	1480.42	1046.38	1508.46	1352.03	1077.84	1139.7	1030.1	798.04	1354.95	272.87	490.436	503.921	545.547	2032.39	534.464	709.417	175.63	1037.04	1466.32	906.747	522.97	1935.55	1244.2
6.44_232.0937m/z	6.44	232.094	PDC	3-(2,4-Dioxo-3,4-dihydro-1(2H)-pyrimidinyl)alanine	0.0349146	0.367468	0.293536	0.73887	1.56481	1.43815	2485.81	729.675	1836.69			1626.68	4339.69	1678.12	2298.77	1957.72	3261.35	1864.35	958.276	1500.68	1424.82	1650.82	2181.41	676.768	1542.2	1325.82	1753.04	839.213	1225.16	1788.48	2533.81	806.213	952.958	405.194	754.335	2604.96	1368.44	553.412	1344.44	1175.14	803.789	1453.11	1024.83	2026.52	1627.5
1.99_151.9899n	1.99	152.997			0.0349893	0.131302	0.719318	0.790114	1.54932	0.928834	18028.6	12968.3	14244.7			14018.9	21922.6	18924.3	17248.6	20456.1	21308.6	18971.2	18116.7	19007.6	13565.7	20340.9	21180.5	11561.1	22385.6	18178.9	19172.1	14478.5	15049.2	16807.1	24303	11259.8	13102.3	12184.7	15326.5	14395.6	11842.6	14410.6	12954.9	14776.4	13237.8	14601.8	15006.9	17577	14588.1
0.54_351.0983m/z	0.54	351.098	PDC	Nordentatin	0.0351812	0.0102647	1.336	1.46288	1.5292	0.791	6114.95	8169.55	8945.44			5088.24	5673.18	6256.26	7442.11	5745.05	5878.27	4748.52	7630.98	6037.46	8528.92	6629.24	4980.56	7403.16	9424.41	7922.63	7609.81	8516.75	8309.49	6287.16	5446.21	8656.57	6469.57	8854.94	8697.11	6311.58	7442.13	6838.52	6756.91	6561.88	5849.02	7646.26	6557.33	8132.46	6643.35
0.67_111.1046n	0.67	112.112	PDA	Methyl(prop-2-yn-1-yl)(propan-2-yl)amine	0.0352462	0.0109525	0.580102	0.503611	1.57955	0	148070	85896	74569.9			110280	164087	178825	139089	87854.7	138197	153576	119395	119824	70227.1	153574	166573	55095.9	125334	143794	121745	68993	80064.3	137482	97113.7	50981.3	68092	130877	93633.9	72164.4	74873.5	140290	132501	73392.5	118343	128124	129838	92590.4	90024.2
5.02_758.5158n	5.02	759.523			0.0356473	0.0496013	0.0749127	0.159877	1.5841	0	35130.7	2631.73	5616.59			4640.67	54085.1	27367.1	54429.7	5513.76	36246.7	24441.2	35691.7	13569.3	917.496	30139.2	44140.3	902.172	42447.8	7909.39	31259.8	1566.59	8107.44	21088.2	44813.5	516.39	556.837	3917.1	5536.6	1615.77	1925.42	4344.17	10885.7	3815.21	3513.8	6252.08	9842.61	5301.15	2948.72
16.90_130.1224m/z	16.9	130.122	PDC	exo-Norborneol	0.0356572	0.0735392	1.85486	1.53127	1.55287	0.950943	164.197	304.563	251.43			124.537	195.186	99.5351	237.53	313.368	160.003	127.394	422.777	196.807	0	149.386	191.361	402.727	324.766	516.975	335.943	252.085	176.971	307.749	542.1	346.472	330.883	182.118	358.78	105.436	181.498	149.267	239.443	92.0937	540.568	260.83	196.658	223.992	315.569
7.19_617.6976m/z	7.19	617.698	PDC	docos-1-ene	0.0358661	0.0299776	1.85965	1.69644	1.55823	0	3748.25	6970.43	6358.69			1766.61	4740.47	5148.32	3337.61	2351.13	3720.41	5597.97	7006.7	3339.62	5990.29	5760.56	4923.52	2913.31	5196.92	5329.26	6194.41	4538.89	3869.33	7086.29	5616.8	6083.31	5125.11	7287.27	9386.04	2780.62	6908.62	7997.74	9656.72	4181.8	8266.91	9854.84	8329.83	4665.57	6174.61
8.78_643.4279n	8.78	644.435			0.0358689	0.0236046	0.0994022	0.0131078	1.56478	0	9546.09	948.903	125.128			3204.07	7960.35	8872.62	18147.3	1780.66	4277.57	9168.35	9143.37	5217.86	1116.48	10739.1	9659.6	593.222	5079.75	1907.07	8870.95	330.436	3420.1	7249.87	7008.72	0	146.932	830.458	2818.22	0	0	4806.96	8356.44	984.869	2321.33	1905.35	5702.36	0	742.89
15.17_337.1557m/z	15.17	337.156	PDA	2-(3,4,5-Trimethoxyphenyl)-2,3-dihydro-1H-perimidine	0.0359803	0.281018	1.6617	1.2737	1.58235	0.873704	71089.7	118130	90547.1			115677	54543.6	71499.2	42638.8	71332.1	82012.4	72663.4	83743.4	76519	125635	55635.4	29017.6	100332	39381.9	78358.4	56953.7	123715	127046	87201.9	73914.1	135485	101438	115156	120442	100930	106278	98563.4	95008.2	84129.7	93506.5	73828.6	71841.8	74445.7	68511.7
16.30_335.1662m/z	16.3	335.166	PDC	5.alpha.-Androstan-17.beta.-ol-3-one sulfate	0.0363551	0.0989421	0.598054	0.694513	1.56017	0.520763	3480.41	2081.47	2417.19			2343.18	3869.25	3162.07	4547.12	3555.17	2675.4	3217.85	2997.37	10240.3	2190.37	2997.69	3446.89	1399.66	3286.65	3045.11	2936.29	1991.1	2601.56	4348.14	4243.31	2125.25	1572.8	2636.53	1991.3	2301.63	1815.13	1651.68	2832.2	2564.78	1973.94	1413.14	2512.53	2395.86	2016.63
7.33_1000.0857m/z	7.33	1000.09			0.0364761	0.00028632	10.6179	8.84456	1.48682	0	231.516	2458.22	2047.66			0	0	0	926.064	0	762.017	1777.09	0	0	0	0	2033.13	841.586	0	0	0	720.688	2619.72	2689.99	1423.32	1875.4	3702.51	3789.76	465.196	911.274	3274.71	762.718	1585.25	1578.68	2820.7	3558.33	2762.78	0	2539.36
4.34_160.0754m/z	4.34	160.075	OL1	Indoleacetaldehyde	0.0365376	0.00103806	0.815849	0.57061	1.58503	0.684069	9044.12	7378.63	5160.66			9530.1	9752.5	9254.25	7639.61	8015.77	9046.68	9088.08	7154.38	8841.54	7970.9	9856.16	7324.93	7384.27	6035.34	7747.74	5621.17	7776.6	6839.12	7615.45	5132.53	8094.26	7032.72	7961.76	6425.8	7784.58	8776.23	8062.43	5856.7	7198.42	9778.55	8216.12	5680.6	7632.44	9164.14
0.67_98.9954m/z	0.67	98.9954	PDC	Urea	0.0366083	0.26777	0.593039	0.755065	1.57085	0	4885.31	2897.18	3688.72			4052.42	6571.08	5231.5	3686.22	2723.11	6897.7	5519.18	3707.7	3701.8	2621.29	2432.29	4449.37	3550.79	3468.95	4359.42	3588.04	1633.05	2733.72	3818.63	3206.83	2783.15	2152.34	3865.79	2787.44	3214	4353.39	4347.63	3473.86	2311.28	4721	2727.48	1747.51	4425.48	4825.87
3.24_102.0468n	3.24	103.054			0.0366334	4.58125e-05	0.927912	0.709366	1.49918	1.74156	6.63488e+06	6.15658e+06	4.70656e+06			6.54704e+06	6.31255e+06	6.80146e+06	6.87847e+06	6.00822e+06	6.59657e+06	6.6819e+06	5.63663e+06	7.15487e+06	6.23289e+06	7.13533e+06	6.0156e+06	5.72438e+06	5.44312e+06	6.02996e+06	5.03746e+06	5.32796e+06	5.45035e+06	6.06081e+06	4.1751e+06	6.33918e+06	5.85409e+06	6.37786e+06	6.0552e+06	5.97015e+06	6.11083e+06	6.18278e+06	5.68985e+06	5.58177e+06	6.6925e+06	6.18265e+06	5.79493e+06	5.86101e+06	6.34629e+06
6.77_693.3728m/z	6.77	693.373	PDD	(2S)-N-[(2S,3R)-4-[(3S)-3-(tert-butylcarbamoyl)-decahydroisoquinolin-2-yl]-3-hydroxy-1-phenylbutan-2-yl]-2-(quinolin-2-ylformamido)butanediamide	0.0369893	0.000420419	0.531058	0.0918635	1.55698	0	8686.69	4613.14	797.99			5448.18	9475.6	9572.99	10250	2976.16	6757.52	8877.3	5293.75	6020.47	2915.47	7457.95	7365.58	2707.93	6845.32	4761.73	7443.73	3026.97	9740.08	11761.5	10660.2	4544.24	1736.03	5395.27	6777.03	648.923	2663.75	4816.5	4312.31	2528.57	2805	3657.8	2180.64	1431.56	1822.1
15.69_557.3025n	15.69	558.31			0.0370485	0.00957678	4.40047	5.1235	1.58268	0.990907	2934.5	12913.2	15034.9			11738	0	0	0	2527.1	0	0	0	2446.98	22384.9	0	0	19777.2	17.5288	3268.44	0	15625.5	16154.3	0	0	16118.9	17584.2	8194.92	9754.78	9793.15	13315.6	6362.76	1534.87	9413.43	13956.2	7455.63	0	5176.92	9369.36
0.85_434.5018m/z	0.85	434.502			0.0370645	0.0296175	0.0501997	0	1.57714	0	4957.13	248.847	0			9658.01	1737.35	5447.72	2985.45	3374.41	0	0	3356.4	4433.12	0	3213.81	3505.61	0	2636.38	0	4800.65	1046.15	0	8134.59	2927.5	0	0	995.387	0	0	0	1427.54	0	1204.77	0	1541.2	0	0	0
8.43_546.3251n	8.43	547.332			0.037074	0.823026	0.731315	0.952203	1.52903	0.939553	3749.57	2742.11	3570.35			4366.45	3049.59	3999.99	3582.24	3268.05	3119.05	3303.99	5374.81	3620.92	3939.59	2457.88	3432.43	4657.85	3634.65	4810.14	1987.24	3929.92	2532.08	3304.68	1983.27	2860.34	3193.53	2886.52	2028.06	2105.26	4097.78	2117.86	3427.67	3712.4	4187.43	1877.66	2798.41	4873.06	2185.94
17.96_253.1039m/z	17.96	253.104	PDC	Hydroxypestalotin	0.0371606	0.216793	0.623922	0.809606	1.57104	0.949431	1737.85	1084.28	1406.97			1105.63	2130.49	1988.12	1727.16	1249.57	1252.53	751.913	1546.51	1209.99	332.951	1564.6	1943.01	1296.71	1745.24	1411.45	1858.84	1461.08	1890.68	1309.19	2258.52	912.766	1322.11	1139.71	962.557	1341.12	1124.08	1298.38	1404.99	1400.74	1400.35	1321.58	1703.04	1240.88	1635.17
1.39_181.3788m/z	1.39	181.379	PDD	[(5-{[bis(2-chloroethyl)carbamoyl]oxy}-15-methyltetracyclo[8.7.0.0^{2,7}.0^{11,15}]heptadeca-2(7),3,5-trien-14-yl)oxy]phosphonic acid	0.0374349	0.0136425	0.479915	0.368313	1.55276	0.922416	4942	2371.74	1820.2			4766.5	4841.32	2981.71	7178.45	4588.33	5010.85	4278.31	4745.39	3733.38	3204.02	3941.68	7192.04	1143.33	2521.2	4277.58	3997.68	1475.46	1764.69	2500.32	4800	1856.08	2002.25	3683.05	1945.58	2149.86	1058.06	2413.09	3341.66	3405.24	2255.28	3452.85	2655.96	3642.7	1982.36
3.47_221.0915m/z	3.47	221.091	PDC	Indole-3-pyruvic acid	0.0374384	7.47571e-05	0.726499	0.378083	1.57857	0.746593	3098.59	2251.12	1171.52			2999.32	2611.37	3297.69	3486	1934.45	2027.23	1987.9	3040.42	2721.46	2192.64	2764	3382.96	1622.33	1582.37	2150.83	2365.48	1698.07	1724.17	2275.56	1675.17	1873.71	1841.15	2362.85	2926.79	1814.77	2203.79	2414.79	2395.35	2172.52	2765.04	2075.2	2656.31	2414.8	1974.5
5.21_354.2382m/z	5.21	354.238	PDC	Dicyclomine	0.037482	6.74848e-05	0.731926	0.407601	1.57156	0	1240.73	908.119	505.721			1169.98	1198.9	1311.89	1282.13	997.15	1257.88	1568.22	992.045	1782.95	1138.45	1442.77	1178.14	1044.99	1023.91	1392.05	793.429	1083.04	942.956	2019.69	800.504	701.817	723.31	1001.77	1205.58	1085.17	875.093	1093.39	812.959	912.682	831.689	1122.5	866.699	841.296	1214.2
14.51_285.1141m/z	14.51	285.114	PDC	1-(2-Fluorobenzyl)-1H-pyrazolo[3,4-b]pyridine-3-carbonitrile	0.0377127	0.854848	0.272317	0.933544	1.58139	2.0746	869.727	236.841	811.928			1084.5	1190.51	215.544	988.354	1265.13	1166.4	551.911	660.907	1008.98	849.276	555.226	635.971	716.954	895.491	699.711	866.73	632.517	596.053	946.786	718.013	335.989	391.63	219.747	0	555.107	513.632	520.965	320.055	318.581	405.773	856.035	294.868	839.695	603.824
8.15_491.6158m/z	8.15	491.616			0.0377704	0.0558991	0.5813	0.61194	1.55129	0	1169	679.542	715.36			943.075	1624.89	1249.5	858.544	1844.68	1808.95	1311.79	1380.83	1938.7	1140.64	1317.54	1684.35	1414.04	1104.82	951.884	1794.08	734.626	1937.84	1701.99	1008.67	640.927	533.631	827.742	715.867	227.158	581.634	194.535	2260.67	274.023	1593.67	641.95	1183.8	382.458	475.918
0.75_78.0138n	0.75	79.0211	PDC	methanesulfinylmethane	0.0380376	0.610065	0.756376	0.954883	1.56949	1.3004	8.67741e+06	6.56339e+06	8.28591e+06			7.03646e+06	9.36908e+06	8.2817e+06	1.00224e+07	7.2362e+06	9.76269e+06	7.8051e+06	8.38358e+06	6.62242e+06	6.04898e+06	6.09787e+06	7.74026e+06	5.30697e+06	6.32167e+06	6.88432e+06	8.21123e+06	5.47509e+06	6.50873e+06	7.18156e+06	8.58829e+06	5.77261e+06	6.44338e+06	6.16831e+06	7.86925e+06	8.76845e+06	7.62169e+06	7.02742e+06	7.95358e+06	6.28518e+06	7.25853e+06	7.16853e+06	7.8679e+06	7.44987e+06	7.47723e+06
5.84_137.0474n	5.84	138.055	OL1	Anthranilate	0.0385424	0.0472679	0.826976	0.800654	1.51658	1.60771	4322.26	3574.4	3460.63			4015.67	4919.54	4551.05	3802.79	3812.71	4569.02	3491.16	4013.7	4217.7	3424.78	3727.73	3367.33	3027.09	3257.03	3466.05	2632.05	3404.18	3198.85	3088.82	3231.48	3796.5	3325	3390.37	3785.74	4142.91	3464.72	3795.55	3229.05	3419.13	3624.17	3800.4	3297.22	3859.91	3939.01
15.14_275.1261m/z	15.14	275.126	PDD	N-Tris(hydroxymethyl)methyl-4-aminobutanesulfonic acid	0.038548	0.65148	1.56271	1.10888	1.5684	0.874929	5090.81	7955.44	5645.12			7923.83	4419.87	4945.04	3074.51	5076.1	8501.86	7696.86	5882.46	11537.9	12675.8	4768.04	777.163	11432	5540.28	9948.72	5127.81	8789.8	10006.4	7755.82	5607.38	8332.01	8397.29	8215.47	6877	5907.32	7971.17	6239.83	5189.76	6024.01	9493.95	5289.94	7368.12	6707.15	9469.92
16.25_779.4642m/z	16.25	779.464	PDC	Erythromycylamine	0.0386238	0.027587	4.21464	5.71842	1.53232	0	6984.76	29438.3	39941.8			20554.8	0	3595.23	3789	7256.19	1819.18	4510.12	3081.04	2408.5	50413.4	790.623	0	48974.8	1653.1	5894.56	0	39117.3	41808.7	4766.86	758.177	8520.4	33712.8	34586.3	40933.5	28880.6	27279.5	17726.6	6036.77	11336.7	41399.2	11894.5	7741.21	5963.51	25453.6
0.62_221.0216n	0.62	222.029			0.0389146	0.292154	1.33673	1.08486	1.55916	1.62038	271865	363409	294936			263842	228025	277038	318555	179301	209192	247737	305699	267443	312982	253911	207226	337036	190519	272914	248877	311076	336117	306639	194502	338853	291966	411656	411163	263203	318720	341997	287587	248069	313638	324530	335728	226246	294319
11.99_409.1617m/z	11.99	409.162	PDC	Tetramethyl 7,9-dimethyl-9aH-quinolizine-1,2,3,4-tetracarboxylate	0.039438	0.0777655	0.637406	0.726115	1.57171	1.18969	3169.11	2020.01	2301.14			4068.51	3274	3161.22	2172.7	3480.52	4320.98	2567.42	2217.58	2921.73	1955.14	1759.23	1943.21	2314.79	2366.54	2379.39	2137.96	3321.1	2296.57	2193.27	2108.69	2552.88	1998.02	1959.02	1570.12	3179.45	2409.55	2262.41	2006.72	2027.84	2389.15	1142.31	2606.36	2304.06	2362.85
3.94_351.6978m/z	3.94	351.698	PDC	2-[2-(2-{2-[2-(2-amino-3-hydroxypropanamido)-4-methylpentanamido]-3-methylpentanamido}acetamido)-5-[(diaminomethylidene)amino]pentanamido]-4-methylpentanoic acid	0.0394396	0.019061	0.371853	0.292771	1.55748	0	8677.37	3226.71	2540.48			5531.54	7443.91	7527.91	14206.1	6642.35	6103	12796.1	9777.81	8096.86	4424.49	11364	14521.6	3949.78	6478.94	5098.9	7336.54	3238.66	9112.35	12230.1	8993.71	1782.35	2057.86	3623.71	5442.91	1133.36	1824.44	4958.23	9779.86	2036.1	5378.2	3719.11	5801.12	1706.83	2212.98
8.70_352.1090n	8.7	353.116	PDC	2-[carboxy(2-phenylacetamido)methyl]-5,5-dimethyl-1,3-thiazolidine-4-carboxylic acid	0.0400615	0.526748	0.585152	0.882077	1.5375	1.80142	2.07098e+06	1.21184e+06	1.82676e+06			1.70944e+06	3.0409e+06	1.77893e+06	1.75465e+06	2.02491e+06	3.01494e+06	1.68588e+06	1.27512e+06	2.13823e+06	1.26252e+06	1.39503e+06	1.64381e+06	1.11395e+06	1.51242e+06	1.30492e+06	1.51159e+06	1.31545e+06	1.515e+06	1.50425e+06	1.8813e+06	1.3639e+06	1.22966e+06	1.0795e+06	1.17429e+06	2.92479e+06	1.65357e+06	1.29583e+06	1.14975e+06	1.54771e+06	1.42542e+06	1.23404e+06	1.17402e+06	2.16487e+06	1.53141e+06
2.21_128.0472n	2.21	129.054	PDC	Furandimethanol	0.0401705	0.206741	0.719185	0.822377	1.48991	0.866641	30874.8	22204.7	25390.7			34297.2	25967	27655.2	35579.7	28196.5	24101.4	26666.6	28886	31441.4	17749.9	27488.1	30540.7	21399.2	19049.1	24984.2	30907.9	23530.1	17928.2	23975	38000	27366.4	16313.5	21429.9	23708.9	29066.1	19669.5	23928.8	21868.5	22222.2	20860.6	24332	21990.8	29970.5	20558.9
8.43_463.2549m/z	8.43	463.255	PDC	N-(Piperidin-1-ylmethyl)pyrazine-2-carboxamide	0.0402321	0.0312502	0.305633	0.252731	1.53663	0	2964.19	905.954	749.143			2074.54	2348.01	2153.54	5280.69	1343.09	1352.86	4109.12	4679.1	2568.74	2171.28	3716.7	6022.92	2002.8	1581.19	1700.85	2291.58	1228.79	2505.95	5230.77	3435	890.752	699.434	690.817	1342.81	0	381.384	1545.02	4012.52	780.447	2199.31	1565.66	2394.27	437.306	464.875
15.17_417.0988m/z	15.17	417.099	PDC	Ethyl 3-(trifluoromethyl)-1H-pyrazole-5-carboxylate	0.040298	0.676292	2.25328	1.25918	1.56839	0	1159.53	2612.74	1460.06			2451.25	460.848	1418.63	307.382	1157.7	2058.39	1523.36	1209.81	2219.84	2966.78	941.516	0	3141.93	844.094	889.311	867.91	3325.66	3090.64	1270.92	378.219	3364.92	2240.67	2462.12	2383.27	2067.55	2375.21	1034.21	1179.74	2097.45	1209.18	1374.29	920.046	1743.22	1273.27
10.17_273.0902m/z	10.17	273.09	PDA	2-Methoxy-5-(4-morpholinylsulfonyl)aniline	0.0405064	0.00535394	0.644183	0.553826	1.56968	0.662245	6199.24	3993.45	3433.3			5351	6073.43	5998.68	7373.86	4425.51	5315.46	5222.33	5794.42	6283.08	3778.66	5561.34	9407.07	2912.61	4650.18	4981.38	6674.75	4293.03	4241.69	7182.69	7000.91	2490.97	3070.82	4751.27	5660.73	3710.85	2907.29	4915.06	4896.68	4130.64	4261.93	3570.65	5617.93	3688.64	4290.07
3.24_121.0839m/z	3.24	121.084	PDC	3-Hydroxy-3-methyl-1-(trimethylsilyl)-1-butyne	0.0405169	6.14685e-05	0.927948	0.704489	1.48635	1.71573	528340	490272	372209			528359	496468	541826	546704	476581	532497	531445	447379	571366	498400	576797	474425	456078	427293	483174	394379	426861	437542	474987	326604	506080	466336	503727	484943	482514	488741	493031	455094	441425	535299	490172	454256	459796	508296
8.52_515.1695m/z	8.52	515.169	PDC	Dihydrooroselol	0.0405742	0.504385	0.47144	0.854169	1.53839	1.03399	29517.4	13915.7	25212.8			21403	46977.3	24193.8	25495.5	30059.9	42422.5	20661	15308.6	28697.5	19234.2	19757.4	21273	17044.3	24108.6	17638.6	21243.2	19056.3	19357.8	23811.3	28427.7	16045.4	15272.4	10776.4	13568.5	41967.1	20344.1	15840.9	15279.4	18931.3	18029.3	18293.8	14724.5	28862.8	18136
16.27_326.2215n	16.27	327.229			0.0407078	0.0443418	0.487685	0.508251	1.54913	0.897358	12682.5	6185.05	6445.88			7428.61	11909.5	12341.6	19050.3	12504.7	12232	12630.9	11156.9	12214.8	5973.22	13424.1	17506.8	4120.44	12394.3	9724.52	13296.4	6146.18	9254	16052.2	17419.4	4956.2	4974.99	7109.09	7699.94	4786.7	5645.28	5060.61	11809.6	6440.62	5128.83	6619.59	8913.43	6695.39	5811.93
1.11_134.0445m/z	1.11	134.044	OL2a	Maleic Acid	0.0413934	0.00971632	1.59502	1.86082	1.54273	1.34641	910.034	1451.52	1693.41			900.079	764.529	816.179	1159.35	331.943	796.7	1010.87	865.71	657.012	1249.15	1221.02	1080.68	1449.18	546.157	768.167	1083.79	1217.94	1043	1611.68	984.933	1229.93	1284.78	1270.65	2020.72	1311.55	907.082	1040.77	1273.67	837.916	1186.65	1415.29	1518.93	1306.5	1317.89
0.58_756.6414n	0.58	757.649			0.0414802	0.182453	1.26898	1.16621	1.55466	0	26653.8	33823.1	31084			27207	33440.4	20689.3	25278.3	37813.3	11072.8	28685.8	17306.4	24700.7	32621.3	30252.3	17517.8	37186.2	10194.5	15367.1	16047.4	28457.8	31640	18052.5	14815.1	35598.1	34783.9	33022.9	31887.6	27248.8	25045.5	33434.6	27308.5	29054.4	26396.4	28712.6	22654.2	28238.6	37260.1
16.00_809.4613n	16	810.469			0.0414989	0.357385	4.498	2.32696	1.50495	0	3125.14	14056.9	7272.06			12125.7	286.038	0	88.83	1346.54	0	0	0	0	37516.1	0	0	27602.5	1245.44	0	157.528	19336.2	16425.6	0	1839.44	7272.13	21797.1	13874	13284.1	5051.55	12842.1	2100.56	0	2471.01	15400.7	3703.4	46.1587	1144.36	10200.3
7.39_495.9278m/z	7.39	495.928	PDD	(S)-6-Chloro-4-hydroxy-3,4-dihydro-2H-thieno[3,2-e][1,2]thiazine 1,1-dioxide	0.0421113	0.0850254	0.201803	0.309936	1.54576	0	6494.86	1310.68	2012.99			1919.3	11525.9	6275.53	6258.67	2831.45	14817.2	11498.5	8486.04	6125.95	0	7020.63	1477.06	1151.61	4934.9	3427.87	9743.62	212.526	5029.27	9764.93	9405.53	377.694	787.394	1790.55	2287.1	674.352	791.775	3860.84	8541.05	1335.97	2793.27	4954.69	9167.2	1792.54	1276.27
5.76_294.0860n	5.76	295.093			0.042112	0.491193	0.411796	0.813275	1.52273	0.857124	3304.67	1360.85	2687.61			2555.09	5519.15	2818.84	2325.6	2835.82	5791.54	2119.63	1777.39	3664.92	1656.98	2367.55	2461.47	1303.52	3117.85	1744.32	1626.33	1929.17	2032.01	2084.36	2362.03	1400.05	1686.73	1110.83	1245.8	4548.66	2160.19	1881.38	1359.46	2406.61	2016.7	1924.07	1337.75	3535.52	2576.84
5.97_190.1067m/z	5.97	190.107	PDC	N-Tigloylglycine	0.0421548	0.0564917	1.25945	0.785783	1.52136	0.867305	4727.1	5953.56	3714.48			4327.41	4292.88	5119.2	5168.92	3626.66	3860.75	4742.52	4548.86	4533.34	3645.64	4544.4	4820.71	2649.72	2854.35	2927.33	3194.47	2011.48	2170.94	3025.56	2188.31	5967.98	5152.73	5612.54	7080.98	4988.44	4178.25	5177.14	5766.03	3740.81	5368.94	5336.04	5823.48	4219.37	4604.82
15.56_395.0618m/z	15.56	395.062	PDC	methyl 2,6-dimethyl-5-nitro-4-[2-(trifluoromethyl)phenyl]-1,4-dihydropyridine-3-carboxylate	0.042212	0.171933	2.86046	2.28058	1.50285	1.1399	806.191	2306.08	1838.58			2111.27	589.007	524.492	0	1009.47	1844.7	813.905	464.054	1349.18	1528.61	477.17	0	2888.7	910.864	1211.89	630.077	1636.93	1246.33	591.967	558.665	1242.71	2783.01	2411.52	2787.09	2565.43	806.416	1745.46	2271.84	2320.38	1118.59	2167.05	1021.6	1176.14	2231.42
15.12_319.2237m/z	15.12	319.224	PDA	Laetisaric acid	0.0425631	0.253583	0.903844	0.959955	1.56089	1.68993	14324.7	12947.3	13751.1			14320.5	13698.9	14407.4	14872.2	12841.4	14866.5	14345.6	15041.3	15587.9	12561	14144.6	15591.8	13248.1	13212.8	15197.3	14436.7	13283.2	13125.7	13680.3	15635.1	11967.6	12516.9	13095.5	14209.2	14026.6	13375.8	12550.1	12730.5	11767	12973.9	14057.1	15586.1	12711.3	13201.8
15.32_482.3238m/z	15.32	482.324	PDA	1-Stearoyl-2-hydroxy-sn-glycero-3-phosphoethanolamine	0.0426166	0.124179	2.12672	1.7921	1.56072	0.93348	19609.3	41703.6	35141.9			44401.2	13045.1	14245.1	6745.98	27942.6	28885.7	28635	21533.3	43102.8	68816	11190.9	910.361	55803.9	17159.6	41472.1	15677.2	59038.9	49812.7	25998.3	14364.8	41698.1	37516.4	46251.8	41348.1	38515.5	45930.1	38550	29877.9	29736.6	49413.5	38415.8	32207.7	26777.3	45953.4
4.82_177.0456n	4.82	178.053	PDC	Alliin	0.0426598	0.122047	0.539994	0.657654	1.52327	1.27051	3629.18	1959.74	2386.75			2745.23	5445.98	3463.94	2861.56	3884.22	5857.82	3133.42	1732.24	3711.08	1008.11	2723.29	1875.39	844.101	2870.43	1970.16	2432.24	2045.88	2618.6	3026.76	3352.44	1495.28	1890.91	2337.54	2115.22	5010.83	3137.42	2525.62	1942.26	2725.81	2467.24	2355.6	2261.85	3782.57	3172.13
15.32_411.3573m/z	15.32	411.357	PDC	pentacosan-7-one	0.0431771	0.0617474	3.20323	4.65427	1.55771	0	405.371	1298.5	1886.71			1028.9	592.583	0	0	282.041	598.114	370.28	278.399	428.894	1750.95	493.323	0	1727.82	598.284	0	363.806	2038.34	937.092	0	868.306	1949.7	1329.52	1124.19	790.576	1239.33	1915.61	313.424	375.417	389.285	1941.14	348.302	694.555	1062.92	816.735
2.01_108.0418m/z	2.01	108.042	PDC	propane-2,2-diperoxol	0.0435384	0.103269	0.511254	0.591776	1.55258	0.78571	202.618	103.589	119.904			125.929	229.525	187.676	267.34	193.405	344.707	273.807	68.6926	200.537	63.1284	123.364	195.932	58.3323	108.702	162.999	200.913	90.2319	163.573	222.673	127.991	72.2164	51.975	144.984	145.181	144.642	131.152	36.425	129.803	167.291	129.09	108.988	89.1016	193.579	178.722
6.29_406.1639m/z	6.29	406.164	PDC	Platensimycin	0.0436507	0.420725	2.19386	1.36531	1.55453	0	2702.9	5929.8	3690.31			5563.63	2700.28	2384.22	163.479	2873.03	1757.09	2768.91	4002.17	3685.41	4970.87	3436.77	0	5864.95	2928.04	4632.76	5058.32	5595.78	5701.82	5946.57	3705.75	7731.35	5157.37	5690.67	5139.81	1813.4	2873.54	3288.98	2626.32	2837.75	3915.15	3094.46	3765.76	3148.07	2463.15
9.73_216.1589m/z	9.73	216.159	PDC	(2R)-N-(3-Ethoxypropyl)-2,4-dihydroxy-3,3-dimethylbutanamide	0.043657	0.0353317	0.745782	0.801685	1.49688	0.97556	1070.41	798.29	858.129			1229.53	1083.64	969.771	998.679	618.237	685.787	763.76	1095.28	853.331	639.743	1115.99	1599.68	850.997	1054.93	1032.17	945.904	714.304	826.437	789.475	854.189	569.749	853.403	998.753	771.256	1124.95	559.759	614.587	1071.11	1073.46	748.542	434.32	988.822	709.166	800.656
15.53_249.0413m/z	15.53	249.041	PDC	5-[(4-methoxyphenyl)methylidene]-1,3-thiazolidine-2,4-dione	0.0436715	0.544132	0.777158	0.914803	1.49556	1.52674	2121.36	1648.64	1940.63			1963.8	2437.17	2187.81	1896.68	1447.24	1427.13	1450.93	1390.92	2063.5	2303.58	1878.11	1620.44	2045.66	2679.8	2098.16	1386.63	1453.81	2019.7	2254.28	1073.8	1493.73	2067.12	1523.45	1510.25	1742.56	2227.53	1590.6	1801.09	1510.28	1741.46	1754.45	1870.09	1439.6	2296.84
1.07_191.9943n	1.07	193.002			0.0440128	0.0228574	1.72644	1.70629	1.5455	1.93043	12133	20946.8	20702.4			12333	13496.1	13895.1	8807.69	11715.3	14775.1	10828.5	8960.62	13163.7	16863.9	9190.02	7783.17	17508.5	7753.48	10117.6	8067.21	14844.3	14760.7	11223.9	6378.52	29679.5	21923.2	17498.4	14686.1	24095	21357.7	17015.2	11883	16577	19809.9	15218	13889.7	17373	19508.1
4.87_231.1696m/z	4.87	231.17	PDA	Val-Leu	0.0442024	0.00758032	0.576701	0.368744	1.52681	0	6301.99	3634.36	2323.82			4988.71	5258.6	5724.95	9235.68	2942.39	4650.12	6278.39	8952.51	5242.73	2715.81	7657.77	8915.44	2766.66	3430.51	3086.49	5760.2	2604.27	4074.51	8079.41	5824.34	3246.62	2992.07	3695.94	4602.83	2906.78	2791.97	4017.99	5315.12	3051.96	4683.82	3774.08	4622.41	2573.56	3123.56
1.37_130.0767m/z	1.37	130.077	PDC	2-Methyl-1H-benzimidazol-1-amine	0.0445774	0.0785721	1.56848	2.06322	1.53158	1.9697	293.792	460.806	606.156			285.284	273.301	398.576	218.007	312.554	87.2311	638.541	465.866	249.789	199.354	398.137	200.534	367.353	164.04	575.339	331.418	269.964	281.416	568.692	288.574	364.785	405.888	611.71	460.842	442.889	602.915	514.215	378.42	405.942	650.447	689.854	271.474	478.191	716.622
0.47_151.0085m/z	0.47	151.008	PDC	Fenthion	0.0452833	0.0082021	0.35344	0.154423	1.55369	0.657048	81646.4	28857.1	12608.1			32397.9	84293.5	108574	101321	24516.4	59303	86226.2	74718.3	63710.9	11692.2	107365	100023	6390.03	44967.1	59900.2	69473.9	8442.6	21510.8	76241.1	56152.9	4990.27	11725	52311.7	46401.4	11310.2	12306.9	62498.1	68633.5	14712.9	62682.2	60730	65261.3	29702	22094.4
0.75_80.0096n	0.75	81.0169			0.0453475	0.639989	0.748792	0.95529	1.54402	1.36132	456711	341982	436292			372594	481917	432400	539934	372791	508309	404737	445956	343203	311171	319645	410347	271727	316075	352847	433885	271175	336398	374108	455702	293589	335062	316042	423234	428510	402309	360211	421603	306399	378980	369517	413343	368697	394581
7.70_574.7954m/z	7.7	574.795			0.0455739	0.0455739	0	0	1.53892	1.0199	1697.87	0	0			247.118	2299.68	973.329	3271.35	0	294.082	358.826	890.274	264.257	0	2744.64	5656.6	0	1213.79	407.304	600.016	0	0	1786.84	841.389	0	0	0	0	0	0	0	281.849	0	0	0	489.956	0	0
0.58_663.6893n	0.58	664.697			0.0457976	0.0763514	1.3516	1.25668	1.48371	0.639922	141231	190887	177482			125182	175650	126116	137974	133823	109202	149816	125705	146560	186752	135244	107886	183604	76725.5	114878	120256	178687	191967	99323.6	126744	234267	158216	186618	184447	147793	121081	174250	143169	153620	149332	162444	129747	138162	169156
3.09_367.1495m/z	3.09	367.149	PDC	Voriconazole	0.045948	0.00714474	0.690708	0.53232	1.48505	0.742356	1857.29	1282.85	988.675			1716.26	1778.27	1517.04	2417.61	2103.59	1539.85	1356.92	1760.17	2261.67	1546.9	1388.36	2028.18	652.985	1091.57	1150.04	1616.59	1022.41	1440.84	1626.04	1720.39	1422.28	923.279	1399.05	1386.79	1887.1	1306.88	1018.93	1526.1	1188.43	1668.72	1357.7	1740.19	1612.92	1558.83
10.68_278.1357m/z	10.68	278.136	PDC	Dothiepin	0.0460133	0.0391131	0.236964	0.165314	1.46456	0	222.351	52.6891	36.7576			188.557	401.048	152.831	146.966	228.035	144.256	124.739	109.666	111.284	0	0	0	197.997	234.44	92.3308	123.474	254.597	0	0	0	0	95.1294	0	115.627	222.184	0	0	0	92.4122	0	0	0	0	0
15.32_298.2500n	15.32	299.257	OL1	12-Hydroxy-9-Cis-Octadecenoic Acid	0.046382	0.0289992	0.83356	0.83757	1.54994	1.28244	80739	67300.8	67624.6			70998.1	80152	86798.8	85007.1	74430.8	82555.8	78581.1	82212.7	74423.3	59940.8	76069.8	78433.4	58311.3	75104.8	75877.1	80216.1	61051.7	61508.7	80868.8	89090	58678.8	62507.9	71932.3	76084.2	59727.2	62031	69857.2	79565.6	60995	64702.4	75030.2	72532.2	64818.1	72397.5
14.67_469.3116m/z	14.67	469.312	PDC	6-({2,2-bis[bis(propan-2-yl)amino]acetyl}oxy)-2,3,4,5-tetrahydroxyhexanoic acid	0.0467448	0.0410799	1.86683	1.52299	1.50978	0	1882.42	3514.16	2866.9			2744.93	1894.46	1752.07	1138.23	2472.26	4507.54	4321.32	2994.3	4270.97	4214.28	1262.54	0	4325.98	2669.95	3234.58	3046	4316.08	3484.77	2849.57	3800.68	2245.09	2928.98	4177.45	4705.13	2565.42	3884.47	3947.57	2494.31	1689.25	3811.31	3191.12	2921.79	2470.05	3879.64
10.14_232.1358m/z	10.14	232.136	PDC	N-Butyl-1-phenyl-1H-pyrazolo[3,4-d]pyrimidin-4-amine	0.046752	0.225508	2.98123	2.01901	1.54743	0	1603.48	4780.35	3237.45			5098.4	559.361	681.04	75.1176	3266.44	1643.06	1522.31	1226.44	2865.23	5273.77	658.149	0	5893.74	379.672	2550	712.032	3272.62	5191.96	2241.87	796.671	6242.38	4499.05	4072.64	4307.33	2953.27	3609.69	2028.23	1849.5	1882.79	3873.57	2149.15	1911.56	1473.49	2316.18
15.89_759.8643m/z	15.89	759.864			0.0469101	0.578951	0.877452	0.968562	1.47359	1.25853	406590	356763	393808			437087	420105	396749	372419	415232	433670	418220	348051	363200	393416	397375	364847	349238	409726	398002	331927	360853	386209	409608	373186	335890	385940	375970	329252	367939	416760	393051	317774	332677	406135	417316	333643	377467	437233
0.58_294.8541m/z	0.58	294.854	PDC	potassium dihydrogen phosphate	0.0470275	0.0236276	1.49282	1.36694	1.51688	1.73086	191764	286268	262130			170041	228446	205554	163015	229012	225625	243327	115083	267482	342226	247238	240060	279289	94456.3	226622	98925	233325	316927	228584	141360	344405	324916	188555	287197	251766	273235	309686	288953	279916	299989	319165	282954	190934	305647
5.76_441.1392n	5.76	442.146	PDA	Folic acid	0.0470688	0.429771	0.482624	0.817655	1.52259	0.651154	17216.7	8309.22	14077.4			10422.6	27079.9	14649.8	16714.7	14628.9	26167.9	12460.5	11829.2	15812.5	9911.29	11814.3	18351.9	6166.58	16048.3	11918.9	13785.6	9116.37	9781.65	11864.1	18273.3	7511.02	9289.13	7355.65	9081.08	19906.2	11278.5	10087.3	8827.51	10374.8	9118.92	10474.6	10288.1	16185.3	12127.9
14.75_319.2237m/z	14.75	319.224	PDA	Laetisaric acid	0.0474735	0.777049	0.920428	1.0139	1.49771	0.972535	24670.3	22707.3	25013.2			24513.2	25417.1	25962.4	22788.7	26398	23057.3	20611.3	22782.8	58804.4	21837.8	20725.8	27969.7	22701.4	25675.4	20967.4	24042.3	22060	21777	22464.9	29143.8	23429.1	22528.2	21730.5	23141.2	21860.4	22340.4	23451.4	22353.7	20087.8	22970	25311	24560.9	20427	24893.5
15.43_485.1124m/z	15.43	485.112	PDC	N2-Trifluoroacetyl-L-glutamine	0.0475461	0.0107443	1.32224	1.56784	1.53372	0.967369	68164.7	90130	106871			90228.3	61326.4	54955.8	66148.4	99281.8	74561.7	61508.5	64717.8	75868	99019.1	55510.9	48367.2	101395	62455	62412.9	55978.7	95156.9	84815.3	62643.5	62653.1	86382.3	102979	83900.3	87258.2	99351.4	97654.5	82730.3	87284.1	76945.8	101843	102922	60447.6	84439	90129.7
3.09_203.2225m/z	3.09	203.222	OL2b	Spermine	0.0477581	0.0290263	0.393374	0.314696	1.54569	0	5423.14	2133.32	1706.64			8847.67	5367.31	2933.77	4543.8	6563.63	4622.91	2795.93	4035	10170.5	1554.96	3890.06	7812.77	3269.76	3833.28	2775.82	6022.16	2785.27	1801.87	2654.49	6103.01	1817.41	1244.89	3363.58	2107.41	4090.02	1567.69	2771.6	2821.1	4750.45	2770.2	2678.59	2353.06	5353.49	2424.07
0.75_79.0171n	0.75	80.0244			0.0477873	0.774134	0.741222	0.971527	1.53595	1.35873	176745	131007	171713			141392	187849	168277	209463	142179	196340	156017	176091	128024	118703	122533	163177	104657	121646	134491	172522	103504	132208	145690	177938	111567	130891	118468	163104	172629	156020	143542	169441	118493	148568	145912	164417	143979	153598
8.70_437.0685m/z	8.7	437.068	PDC	2,5-dioxopyrrolidin-1-yl 3-({3-[(2,5-dioxopyrrolidin-1-yl)oxy]-3-oxopropyl}disulfanyl)propanoate	0.0479782	0.340064	0.403688	0.713913	1.51534	1.44104	4366.05	1762.52	3116.98			3887.09	7289.41	3366.09	2921.61	5036.47	6585.2	3655.97	1658.72	3954.82	2141.07	2088.86	1902.45	2110.72	3386.39	1850.22	2241.95	2651.38	2583.14	2097.86	3228.85	2374.64	2318.61	1291.57	1065.27	8433.53	3484.76	2338.61	1256.74	3133.41	1951.76	2083.29	1261.18	4375.87	2664.5
6.82_640.0718m/z	6.82	640.072			0.0482126	0.0788324	0	0.112533	1.5283	0	926.818	0	104.298			0	1167.91	753.814	1785.55	0	410.401	711.449	2254.58	0	0	848.183	929.244	0	1191.55	0	1457.94	271.395	0	814.33	1211.96	0	0	0	0	0	0	0.477781	875.476	0	398.587	0	393.664	0	0
8.68_309.2248m/z	8.68	309.225	PDC	2,6,6,11,15-pentamethyl-14-{6-methyl-1-[(3,4,5-trihydroxyoxan-2-yl)oxy]hept-5-en-2-yl}tetracyclo[8.7.0.0?,?.0??,??]heptadec-1(10)-en-5-yl acetate	0.0484376	0.849911	0.3573	1.05524	1.52243	1.10734	1969.4	703.667	2078.18			1031.34	3367.62	1574.21	1904.42	2225.54	2470.19	2451.83	1563.43	2178.31	770.069	1572.53	1614.99	741.23	1153.77	1224.3	1552.05	622.874	1207.15	1217.61	1790.05	509.19	504.717	910.408	890.353	2239.83	2045.32	1301.21	1279.59	894.569	1661.43	904.21	1144.26	1598.28	1612.79
2.49_276.1436m/z	2.49	276.144	PDA	L-Glutarylcarnitine	0.0484447	0.170427	0.441158	0.57115	1.51475	1.23854	1880.68	829.676	1074.15			1570.13	3082.41	1552.41	1317.76	1565.08	2512.08	1055.87	1047.33	3062	1274.61	1205.21	1316.57	700.387	1186.7	1275.57	1241.62	1242.58	917.168	1373.64	763.12	925.283	1129.96	753.019	510.445	2702.39	1335.88	1443.86	700.812	990.09	1253.44	889.949	648.13	2039.52	1839.04
14.91_467.3010n	14.91	468.308	PDA	1-Myristoyl-sn-glycero-3-phosphocholine	0.0486039	0.210231	1.67327	1.385	1.52438	1.05879	129708	217037	179647			221591	107348	116103	73792.5	129165	204876	204944	182183	235863	250471	135211	14172.7	216674	159429	239819	168484	227105	198187	158807	150411	212025	183553	215239	257331	171644	195415	203563	177267	158809	209014	206117	235442	186170	271006
6.61_421.7395m/z	6.61	421.74	PDC	{2-[(4Z,7Z,10Z,13Z,16Z,19Z)-docosa-4,7,10,13,16,19-hexaenoyloxy]-3-[(6Z,9Z,12Z,15Z)-octadeca-6,9,12,15-tetraenoyloxy]propoxy}[2-(methylamino)ethoxy]phosphinic acid	0.0488097	0.0488097	0	0	1.51517	0	631.093	0	0			0	589.568	684.057	1250.75	0	0	434.284	3230.12	503.527	0	1862.07	1914.72	0	0	0	387.337	0	217.67	1780.64	537.595	0	0	0	0	0	0	207.078	571.905	0	0	0	360.155	0	0
15.69_283.6593m/z	15.69	283.659	PDC	2-{[(1-{2-[(2-amino-1-hydroxy-3-phenylpropylidene)amino]-3-phenylpropanoyl}pyrrolidin-2-yl)(hydroxy)methylidene]amino}-5-carbamimidamidopentanoic acid	0.0488192	0.0261038	4.58258	4.78956	1.53832	1.6702	5202.07	23838.9	24915.6			20096.4	528.74	183.157	0	6607.6	2267.5	1259.07	419.647	5590.19	54687.2	168.046	0	47681.5	309.206	5243.76	0	35206.2	26857.3	1172.9	0	35414.1	31459.2	16885.8	11596.3	22820.4	27185	10436.2	3025.59	16109.8	30934.9	11670.3	2493.49	13169.1	17195.4
8.93_1583.7014n	8.93	1584.71			0.0490825	0.9215	0.563066	1.02313	1.51334	1.38111	16166.1	9102.57	16540			12468.5	24448	13687.1	14060.7	15526.9	23532.4	14878	6935.26	17857.6	7550.91	7712.79	13603.2	7435.19	15382.3	6235.39	7204.18	10854.8	9778.13	12671.3	9833.09	8905.84	11158.2	8344.07	8002.18	27731.1	11039.3	5748.82	5288.38	15378.8	11635.9	11173.1	9741.27	20820.3	10620
4.97_295.1646m/z	4.97	295.165	PDA	Tyr-Leu	0.0491864	9.9866e-06	0.81694	0.33286	1.47094	0	1841.58	1504.46	612.987			1769.1	1833.58	1978.19	1785.44	1160.91	1667.98	1219.23	1703.72	1978.32	1831.18	1628.51	1992.7	1240.42	828.409	1182.28	1341.59	880.198	988.222	985.916	779.386	1856.74	1250.72	1505.55	1404.82	955.154	1169.52	1064.83	1296.8	889.77	1741.37	1353.84	1088.58	877.811	941.677
0.54_692.7514m/z	0.54	692.751			0.0493451	0.0453468	0.208688	0.184416	1.5359	0.924554	13279.1	2771.18	2448.87			2037.69	12999.8	20023.9	18054.9	977.009	12228.8	11618.8	9149.05	10888.6	802.672	20874.3	26199.3	0	9265.6	12373.8	9401.54	0	940.943	11089.6	11227.7	0	683.143	5892.97	4508.62	0	951.331	10850.8	16421.6	1291.06	6851.67	9136.26	11696.4	1205.28	1668.41
6.25_245.1852m/z	6.25	245.185	OL1	Leucyl-Leucine	0.0500386	0.030032	0.65826	0.631202	1.51545	0	3614.19	2379.08	2281.28			2598.27	4046.39	3156.02	4656.07	2605.57	4032.57	3549.71	6960	2622.97	2364.84	3560.22	5133.38	2413.91	3672.25	2087.75	3778.35	1418.12	3019.32	4832.15	4398.54	2808.92	2576.59	1816.45	2314.35	1765.06	2612.69	2263.46	3433.62	1919.28	2241.33	2295.7	2798.1	1535.32	1769.26
1.97_223.9671m/z	1.97	223.967	PDD	1-(3,4-Dichlorobenzoyl)-1H-pyrazole	0.0503277	0.0358831	0.749665	0.610853	1.42954	0	1824.32	1367.63	1114.39			1910.14	2012.36	2009.42	1365.36	2613.92	1544.74	2039.93	1368.5	2665.75	1422.28	939.315	1271.38	1664.26	2410.16	1849.59	1155.23	2246.3	2019.44	1547.63	1939.57	1222.05	1411.63	1190.66	1646.17	2172.07	1169.64	1112.98	1270.96	1412.47	1169.45	1492.97	1157.32	1603.33	1423.7
15.48_476.2746m/z	15.48	476.275	PDA	1-Palmitoyl-2-hydroxy-sn-glycero-3-phosphoethanolamine	0.0505116	0.0367495	5.3417	5.15065	1.53192	0	422.876	2258.88	2178.09			1691.5	0	0	0	615.707	330.472	0	0	0	5193.4	0	0	4858.85	0	410.746	0	3206.1	965.268	0	0	3283.04	3367.92	1413.07	971.474	1432.27	2419.67	1084.87	302.263	1145.15	1525.86	1227.51	848.02	311.535	2217.52
14.80_142.9489m/z	14.8	142.949			0.0506209	0.187611	0.719749	0.852514	1.50872	1.19536	925.992	666.481	789.421			965.572	991.378	742.789	1004.23	749.514	734.863	596.088	966.302	664.251	428.708	851.214	991.201	817.368	399.274	710.878	844.503	886.231	504.727	788.255	784.935	485.373	607.73	673.632	899.191	995.384	918.518	666.637	733.525	800.552	733.058	701.33	937.555	739.144	650.799
0.47_123.0136m/z	0.47	123.014	PDC	5-Phenylthieno[2,3-d]pyrimidine-4-thiol	0.0509434	0.00938784	0.4246	0.237282	1.53546	0.858035	316909	134559	75196.8			139832	324830	401037	401936	114534	240065	350266	306674	237561	69351.6	396861	379724	54070.3	192959	248856	279614	62469	107088	289656	231065	47748.5	75687.8	212817	201984	70605.5	71096.8	254256	272133	88104.1	251760	264216	273211	128181	109482
15.61_622.4077m/z	15.61	622.408	PDC	Enniatin B	0.0509451	0.116376	3.71262	2.78401	1.52094	0	16921.8	62824.2	47110.4			66081.8	0	650.825	954.612	18046.2	3452.7	8711.3	6328.84	4045.8	77169.6	2053.39	0	66913.7	1295.48	29033.6	592.137	58159.2	49121.5	7855.06	0	88284.5	43893.4	56377.9	62741.1	33505.6	38639.1	33353.8	21034.4	29787	50003.3	37164.1	30389.2	32312.4	48275
4.34_114.0466n	4.34	115.054			0.0512682	0.000469978	0.838902	0.586578	1.53123	1.11807	57782.3	48473.7	33893.8			63344.2	57972.9	59103.6	50708.5	56148	58806.2	61326.3	47219.4	66581.3	52895.4	62415.6	48158.3	51167.7	44738.1	51211.5	35603.7	47337.1	47936.8	51136.6	28226.3	52440.8	44746.3	54006.1	42701.6	52798.6	52504.8	51791.6	39005.2	47538.4	63584	50913.7	38955.6	52186.9	56189.8
3.30_203.2225m/z	3.3	203.222	OL2b	Spermine	0.0512963	0.021907	0.419483	0.263554	1.53214	0	4377.88	1836.45	1153.81			7073.97	4732.06	2498.29	3207.21	5846.88	2678.05	2664.04	3526.94	8377.03	1455.34	3025.57	4637.04	2422.9	2805.63	2723.42	5099.64	3420.7	1928.07	2741.79	5014.32	1895.48	1390.07	2564.53	1495.71	3270.41	917.544	2792.09	2355.91	3743.35	2393.18	3255.85	2271.5	4652.79	2110.9
5.41_138.0546m/z	5.41	138.055	OL2b	Trigonelline	0.0514049	0.015471	1.91361	1.42015	1.46768	0.493882	797.338	1525.8	1132.34			905.162	790.304	719.42	774.465	818.357	636.857	1096.13	560.782	894.597	979.864	845.601	827.765	1053.97	822.92	1172.06	982.11	992.865	1035.03	897.795	801.297	2411.27	1294.08	1275.61	1122.22	626.751	1011.54	1132.22	1226.84	836.724	1047.06	1030.32	1009.35	1189.6	1021.58
8.10_114.0370m/z	8.1	114.037	PDD	L-Methionine	0.0516107	0.35114	1.58565	1.59842	1.43223	0.443855	176.731	280.235	282.49			131.946	240.88	212.177	121.921	227.907	206.717	166.628	205.552	263.463	214.392	145.052	222.754	324.02	201.108	141.34	177.689	147.339	345.813	266.141	351.646	233.13	297.88	229.615	360.313	166.539	292.192	284.575	376.296	268.816	265.891	363.312	294.247	227.015	263.099
4.38_146.1174m/z	4.38	146.117	PDA	L-Leucine, methyl ester	0.052026	0.010271	1.17115	0.833355	1.52918	1.3745	57507.6	67350.2	47924.2			59820.6	51836.3	60400.7	57972.7	55436.4	43985	64613.1	58588.8	68996.7	63136.5	60909	47442.5	55782.4	43869.7	58490.7	51403.3	53582.1	55187.1	60101.7	40729.3	64129.5	58813	73677.3	72781.2	58596.7	64148.9	66121.3	68991.8	60141.6	82190.5	65212.9	62027	61385.9	71671.4
15.97_354.0621n	15.97	355.069			0.0523548	0.0262399	3.14912	3.17891	1.46079	1.02875	566.496	1783.96	1800.84			1537	344.757	384.227	0	1902.57	1415.67	523.136	0	1012.06	1513.18	865.344	251.619	1904.51	684.555	310.023	861.001	1264.01	1789	490.101	991.902	1447.19	2647.21	2117.48	923.97	1694.33	2092.08	1144.82	342.244	957.655	1954.95	1225.14	637.33	1702.19	2090.97
5.19_505.2570m/z	5.19	505.257	PDC	(2S)-2-amino-3-({hydroxy[(2R)-2-hydroxy-3-[(9Z,12Z)-octadeca-9,12-dienoyloxy]propoxy]phosphoryl}oxy)propanoic acid	0.0526048	0.0201103	0.452308	0.420285	1.52468	0	3511.63	1588.34	1475.89			2428.28	3575.41	5058.55	2984.3	3388.05	3025.49	3849.63	1013.28	4563.46	2657.8	2530.2	5688	633.785	4107.56	3172.19	3314.98	1797.22	1302.34	1442.29	2574.88	1089.79	618.535	3197	1448.04	1589.96	1096.78	2588.93	1522.77	1341.14	2019.3	1665.49	998.659	2728.64	2070.5
4.79_234.0787m/z	4.79	234.079	PDA	4-(4-Chlorophenyl)-4,5,6,7-tetrahydro-3H-imidazo[4,5-c]pyridine	0.0526179	0.103095	0.371418	0.492005	1.53043	0.866429	3616.43	1343.21	1779.3			1614.26	4429.93	3364.96	5056.57	2622.11	4417.36	3675.18	2952.61	3818.15	928.524	4595.92	2881.66	625.953	3234.71	2507.27	4685.97	1018.55	2030.6	3257.53	4713.94	0	861.321	1962.14	2549.37	1236.13	821.981	2199.47	2866	1180.88	1664.53	2103.06	2365.04	1444.06	2285.44
0.47_146.0064n	0.47	147.014			0.0526712	0.0114132	0.33726	0.13062	1.52959	1.30162	22868.2	7712.55	2987.06			8036.61	22334.1	32431.7	28670.6	5786.71	16470.8	24478.5	24138.8	17255.2	2282.76	33932.1	31428.7	1696.35	10821.6	17902.2	21828.6	1854.19	4364.03	22657	18145.8	1208.68	2922.35	13946.8	12772.4	2551.9	2778.18	17620.9	21776.5	3678.03	17284	17623.6	19694.1	6990.73	5145.53
16.95_345.2161m/z	16.95	345.216	PDC	5.alpha.-Pregn-2-en-20-one	0.0527019	0.153596	0.596131	0.535411	1.41972	1.25202	627.04	373.798	335.724			704.801	525.785	582.95	694.623	1068.72	1164.36	674.053	932.115	989.031	474.316	249.171	847.39	401.986	1053.51	970.132	849.429	559.294	572.471	0	789.914	162.526	519.321	551.435	261.91	777.125	261.89	405.121	703.485	394.755	531.458	411.601	852.592	354.008	365.653
15.69_275.6706m/z	15.69	275.671	PDC	2-{[2-({2-[(2-amino-1-hydroxy-3-methylbutylidene)amino]-1-hydroxy-3-(4-hydroxyphenyl)propylidene}amino)-1-hydroxy-4-methylpentylidene]amino}-5-carbamimidamidopentanoic acid	0.0527898	0.0457799	4.14248	3.99092	1.52912	1.18366	759.667	3146.9	3031.77			3038.67	0	0	0	673.613	0	0	0	278.703	6306.46	0	0	4835.5	0	941.822	0	3659.5	3601.88	0	0	4419.24	4057.28	2212	1899.09	1732.45	3876.55	1809.82	269.698	2416.96	4781.84	1969.46	547.743	1199.87	2809.11
5.51_254.1015m/z	5.51	254.101	PDC	2-Acetamido-3-(4-hydroxy-3-methoxyphenyl)propanoic acid	0.0528471	0.0242658	1.31823	0.732969	1.51528	1.2371	3283.76	4328.75	2406.89			3117.65	2769.69	3590.32	3657.39	2900.35	2769.76	2782.5	3511.48	3715.55	2626.44	3330.11	3957.26	1771.05	1555.2	1837.55	2501.59	1743.92	1437.79	1678.05	1255.75	4051.18	3379.54	5002.66	4881.61	3646.38	3182.81	4184.42	4534.1	3116.66	3976.28	4290.17	4186.47	3347.14	3091.91
8.62_285.1298m/z	8.62	285.13	PDC	2-amino-6-{[2-(1H-imidazol-5-yl)ethyl]amino}hexanoic acid	0.0528735	0.0651439	0.484434	0.486844	1.48336	0.777555	852.469	412.965	415.019			908.344	517.959	661.544	1322.03	554.568	939.958	674.366	1582.35	5369.06	454.771	602.16	515.7	577.186	366.924	393.083	456.632	407.509	534.04	644.128	622.25	323.632	549.867	407.422	370.937	441.227	360.588	938.267	724.585	918.531	552.365	427.743	411.448	795.061	841.737
15.77_702.4320m/z	15.77	702.432	PDC	1-Palmitoyl-2-(4-ketododec-3-enedioyl)phosphatidylcholine	0.0529533	0.165214	4.04026	2.50969	1.48869	0.866429	3808.15	15385.9	9557.27			14678.7	0	0	553.888	2467.76	1015.15	3592.22	2136.79	2599.21	18561	0	0	27342.6	0	5982.58	0	16519.1	15189.6	3384.25	0	22027.6	8135.7	12259.6	19120.8	6907.77	7167.15	7463.32	5815.34	7279.06	10485.9	8485.3	6331.14	5855.49	5116.87
18.09_179.0633m/z	18.09	179.063	PDA	Dye X-5380-16 Cation	0.0535336	0.09877	0.847465	0.799937	1.49465	0.914982	1970.63	1670.04	1576.38			1847.68	1989.75	2142.25	1902.86	1331.02	1335.67	1051.79	877.709	1435.91	1767.69	2184.11	1391.7	2189.09	1727.98	1692.91	2064.82	1856.49	1174.38	947.815	1803.72	1562.08	1460.6	1699.65	1957.84	1029.31	1391.04	1736.14	2178.52	1505.15	1628.28	2088.01	1976.95	1810.65	1271.13
15.32_260.6384m/z	15.32	260.638	PDC	(2R,3R,4R,5R)-2-{[(1S,2S,3R,4S,6R)-4-amino-3-{[(2S,3R)-3-amino-6-(aminomethyl)-3,4-dihydro-2H-pyran-2-yl]oxy}-6-(ethylamino)-2-hydroxycyclohexyl]oxy}-3-methyl-4-(methylamino)oxane-3,5-diol	0.0535411	0.186788	3.26947	2.40632	1.52697	1.24291	465.996	1523.56	1121.33			1721.57	0	142.418	0	552.837	975.196	560.123	145.521	894.096	3045.34	0	0	1081.56	146.318	1649.54	370.777	2364.8	2053.75	236.531	0	1925.2	1376.5	1342.15	1450.39	1003.43	1521.91	1408.94	168.926	389.238	1325.84	641.183	313.472	798.817	1665.71
0.56_943.6402n	0.56	944.647			0.0535589	0.0310321	1.80899	1.86046	1.49689	1.44425	20475.4	37039.8	38093.6			9586.17	24427.6	27730.9	20157	12032.1	26114.5	22679.6	19039.3	34226.3	49307.2	15832.2	16660.5	37404.6	21247.1	33389.6	17505.5	49940.6	50112.1	18875.3	31080	52703.8	36165.9	33576.5	25713	67562.9	43485.9	15421.7	34673	41574.6	48224.8	26911.7	29715.8	47593.3	37346.3
15.27_171.0091m/z	15.27	171.009	PDC	4-Amino-N-(4-chlorophenyl)-N-methylbenzenesulfonamide	0.053799	0.317702	0.861856	0.914068	1.51936	1.84665	17255.2	14871.5	15772.4			18060	17909.4	15579.8	17471.4	15376.7	18422.2	15383.4	16021.4	19176	16410.4	16712	13616.9	17840.9	17047	15264.9	14287	17964.5	16974.9	15961.7	14816.7	16642.7	15812	13888.3	13142.8	18991	16933.7	14930.4	13117	16160.4	15672.1	14343.8	13437.2	16728	16609.7
0.58_928.5331m/z	0.58	928.533	PDD	(2S)-2-amino-3-({[(2R)-3-[(4Z,7Z,10Z,13Z,16Z,19Z)-docosa-4,7,10,13,16,19-hexaenoyloxy]-2-{[(5Z,7Z,10Z,13Z,16Z,19Z)-4-hydroxydocosa-5,7,10,13,16,19-hexaenoyl]oxy}propoxy](hydroxy)phosphoryl}oxy)propanoic acid	0.0538421	0.0933481	2.79103	2.16219	1.48482	0	2417.45	6747.17	5226.99			1038.43	4512.07	1040.78	3078.5	5037.85	3687.39	8619.1	1828.86	4125.52	8617.96	3412.21	1486.5	6740.16	1138.76	1863.46	844.973	4996.89	8578.09	1587.46	0	11287.6	6607.77	4970.49	4122.81	8032.02	6584.59	4944.3	3664.68	5494.74	1511.48	5681.68	1331.73	2735.1	8483.09
0.47_147.0247m/z	0.47	147.025	PDC	1-(8-Chloro-1,3,4,5-tetrahydro-2H-pyrido[4,3-b]indol-2-yl)ethanone	0.0538715	0.00181365	0.406635	0.121099	1.52424	1.24212	1950.28	793.051	236.176			1124.73	2437.01	2211.06	2028.3	663.36	924.08	1650.11	993.105	1812.6	271.203	2703.71	1669.66	251.973	546.653	1563.85	1399.74	207.388	440.069	1656.05	1308.03	58.7003	229.006	1682.58	1201.91	53.7421	205.375	1477.74	1444.55	343.789	1630.56	1951.41	1643.68	653.914	594.344
0.54_844.6998m/z	0.54	844.7	PDC	[(2R,3S,4S,5R,6R)-6-{[(1S,2R,5S,10S,11S,14R,15R)-14-[(2R,5R)-5,6-dimethylheptan-2-yl]-2,15-dimethyltetracyclo[8.7.0.0^{2,7}.0^{11,15}]heptadec-7-en-5-yl]oxy}-3,4,5-trihydroxyoxan-2-yl]methyl (9Z)-octadec-9-enoate	0.0541789	0.0549363	0.093547	0.0965479	1.51838	1.0199	5414.68	506.527	522.775			0	6505.87	5361.53	9791.3	1204.65	2086.86	5200.66	2514.71	3056.25	0	2008.71	9279.77	0	2400.4	2592.24	4620.65	0	840.432	2590.21	3847.35	0	1049.13	0	976.974	0	0	1960.31	6622.27	0	3714.7	4025.62	3931.69	0	1083.8
8.01_480.1679n	8.01	481.175			0.0543133	0.649324	0.64637	1.0806	1.49195	0.89596	25104.7	16226.9	27128.3			20142	35430.5	22093.6	22752.7	24970.6	43387.9	21646.7	16291.7	27152.9	20042.7	21157.4	22878.5	14213.1	22056.1	17089	21741.2	16944.9	21597.3	19685.4	25848.6	17682	18790.5	12894.3	15541	38980.2	22916.6	17088	16178.3	20664.4	17001.3	18693.4	19061.3	29218.8	22313.6
15.69_325.6880m/z	15.69	325.688			0.0543928	0.023629	4.28994	4.861	1.50979	1.20058	333.806	1432.01	1622.63			1335.22	0	0	0	280.52	0	0	0	390.552	3488.66	0	0	2567.03	0	225.576	0	1284.72	1779.5	0	0	2284.35	1332.32	1361.8	749.556	539.708	1497.87	577.539	0	434.044	1034.69	205.662	0	355.004	470.16
16.88_363.2865m/z	16.88	363.286	PDC	propyl (9E)-12-hydroxyoctadec-9-enoate	0.0546439	0.540926	0.630292	0.867856	1.45429	1.12866	1176.13	741.303	1020.71			1314.63	967.41	1044.57	1377.9	638.69	899.702	692.822	782.28	642.537	266.269	1378.9	1512.74	843.136	2177.01	887.066	1363.96	783.792	638.495	894.05	902.06	947.31	574.485	399.07	1044.35	939.595	817.27	1152.56	887.84	873.2	708.119	672.43	1058.3	928.548	820.882
9.94_369.1370m/z	9.94	369.137	PDC	(3S,5R,6E)-7-[3-(4-fluorophenyl)-1H-indol-2-yl]-3,5-dihydroxyhept-6-enoic acid	0.0546726	0.732869	0.545921	0.930787	1.49315	0.82942	15069.6	8226.83	14026.6			10198.6	22305.5	12562	15212.4	12054.7	21783.3	12811	8961.83	12489.9	7522.04	8327.61	11926.4	5668.96	11122.9	8780	10287.4	8753.76	11321.5	9360.62	14216.7	11164.3	8415.48	5409.67	7917.85	21011.1	15130.3	7134.86	9036.07	9545.78	10261.7	9368.04	8635.75	13021.8	12056.2
2.21_98.9827m/z	2.21	98.9827	PDC	6-Chloropyridazine-3-sulfonyl fluoride	0.054977	0.0233923	0.48218	0.370325	1.46325	0	225.957	108.952	83.6773			190.475	356.419	155.085	201.848	186.667	169.328	455.684	217.76	350.237	84.0953	271.176	322.681	145.922	318.407	313.021	238.692	46.6277	302.068	266.814	441.206	51.8412	124.093	109.743	150.13	116.379	52.4077	114.522	117.926	162.552	46.0588	48.8349	133.45	60.2893	97.107
15.14_254.6012m/z	15.14	254.601	PDC	Met-Trp-Lys	0.0552341	0.150363	2.03035	1.68322	1.48903	0	849.099	1723.97	1429.22			1672.61	790.685	543.874	389.232	911.554	1873.41	1569.24	1968.47	2475.23	3277.82	575.973	0	2403.06	1703.72	1899.95	970.864	2753.61	2938.3	1133.76	1188.16	2343.4	1444.28	1304.95	1803.26	1530.04	2285.17	1409.7	800.854	1415.22	2586	1258.04	1585.5	1506.96	2252.92
15.66_569.3484n	15.66	570.356	PDA	1H-Indazole-4-carboxamide, N- [(1,2-dihydro-6-methyl-2-oxo-4-propyl-3-pyridinyl)methyl]- 1-(1-methylethyl)-6-[6-[4-(1-methylethyl)-1-piperazinyl]-3- pyridinyl]-	0.0553017	0.0458666	3.43625	3.75038	1.50854	0.828543	1527.9	5250.26	5730.23			6111.62	0	0	0	1664.39	0	0	0	0	6688.74	0	0	2635.44	0	1650.42	0	6696.67	3412.45	0	0	4351.56	6037.56	5508.68	5103.24	2434.3	5221.18	1709.66	0	2498.89	5760.53	2430.62	2042.28	1885.54	4984.11
5.16_246.6454m/z	5.16	246.645	PDC	1-Piperazinecarboxylic acid, 4-[1-[[4-[(1,1-dimethylethoxy)carbonyl]phenyl]methyl]-1H-indol-4-yl]-, 1,1-dimethylethyl ester	0.0557162	0.0557162	0	0	1.48781	0	399.361	0	0			0	260.378	574.29	762.775	0	104.005	286.019	553.47	0	0	95.8202	551.12	0	913.685	0	90.5763	0	0	0	407.619	0	0	0	0	0	0	0	0	0	0	0	0	0	0
10.60_202.1202n	10.6	203.127	OL2a	Sebacate	0.055766	0.0565085	0.0348959	0.038818	1.48833	0.80904	137096	4784.08	5321.78			5679.78	117908	147129	277667	12915.7	73689.7	91317.1	91579.4	146509	4438.41	160977	253531	4214.92	114393	23554.8	131329	6116.61	5181.22	63074.6	147546	3887.27	3756.09	5885.19	5607.78	4690.72	3982.01	9219.88	24003.9	6107.1	3814.23	8506.02	20345.4	12218.6	7359.46
8.10_502.2991n	8.1	503.306			0.0558206	0.121722	0.792525	0.815887	1.49584	0.634465	6408.76	5079.11	5228.83			7774.83	6705.79	5872.69	5281.75	5003.74	5845.47	5792.71	8215.57	6682.26	6357.91	6009.48	4070.46	7099.15	4254.96	4983.98	4427.49	5026.09	5155.73	3826.11	4442.87	4946.54	5239.92	5407.06	4722.92	4997.96	5702.33	4011.78	6376.88	6821.03	6670.6	5531.66	5007.46	6645.44	5681.48
10.50_675.8441m/z	10.5	675.844			0.0560946	0.0834321	0	0.0986208	1.46014	0	1070.03	0	105.527			527.676	414.581	954.568	2383.28	0	337.317	1090.73	2758.1	671.344	0	942.963	512.848	0	0	0	0	0	0	1027	391.178	0	0	0	0	0	0	0	0	0	0	0	521.728	0	0
1.39_168.0055m/z	1.39	168.006	PDC	(2E)-7-cyanohept-2-en-4,6-diynoic acid	0.0562109	0.305059	1.40826	1.26731	1.48788	1.03793	2019.61	2844.14	2559.47			1693.64	2012.95	2810.97	1560.86	2087.98	2382.51	2031.56	1279.32	2065.81	2356.73	2373.18	1518.2	2000.63	1757.15	2254.56	924.611	1986.76	2545	1526.36	1383.63	2833.73	3399.39	2750.23	2393.19	3862.11	3117.72	2555.46	2524.68	1588.97	3721.2	2326.03	2304.44	2461.6	3126.08
8.60_375.1821n	8.6	376.189	PDC	Cyphenothrin	0.0565252	0.0178994	0.253475	0.0808053	1.50861	0	10139.3	2570.07	819.311			3487.6	9104.3	10643.6	17321.8	1741.09	7873.44	10523.5	14979.2	12665.4	194.773	14396.1	6710.02	554.533	5259.07	6323.34	9899.84	267.703	4246.39	13788	7305.42	0	464.524	3384.43	6431.31	242.012	420.539	4921.56	9515.06	456.262	4930.25	4231.13	10293	389.306	648.945
5.41_697.9963m/z	5.41	697.996	PDD	2-(4-Bromophenyl)-6-(trifluoromethyl)imidazo[1,2-a]pyridine	0.0565374	0.582656	0.456556	1.13872	1.50566	1.08417	8206.95	3746.93	9345.45			4666.79	13324	7815.65	7021.38	10534.7	14268.8	5644.27	5927.57	7358.13	6321.72	5097.13	5319.94	3709.63	10442.1	6254.53	5708.5	8157.63	6453.77	4023.75	5782.71	4308.09	4677.17	3453.92	2548.55	12619.6	6977.58	5541.5	5506.6	7148.97	6398.42	5009.74	3299.94	8330.78	8578.18
1.37_131.0532m/z	1.37	131.053	PDC	N-(4-Ethylphenyl)-1,3-benzoxazol-2-amine	0.0568053	0.0315263	2.21192	1.57616	1.48958	2.0422	9082.95	20090.8	14316.2			11367.3	8283.04	8853.65	7827.78	7041.46	8852.91	9809.92	8083.16	7956.31	13690.8	8886.64	5184.92	10865.3	4963.44	8853.01	6079.2	7781.6	8479.61	7774.19	5141.33	16638.7	13872.9	33807	16044.5	15921.7	14993.5	19546	12037.8	9670.72	15229	12327.4	14189.7	9973.74	13059.1
10.01_471.0526m/z	10.01	471.053	PDC	3-[(1-carboxyeth-1-en-1-yl)oxy]-4-hydroxybenzoic acid	0.0568292	0.534833	0.300593	0.758732	1.47501	1.40424	2426.12	729.275	1840.78			1346.37	3505.41	1195.56	3657.15	1406.55	2189.21	681.281	1819.28	1968.69	1031.27	793.255	1982.78	541.389	1753.47	512.639	1881.2	595.37	800.46	695.762	4233.3	1379.4	332.45	236.434	968.817	2950.52	2129.6	527.061	844.207	881.663	526.376	601.16	284.675	1141.65	1149.92
5.49_601.4861m/z	5.49	601.486	PDC	(5Z)-N-[(2S,3R)-1,3-dihydroxyoctadecan-2-yl]-7-[(1S,5R)-5-[(1E,3S)-3-hydroxyoct-1-en-1-yl]-4-oxocyclopent-2-en-1-yl]hept-5-enamide	0.0570452	0.0473778	0.0481328	0	1.50563	0	1336.35	64.3224	0			0	1790.66	1040.98	2513.76	226.77	0	1087.33	2835.56	628.252	0	1483.82	3438.9	0	883.877	0	369.788	0	524.779	2009.89	1941.83	0	0	0	257.289	0	0	213.992	949.476	0	0	108.111	366.91	0	0
8.33_824.4254m/z	8.33	824.425	PDC	[(2S)-2-hydroxy-3-({hydroxy[(2R)-3-[(10-methyldodecanoyl)oxy]-2-{[(5Z,8Z,11Z)-13-(3-pentyloxiran-2-yl)trideca-5,8,11-trienoyl]oxy}propoxy]phosphoryl}oxy)propoxy]phosphonic acid	0.0573655	0.217435	1.39549	1.20139	1.49445	0	25485.3	35564.5	30617.7			35831.2	23171.2	22933.3	20005.6	33126.3	19221.8	25608.4	23578	33394.3	39824.1	20577.4	19627.9	30337.8	16681.4	20874.6	27664.6	32384.7	22094	19132.5	17063.8	36235.7	40154.5	28621.4	37246.5	32937.9	28353.8	36249.4	35799.5	30078.1	30647.7	25277.6	28854.5	29291.8	32942.7
7.53_428.9003m/z	7.53	428.9			0.057636	0.057636	0	0	1.48007	0	1680.14	0	0			0	1267.59	2023	3429.98	0	468.663	289.201	2534.09	0	0	3429.06	3690.48	0	853.114	168.906	1275.7	0	0	569.504	379.337	0	0	0	0	0	0	257.91	371.947	0	0	0	1120.72	0	0
0.58_687.6696n	0.58	688.677			0.0578918	0.296565	1.38681	1.1596	1.50791	1.41033	69662.8	96609.2	80780.6			53888	87125.5	79792.6	57844.9	99913.3	97838.2	84250.1	37354.1	104456	136454	105280	98557.8	103981	32348.9	79161.3	24104.9	80614.8	115686	76890.2	33551.4	113057	107843	79920.3	85617.1	71939.1	105595	138671	98440.2	88875.2	91169.9	112576	91129.9	52427.3	111960
5.95_329.1490m/z	5.95	329.149	PDA	Tyr-Phe	0.057922	0.19966	1.95998	1.37128	1.48577	0	740.228	1450.83	1015.06			1251.56	790.934	489.949	428.475	727.3	1133.49	598.114	872.918	774.074	811.102	303.924	289.611	1048.71	453.604	676.316	709.899	607.946	787.303	818.292	599.266	2078.21	1454.78	922.081	1348.26	983.843	1025.62	915.544	1173.68	808.63	1309.23	974.07	657.786	759.167	1033.99
4.07_295.0530n	4.07	296.06	PDA	Methyl 1-(5-chloro-3-fluoropyridin-2-yl)-5-cyclopropylpyrazole-4-carboxylate	0.0582057	0.0118458	0.736334	0.594097	1.51108	0.815711	6840.05	5036.56	4063.65			4960.18	6613.63	7661.13	8125.26	5534.75	5780.9	6147.8	6706.89	6538.07	3748.79	6398.45	8751.36	3009.3	5207.01	4508.96	5606.78	3478.39	3970.29	6125.35	4874.79	4213.68	4868.76	5375.58	5688.23	5299.41	4891.83	5192.71	5884.15	4277.19	5897.78	4193.05	5950.82	5395.9	4619.81
6.00_525.9428m/z	6	525.943	PDD	Chlorantraniliprole	0.0583463	0.0060117	0.316172	0.042874	1.50742	0	4418.34	1396.95	189.432			1870.15	5933.21	3771.24	6098.75	1177.94	2710.16	6983.54	4766.7	6428.42	0	5190.93	5998.45	0	2586.61	1870.46	3263.61	673.289	1438.4	5688.46	2855.5	0	0	2421.04	3166.78	500.237	288.608	2245.29	5054.88	393.243	2160.92	2178.42	4393.83	273.301	307.146
4.82_248.1760m/z	4.82	248.176	PDA	4-[(1R)-1-Aminoethyl]-N-4-pyridinyl-trans-cyclohexanecarboxamide	0.0583726	0.00815277	0.614565	0.380008	1.47405	0	1213.79	745.952	461.25			971.175	869.123	1339.19	1675.67	855.848	1080.53	569.027	1172.27	1303.19	735.397	1515.25	1267.88	909.094	1026.04	916.985	1224.52	1053.65	709.145	1316.57	918.66	836.963	876.857	521.752	748.237	793.84	681.919	833.571	631.196	812.908	1100.13	782.252	1090.64	767.941	995.36
7.53_709.3103m/z	7.53	709.31	PDC	2-({[3,4-dihydroxy-4-(hydroxymethyl)oxolan-2-yl]oxy}methyl)-6-(propan-2-yloxy)oxane-3,4,5-triol	0.0585001	0.0897777	0	0.120793	1.47693	0	1742.94	0	210.534			0	1149.93	2369.2	3452.61	0	467.957	490.926	2217.24	29.1331	530.549	2665.66	4858.64	0	882.822	0	1059.61	0	0	2335.6	799.5	0	0	0	0	0	0	0	0	0	54.3566	0	0	0	0
7.09_211.1437m/z	7.09	211.144	PDC	Leu-Pro	0.0586115	0.264811	0.516072	0.763094	1.48219	1.2762	850.606	438.974	649.092			432.9	1129.3	954.03	886.191	529.32	855.006	639.619	602.237	506.59	351.943	548.439	728.012	386.818	643.72	780.435	433.853	351.879	523.481	563.368	736.57	269.973	370.187	401.761	713.973	639.957	568.479	393.283	643.889	383.522	564.523	731.554	726.304	643.686	721.111
8.68_308.1190n	8.68	309.126	PDC	5,5-dimethyl-2-[(2-phenylacetamido)methyl]-1,3-thiazolidine-4-carboxylic acid	0.0589076	0.705316	0.594037	0.925719	1.47375	1.46368	2.27855e+06	1.35355e+06	2.1093e+06			1.73301e+06	3.44436e+06	1.94621e+06	1.99063e+06	2.11919e+06	3.48161e+06	1.89966e+06	1.44298e+06	2.27823e+06	1.41408e+06	1.58275e+06	1.85093e+06	1.17836e+06	1.70217e+06	1.45608e+06	1.72658e+06	1.3264e+06	1.73031e+06	1.69231e+06	2.1765e+06	1.48259e+06	1.39042e+06	1.1844e+06	1.35677e+06	3.20312e+06	1.86556e+06	1.45363e+06	1.32415e+06	1.65586e+06	1.60272e+06	1.38902e+06	1.355e+06	2.36564e+06	1.66119e+06
15.69_308.6586m/z	15.69	308.659	PDC	Hypaconitine	0.0590866	0.0261729	4.85095	5.00017	1.50255	1.18218	1853.36	8990.55	9267.12			7413.44	0	0	0	2245.51	235.333	0	0	2008.67	18062.2	0	0	16298.9	2.82453	2179.67	0	11552.7	11899.5	0	0	12632.1	13570.1	6274.1	3485.89	6770.23	11871.7	3323.69	615.115	5217.55	11024	4474.87	1047.41	2811.64	6608.87
3.72_172.0730n	3.72	173.08	OL2b	2-Octenedioic Acid	0.0591254	0.0189492	0.745272	0.604559	1.41279	0.287351	4875.91	3633.88	2947.78			5829.21	4975.03	4729.45	3969.95	4698.66	3130.01	3916.78	3368.47	4044.38	3115.21	3755.69	4933.37	2936.16	3519.93	3050.75	3785.36	3737.52	3481.83	2996.57	2770.63	2698.97	4020.77	3411.5	4404.28	5350.69	3211.38	3356.28	2780.2	4398.77	2800	3336.85	3745.69	2683.64	4162.02
1.07_292.0269n	1.07	293.034	PDD	5,5-dichloro-4-hydroxy-1-(3-hydroxy-5-methoxyphenyl)pentan-2-one	0.059465	0.0741917	5.12867	5.65045	1.47744	1.97864	1906.51	9777.86	10772.6			5410.01	1123.22	1092.82	0	1403.61	1183.1	837.914	1141.41	597.598	7601.38	342.216	351.065	6258.97	305.14	0	763.593	3680.84	1808.01	2018.15	0	18569.3	9181.81	7887.61	3472.69	12667.9	7529.07	7738.52	3911.7	6963.41	2533.73	6427.53	1281.22	6090.51	4131.76
0.56_528.7546m/z	0.56	528.755	PDD	1,3-dichloro-1,3-bis(2,4,6-trichlorophenyl)urea	0.0595561	0.0831975	1.40843	1.43308	1.49967	1.02431	29875.7	42077.7	42814.2			20443.6	42837.8	25393	30828.4	23683.2	31825.2	29621.9	34808.9	35252.7	45550.8	31788.9	20898.5	44213.8	47751.5	30935.6	38467.6	50380.5	57359.5	25145.8	41405.8	46874.3	38876.5	44427.5	38132.5	47285.7	35961.3	28961.5	39566.3	43546	43450.1	43035.6	38711.2	47541.1	37551.8
14.72_279.2310m/z	14.72	279.231	OL2b	Gamma-Linolenic Acid	0.0596631	0.179558	0.767282	0.827431	1.40218	1.06371	2080.4	1596.25	1721.39			2241.4	1756.48	2228.85	2094.87	1692.44	2122.31	1791.51	2085.91	18085	1331.53	1964.37	2824.87	1883.29	980.93	1421.7	1901.61	2168.49	1651.32	1270.42	2446.78	1187.16	1775	1980.54	1442.31	1622.97	1497.47	1989.07	1827.44	1862.7	2034.22	1905.97	2194.38	1587.43	1466.44
9.51_789.4291m/z	9.51	789.429	PDD	[(2R)-3-(hexadecanoyloxy)-2-{[(5Z)-7-[(1R,2R,3R)-3-hydroxy-2-[(1E,3S)-3-hydroxyoct-1-en-1-yl]-5-oxocyclopentyl]hept-5-enoyl]oxy}propoxy]phosphonic acid	0.0598227	0.423982	0.199177	0.690624	1.47608	0.98119	5705.51	1136.4	3940.36			1957.1	11040.2	5795.47	4029.27	4417.09	10407.3	1604.55	3668.79	3409.08	2058.47	3457.54	6781.81	472.637	5433.1	2435.42	4766.59	745.833	1309.16	2592.6	2550.81	462.125	2088.4	967.669	1027.42	3324.79	0	2822.67	3233.12	1569.98	1172.53	1416.68	1566.33	1719.56	1250.99
10.01_434.0230n	10.01	435.03			0.0601403	0.332211	0.556668	0.801138	1.47822	0.874966	14481.6	8061.42	11601.7			10657.4	21182	12847	13239.8	11790.7	22560.2	8706.52	6640.71	15149.2	10895	6209.27	9500.16	7410.33	10221.3	7568.71	7133.87	8605.08	10676.1	9578.92	10920.4	12148.1	8524.14	4900.66	6672.76	24390.3	14920.3	6150.65	6249.53	11308.8	11807	6714.01	8411.94	16402	10713.8
12.82_370.2941m/z	12.82	370.294	OL1	Tetradecenoyl-L-Carnitine	0.0602287	0.000789041	0.785236	0.401934	1.49786	0	6378.72	5008.8	2563.83			7485.36	4977.13	7015.51	6036.87	5690.68	6970.55	5531.41	5552.09	10304.1	5922.88	8917.14	7140.23	6907.88	5132.18	6062.36	7095.44	4447.81	4881.51	5997.16	3690.13	4840.51	4551.66	5514.12	5128.92	3329.98	3005.05	3884.3	4181.62	2721.36	4307.29	3032.63	4418.79	2568.83	3842.98
8.35_481.1754m/z	8.35	481.175	PDC	Pranlukast	0.0604729	0.76947	0.577731	0.939221	1.4732	1.07693	4702.26	2716.64	4416.46			3678.89	7215.86	4020.41	3893.86	4098.27	7801.45	2937.28	2235.06	4474.64	2696.6	2877.53	4181.25	2873.61	4159.98	3037.59	3516.22	3047.56	3790.41	4066.27	5139.2	2890.18	3148.34	2383.44	2444.6	6529.62	3262.03	3474.75	3395.35	3606.69	3717.59	4092	2337.37	5452.66	4088.62
1.04_112.0503m/z	1.04	112.05	OL1	Cytosine	0.0605078	0.0523277	0.695885	0.67205	1.48967	1.55071	3662.56	2548.73	2461.43			2658.38	4081.06	3299.2	4611.61	2685.92	3645.15	3419.67	3611.83	2380.1	1852.04	2883.15	4411.36	2027.65	3461.79	3494.13	4317.55	3356.74	3712.21	5275.65	5307.32	2409.23	2038.69	3085.87	2661.11	3209.89	2604.33	3390.69	3415.13	2660.93	2742.65	3729.51	3635.58	4461.84	4422.45
4.20_396.7396m/z	4.2	396.74			0.0605297	0.00110697	0.48405	0.211083	1.50182	0	9321.79	4512.21	1967.67			7428.69	8750.98	10123.1	10984.3	5914.98	7296.45	7906.79	8699.28	8054.46	1727.22	12023.1	9259.69	881.142	6347.44	6024.03	8853.6	2399.14	6036.24	10531.4	8519.61	780.854	1984.43	6069.31	9214.25	1235.49	1520.13	5756.32	6464.31	4718.17	6020.03	7350.78	6467.26	2933.02	3330.27
17.27_564.1734n	17.27	565.181			0.060551	0.0500702	1.76398	1.75392	1.48983	1.03892	13858.7	24446.5	24307.1			21420.3	11712.5	10223.5	12078.5	21525.6	17166.5	14226	17016.8	22215.9	26891.6	14025.5	9208.1	26581.3	16580.5	16878	17491.5	29185	22024.9	14286.7	12168.9	31498.2	29291.1	22417.3	14579.3	31809.7	26975.1	18823.6	14571.9	21505.9	23282.6	22402	10833.5	22824.9	20416.2
2.94_430.2297m/z	2.94	430.23	PDC	Actinonin	0.0605955	0.0593871	0.732497	0.735543	1.50767	0	2134.42	1563.46	1569.96			1470.15	2325.95	2303.57	2438.03	1538.94	1365.46	2138.86	2307.13	2227.23	1948.99	2037.57	3065.86	1274.58	1475.16	1391.3	2037.1	1374.59	1274.31	1303.9	1090.88	1334.61	1438.42	1796.44	1684.37	1627.79	1382.6	2533.67	2800.34	1825.24	2378.69	1206.64	2594.8	1717.7	1654.73
0.47_131.9908n	0.47	132.998			0.0605987	0.0141009	0.380094	0.199123	1.50593	0.721617	96059.3	36511.6	19127.6			36464.1	93494.5	124963	129316	27695.7	65542.6	103198	96148.4	69624.8	14210.4	129089	134117	9668.78	51128	72541	91896.3	12179.5	23981.9	88039.7	79468.8	7977.66	15300.1	62006.4	60762.2	15088.1	14523.7	76600.5	95240.8	18247.6	70390.3	72624.9	89341	32379.9	26953.7
1.11_212.9868m/z	1.11	212.987	PDD	Butanoic acid, 4-(2,4-dichlorophenoxy)-	0.0606029	0.00994822	2.70331	3.49661	1.42907	0.829753	425.757	1150.95	1488.71			276.966	640.983	785.079	0	319.937	571.997	0	0	0	105.027	423.619	420.115	458.845	201.207	697.393	0	266.522	432.651	381.816	834.726	1184.65	1406.86	414.787	1597.51	1393.06	879.87	433.536	281.713	247.362	513.943	725.256	537.914	898.43	836.022
15.77_538.4077n	15.77	539.415	PDC	Octapropylene glycol monobutyl ether	0.0606403	0.000860562	1.6392	1.91468	1.38477	1.51442	6284.02	10300.8	12031.9			4790.01	6139.06	6313.15	7893.85	7463.47	10172.2	6253.36	6905.35	8371.86	13041.3	18067.2	5827.76	6899.69	19710.9	11275.1	7347.97	6302.58	7957.77	14218.1	6367.94	14566	8112.96	7467.25	11056.8	7016.75	11540.4	6305.3	4951.27	8474.1	12571.9	6027.73	8193.54	12930.1	8577.93
0.54_660.8033m/z	0.54	660.803			0.0607604	0.0385579	0.218839	0.14155	1.50513	0	7519.27	1645.51	1064.35			1295.94	6910.16	12464.4	9406.6	1594.91	3928.83	8140.93	5423.54	5666.21	0	11750.1	11208.7	0	1942.27	7908.36	3550.13	0	0	8142.42	5755.12	0	0	3430.96	3151.08	0	1032.29	6104.56	7204.66	1355.31	2777.98	4282.56	6984.81	817.641	645.164
3.52_189.1227m/z	3.52	189.123	OL1	Glycyl-Isoleucine	0.0610659	0.00291422	0.63415	0.393429	1.49617	1.11608	7416.1	4702.92	2917.71			5853.04	6248.9	7620.06	9942.41	4148.08	5099.63	6990.93	8476.01	6333.39	4626.11	8688.82	9993.82	3744.33	5123.61	4961.6	6787.23	3107.51	4849.07	8002.31	5469.04	3510.93	3625.76	5028.9	6646.11	3343.43	3817.35	5431.06	6602.56	3781.2	5271.05	5007.35	6139.21	3924.51	4514.76
18.89_195.0622m/z	18.89	195.062	PDC	4-[(2R)-2-carboxy-2-hydroxyethyl]benzen-1-olate	0.0616359	0.161293	0.740731	0.846305	1.444	0.688087	2235.23	1655.7	1891.68			2071.79	2686.05	1877.83	2305.23	1833.35	2055.2	1213.76	2066.88	1835.18	1894.37	2835.24	1793.13	2322.14	1700.45	1414.64	1232.56	1822.84	1348.78	1968.93	2109.72	1179.39	1963.8	1556.03	1923.58	1825.56	1631.3	1806.83	1716.89	1644.78	1914.16	2569.7	1941.08	2173.71	1765.67
10.01_116.0327m/z	10.01	116.033	PDC	(E)-N-[(C-hydroxycarbonimidoyl)imino]carbamimidic acid	0.0618154	0.131941	0	0.178285	1.4403	1.70744	42.3976	0	7.55885			32.8783	89.2369	47.475	0	0	106.073	0	0	34.8566	0	0	0	0	0	0	0	31.997	0	0	0	0	0	0	0	54.196	0	0	0	0	0	0	0	103.593	44.5746
0.51_249.9248m/z	0.51	249.925	PDD	2-Amino-4-bromo-5-fluorophenol	0.0619501	0.0298334	0.242166	0.126998	1.49527	1.05701	3895.86	943.446	494.765			822.774	3717.46	4696.69	6346.51	144.561	1719.74	2803.46	4508.9	1129.09	0	4303.05	5577.99	0	1409.87	2175.36	5589.27	0	306.733	3148.45	3240.67	0	0	1523.18	2250.6	115.834	152.611	2416.23	4500.31	235.003	1912.06	2425.7	2507.01	724.391	725.447
18.84_226.9873m/z	18.84	226.987	PDD	5,7-Dichloro-8-quinolinol	0.0622506	0.0793299	1.17783	1.39261	1.48218	1.04183	2494.36	2937.92	3473.66			2215.28	2946.4	2253.29	2562.47	3668.8	3068.59	3041.96	1674.14	2616.97	2950.35	3340.13	2518.98	2268.98	1921.32	2403.28	2695.26	2436.16	3672.77	3077.61	2318.23	2664.13	2972.99	3088.64	3025.91	2638.27	3270.09	4050.53	2689.27	2260.75	3313.18	2746.38	4082.44	2483.9	2709.8
2.04_224.9632m/z	2.04	224.963	PDC	2-oxo-2H-chromen-7-yl sulfate	0.0623813	0.385831	0.853985	0.930815	1.44681	1.23258	60619.4	51768	56425.4			60752.4	69165	60963.8	51596.4	75800.5	66740.9	61063.8	51640.1	73126.3	53134.4	60233.2	55288.1	57946.3	75166.1	58907.9	59543.9	64972	61840.6	53886	66272.7	55241	52715	48379.1	50737.1	64938.4	52216	52727.2	45477.2	63048.3	50520.5	50656.2	49344.6	67479.5	55442.5
0.54_592.8154m/z	0.54	592.815			0.0623983	0.0153077	0.315003	0.119733	1.50219	0	8503.4	2678.59	1018.14			2522.77	8215.22	11557.8	11717.8	2043.58	6726.34	7218.93	6724.46	7918.44	688.445	12074.1	13414.6	0	1419.61	9334.48	5074.63	0	706.983	9191.55	4990.93	0	677.556	4594.71	5442.1	0	894.281	7000.7	10532.3	786.683	5164.74	6007.7	8700.59	0	1461.72
16.98_255.1197m/z	16.98	255.12	PDC	Sepiapterin	0.0628642	0.269713	0.769904	0.875023	1.38574	1.73256	2910.1	2240.5	2546.41			3123.53	3104.92	2973.18	2438.78	2908.13	2859.01	2771.05	3307.95	2165.57	2734.84	2436.9	3025.75	2068.08	2472.09	2737.78	2297.54	2653.75	3032.08	2348.34	2361.02	2123.12	1905.55	1967.76	2965.56	2579.17	2522.19	2966.57	2676.69	1608.37	2762.87	2798.33	2732.62	3104.13	2479.83
15.82_940.2877m/z	15.82	940.288	PDD	(5-methyl-2-oxo-2H-1,3-dioxol-4-yl)methyl 6-(2-amino-2-phenylacetamido)-3,3-dimethyl-7-oxo-4-thia-1-azabicyclo[3.2.0]heptane-2-carboxylate	0.0630526	0.562137	0.872511	0.934692	1.48158	1.12679	96398.4	84108.6	90102.8			109646	94017.6	95853.6	86076.1	105625	111295	102031	69666.8	79888.7	67712.9	84317.8	83167.5	101174	102852	84563.1	73317.8	99840.3	105970	118541	75458.2	87763.5	78118.3	83089.6	87463	102878	87665.4	81945.7	90658.2	113426	114120	97801.6	85746.1	111765	112133
5.12_271.0649m/z	5.12	271.065	PDC	(10-Methyl-10H-phenothiazin-2-yl)acetic acid	0.0630759	0.0525348	0.837423	0.801406	1.45583	0.703386	9575	8018.33	7673.47			9332.8	11253.6	9172.83	8540.72	10645	9730.89	7688.89	6311.02	10068.2	5942.73	6012.87	6175.16	5776.03	6496.48	5663.63	5960.71	5512.13	6415.22	6169.92	6957.22	7698.96	7186.12	8742.23	8446	12672.5	8662.64	8483.71	7590.23	7806.07	8351.09	7727.82	5959.23	10510.2	7746.88
0.54_255.0621m/z	0.54	255.062	PDC	1,4-Diethyl 2-chloro-3-oxobutanedioate	0.0631131	0.0945821	1.23459	1.20505	1.47678	1.63202	3911.86	4829.55	4714.01			3632.73	3566.19	4518.41	3930.13	3715.04	3445.17	3353.33	3844.93	4746.62	4007.76	3510.04	3308.61	5288.69	4088.5	4598.48	4640.38	5239.52	4775.57	3842.89	3455.3	4913.65	3844.92	5315.32	5244.32	6513.8	4233.45	4011.84	4377.36	5298.68	3939.43	4659.69	4433.32	4875.36	3949.82
15.64_351.6856m/z	15.64	351.686			0.063511	0.063511	0	0	1.45971	0	1043.75	0	0			0	644.617	1416.39	2114	0	1103.32	2052.16	1604.02	0	0	1104.45	208.582	0	759.101	247.12	824.341	0	0	1686.71	723.341	0	0	0	0	238.073	0	0	0	376.831	0	0	489.413	0	0
8.27_352.1320m/z	8.27	352.132	PDC	N-(Diphenylmethylene)glycine benzyl ester	0.0641627	0.818058	0.537171	0.949387	1.47293	1.32936	2530.34	1359.23	2402.28			1589	3972.49	2228.84	2331.05	2071.06	3487.27	2296.3	1525.78	2012.48	1757.89	1623.99	2242.95	1361.85	2098.71	1502.8	1591.67	1533.48	2024.13	2356.71	2538.99	1183.42	1634.35	1339.8	1279.34	3483.11	2046.72	1399.99	1813.68	1442.26	1277.95	1113.67	1737.79	2128.94	1832.88
13.97_311.2685m/z	13.97	311.269	PDC	2-[(Dimethylamino)methyl]cyclohexanone	0.0642674	0.660684	0.649238	0.923579	1.46596	1.14873	879.898	571.263	812.656			952.884	827.358	880.895	858.456	512.865	516.991	656.512	1144.65	1000.11	839.531	1238.79	272.704	840.021	781.321	675.259	626.396	897.456	726.272	282.688	887.207	682.52	883.146	447.583	271.803	1057.33	661.276	859.219	1310.28	1043.6	1002.85	768.073	1032.71	823.153	643.466
3.92_531.7517m/z	3.92	531.752	PDC	(5S,6R,7E,9E,11Z,14Z)-6-{[(2R)-2-amino-3-{[(2R)-1-{[hydroxy({[(1S,2R,3R,4S,5S,6R)-2,3,4,5,6-pentahydroxycyclohexyl]oxy})phosphoryl]oxy}-3-[(9Z,12Z)-octadeca-9,12-dienoyloxy]propan-2-yl]oxy}-3-oxopropyl]sulfanyl}-5-hydroxyicosa-7,9,11,14-tetraenoic acid	0.0643636	0.0214334	0.495753	0.204235	1.48718	0	1564.63	775.671	319.553			709.244	2227.89	1968.24	1353.15	726.644	334.32	1389.47	1871.5	1663.38	811.491	1452.76	2739.55	540.045	312.825	1054.46	474.879	242.737	257.351	630.093	0	595.138	787.677	989.493	730.377	707.958	709.04	845.071	1359.43	855.286	882.638	207.349	507.447	778.085	226.136
15.14_274.6245m/z	15.14	274.625	PDC	Darunavir	0.0643646	0.522022	1.50346	1.14822	1.49861	0.997056	24201.4	36385.9	27788.6			37274.1	22868	22758.6	13905	27566.5	40961.9	34596.9	33624	53186.6	56834.6	25978.6	3221.51	46843.4	30016.8	42382.2	27046.5	47100	49026.5	39631.8	25184.3	40968.3	32692.8	39963.4	31919	33011.5	42325.5	32863.7	25560	28650.2	43867.2	28142.5	33953.3	34241.4	41325.3
8.86_1348.7140n	8.86	1349.72			0.0644303	0.0311834	0.199033	0.0363199	1.45933	0	16393.4	3262.81	595.405			8406.38	11737.9	12339.1	33090	5792.4	7965.18	12284.3	18382	13424.3	1036.32	15403.1	16830	1156.28	6528.71	6886.8	11818.5	2002.47	6278.19	13667.8	8934.22	1161.3	737.55	4477.2	6675.2	1409.67	524.575	6777.11	11061.1	2659.44	4585.83	5432.49	6073.89	1937.73	1459.59
15.79_714.5123n	15.79	715.52			0.0644658	0.00306701	8.76869	10.4845	1.39234	1.75519	248.024	2174.85	2600.4			646.223	0	345.873	0	0	696.784	0	842.557	1797.96	2739.82	1078.95	0	545.954	1143.57	3540.78	0	1200.77	1839.97	2517.37	0	4454.43	1002.89	833.355	2408.71	598.928	5532.25	0	0	1129.79	2646.87	976.289	736.666	4305.6	1687.81
5.16_263.1417m/z	5.16	263.142	PDA	Met-Leu	0.0645511	0.0172455	0.502607	0.294573	1.46904	0	1153.83	579.923	339.887			504.379	1057.36	1404.13	1649.45	540.094	492.678	1066.38	1186.62	782.748	442.129	891.249	1564.58	587.053	726.777	474.268	905.971	244.061	632.5	1180.68	1271.59	631.102	460.53	526.627	701.432	213.343	483.576	459.79	989.261	454.185	453.928	501.521	630.116	397.298	357.249
10.09_715.7269m/z	10.09	715.727			0.0645891	0.27041	2.29788	1.56653	1.45741	0	5215.49	11984.6	8170.21			0	6105.22	10859.5	3897.3	0	6965.56	17597.6	6602.88	0	14837.9	8663.79	2340.35	6926.68	12172.2	13312.7	8718.6	8046.19	12984.2	15884.1	4305.83	8093.47	15955.4	9187.89	14701.5	5497.14	11766.3	10301.1	8871.23	8045.32	9164	9155.66	9910.45	7791.67	10518.3
13.84_304.2992m/z	13.84	304.299	PDA	1-Hexadecylpyridinium cation	0.0647414	0.594142	0.925798	1.0207	1.4976	0.774054	134625	124636	137412			133500	129380	142922	132700	135316	126409	126168	138496	130948	131457	138749	132510	125141	127179	125625	141369	117497	129883	138353	135841	120179	117674	130451	130241	116682	134694	133882	133353	123887	132996	132523	127753	122001	124645
15.61_346.6934m/z	15.61	346.693			0.0647654	0.17489	3.40878	2.56042	1.49622	0	1786.38	6089.36	4573.88			7145.52	0	0	0	1335.08	252.95	0	435.941	191.103	8808.42	0	0	7790.71	0	3332.25	0	5659.25	5386	0	0	7941.78	5867.63	5769.93	4778.12	3400.19	3390.13	1838.76	658.834	2520.75	4336.09	2110.53	2728.31	4036.66	4450.45
15.17_117.0696m/z	15.17	117.07	PDC	Propiophenone	0.0647822	0.372402	1.72163	1.28446	1.4917	0.553871	2790.1	4803.53	3583.78			4926.61	2215.05	2716.4	1302.35	3633.69	3510.47	3499.05	2995.43	2952.67	5210.39	2466.16	762.319	4609.55	1528.22	3132.12	1973.2	5571.76	5781.29	3354.36	2141.97	6154.05	4371.99	4341.47	4346.59	4384.22	4133.21	4580.29	3407.34	3438.89	3794.95	2955.08	2432.23	3349.94	3354.26
14.91_470.3140m/z	14.91	470.314	PDC	Ceanothic acid	0.0648138	0.514682	1.70816	1.23823	1.46866	0	2362.65	4035.77	2925.51			4348.89	2338.95	1556.79	1205.95	2534.85	3862.54	3011.51	3035.06	4203.75	4162.35	2446.93	0	3900.11	3849.74	3576.76	2261.57	4399.62	3148.06	2555.45	2651.4	4113.54	3555.24	3822.91	4651.38	3479.41	3399.1	4162.21	2064.43	2524.27	3517.4	4170.97	4795.24	3737.77	4259.54
0.54_223.0241m/z	0.54	223.024	PDC	Aminomethylphosphonic acid	0.0650143	0.468453	1.67541	0.843049	1.4608	0	2711.05	4542.13	2285.55			3412.83	2714.21	1720.77	2996.39	2177.4	2299.42	2546.03	1019.65	4122.23	3754.62	2550.65	1939.57	4278.09	2035.26	2173.61	2515.74	3072.46	2935.74	1485.74	1775.63	4994.11	3009.8	6351.85	3812.76	4616.47	3216.71	3602.13	3454.25	3451.27	3957.18	3522.46	2578.91	3715.57	3270.09
7.19_520.9507m/z	7.19	520.951	PDD	{[hydroxy({[hydroxy({[(2R,3S,5R)-3-hydroxy-5-(5-methyl-2,4-dioxo-1,2,3,4-tetrahydropyrimidin-1-yl)oxolan-2-yl]methoxy})phosphoryl]oxy})phosphoryl]oxy}phosphonic acid	0.0650639	0.0650639	0	0	1.45985	0	2403.43	0	0			0	2132.44	2288.9	5192.39	0	0	749.001	1854.6	272.523	0	2413.11	5829.87	0	207.333	0	1338.85	0	0	972.429	516.365	0	0	0	0	0	0	312.232	0	0	0	0	0	0	0
3.06_255.1388m/z	3.06	255.139	PDC	N-(9-(Butan-2-yl)-21-(4-methoxybenzyl)-18,22-dimethyl-5,8,11,16,20,23-hexaoxo-6-(propan-2-yl)icosahydro-5H,16H-dipyrrolo[2,1-f:2',1'-o][1,4,7,10,13,16]oxapentaazacyclononadecin-17-yl)acetamide	0.065212	0.05551	0.0883925	0.0418568	1.46141	0	6601.1	583.488	276.301			874.735	5974.32	5773.18	13782.2	589.171	2696.58	3479.96	6062.43	2715.14	400.507	7196.98	12900.5	32.2857	1900.5	576.978	4097.36	195.583	427.72	4636.52	3935.33	222.731	570.28	809.053	731.887	435.804	345.244	747.375	2007.25	461.161	570.277	598.744	1310.47	273.998	419.198
8.18_601.8173m/z	8.18	601.817			0.0653023	0.0552589	0.0457824	0	1.44897	0	2047.34	93.7321	0			350.12	1107.7	2446.83	4284.7	0	275.841	0	1897.74	643.736	0	3116.85	4607.37	0	702.53	0	1163.96	0	0	317.867	378.328	0	374.928	0	0	0	0	0	0	0	0	0	426.218	0	0
6.00_580.3011m/z	6	580.301	PDD	(2-{[3-(hexa-3,5-dienoyloxy)-2-(tetradeca-11,13-dienoyloxy)propyl phosphono]oxy}ethyl)trimethylazanium	0.0653068	0.0200389	0.310137	0.109238	1.49618	0	7620.52	2363.41	832.454			13277.6	4350.17	4338.2	8516.13	7719.72	2862.8	6314.67	10397.8	8418.69	1862.37	2874.84	1838.32	2428.03	2057.95	2221.38	2738.73	678.078	6642.14	9297.84	1778.81	678.472	1022.51	2892.67	4859.98	0	788.585	3120.85	6064.14	538.212	3963.4	2238.94	3869.88	501.029	666.578
10.01_159.0352n	10.01	160.042	PDC	2-amino-3-(prop-2-yn-1-ylsulfanyl)propanoic acid	0.0654815	0.641996	0.640328	0.914244	1.45697	1.03111	94888	60759.5	86750.8			69783	136604	86954.4	86210.2	83001.5	144417	75136.9	57046.6	96574.2	72469.6	61404.5	72316.2	51864.6	72455.5	61014.4	61693.7	61760.6	73955.1	71504.5	78723.4	71578.4	62171.8	49194.8	60092.9	139090	88428.2	57893.4	54457.6	73318.7	74277	61892	56968.8	101226	78600
0.85_650.9461m/z	0.85	650.946	PDD	3-(4-chlorophenyl)-1-(3,4-dichlorophenyl)urea	0.0657236	0.16083	1.86734	1.72562	1.4571	0	44655.6	83387.1	77058.5			59638	7274.75	46924	64785.6	41395.8	12129.5	33270.6	69330.4	54875.2	78863.7	34069.2	5716.58	61591.4	5043.75	33294.7	38554.9	50130	48570.4	52338.9	13015.6	93813.2	110214	62374.9	67146.8	68467.4	103450	64774.1	58740.3	55577.1	93452.9	56292.9	62257.4	48858.6	106419
0.58_839.5767n	0.58	840.584			0.0657417	0.100129	1.71602	1.44306	1.45082	1.09132	46503.5	79801.1	67107.5			34801.4	57584.8	54396.7	39231	54431.8	78492.1	68662.2	25198.5	79537.9	101971	62549.8	74821.5	83185.5	19194.1	66964.3	22319.9	52786.2	107763	56123.8	28236.3	72369.2	117272	51543	78020.3	52259.1	72833.7	109090	80634.5	66941.9	93490.1	90442.8	60001.2	37900.7	102194
15.51_276.6326m/z	15.51	276.633	PDC	2-[7-Hydroxy-5-methoxy-3-oxo-6-[(2E,6Z)-3,7,11-trimethyldodeca-2,6,10-trienoxy]-1H-isoindol-2-yl]pentanedioic acid	0.0657545	4.89686e-05	11.1188	13.9566	1.48905	0.857697	78.9071	877.349	1101.28			315.628	0	0	0	140.833	0	0	0	0	1587.56	0	0	1955.21	0	302.405	0	1719.53	1158.67	0	0	1521.22	1432.05	294.446	261.677	483.545	1527.51	448.642	242.475	402.347	1368.1	432.731	0	0	1018.88
4.92_339.7179m/z	4.92	339.718	PDD	iron(3+) ion trichloride	0.0658903	0.0658903	0	0	1.45209	0	3371.16	0	0			99.073	2560.5	3494.19	7330.86	0	1151.47	816.521	2053.26	640.173	0	2033.61	4898.48	0	519.616	0	2094.94	0	0	2093.81	1296.79	0	0	0	0	0	0	126.487	374.669	0	0	0	0	0	0
15.66_262.6358m/z	15.66	262.636	PDC	1H-Indole-3,5-dicarboxylic acid, 1-[3-[4-(decyloxy)phenoxy]-2-oxopropyl]-, 3-methyl ester	0.0662107	0.0537344	4.68247	3.9135	1.47631	0.922707	918.162	4299.27	3593.23			3526	0	0	146.645	815.297	561.972	154.088	236.838	591.736	8604.38	0	0	6743.62	181.483	906.817	0	5881.81	2692.81	389.232	0	6599.96	5918.42	3484.84	1193.86	3566.81	5204.94	1386.59	627.496	2879.28	5287.8	1875.6	775.347	2277.04	3052.48
0.47_124.0103n	0.47	125.018			0.0667478	0.0171738	0.318611	0.116813	1.48839	0.742652	3842.8	1224.36	448.889			1015.71	3717.82	5290.54	5347.14	752.696	2683.17	4224.23	3557.14	2519.22	405.998	5814.74	5322.59	318.429	1967.67	3089.22	3616.53	460.726	930.543	3706.13	2490.49	144.487	283.12	2237.08	2232.75	354.297	217.715	3213.94	3099.78	562.845	2655.17	3035.05	3766.77	1033.01	888.384
4.41_481.2514m/z	4.41	481.251	PDC	3-[5-[Acetyl(hydroxy)amino]pentylcarbamoyl]-5-[3-[acetyl(hydroxy)amino]propylamino]-3-hydroxy-5-oxopentanoic acid	0.0669049	0.060209	0.0307972	0	1.4726	0	1963.66	60.4752	0			0	2469.78	1371.14	4013.73	0	855.118	1922.95	6969.59	519.319	0	5455.64	0	0	704.474	0	2119.31	0	0	3562.2	2383.36	0	0	0	241.901	0	0	0	435.161	0	0	0	1422.78	0	0
6.00_212.0889m/z	6	212.089	PDC	2-[(4-Methylbenzyl)thio]aniline	0.0669869	0.00929307	1.24219	0.728099	1.4438	1.08746	3225.06	4006.15	2348.16			3177.73	2728.18	3409.6	3584.72	2156.83	2711.16	3068.32	2800.06	3179.44	2652.11	3105.59	2851.78	1835.73	1697.24	1507.45	1811.92	1369.9	1831.99	1918.88	1165.02	4021.43	3477.9	3694.81	4830.46	3269.07	3214.46	3870.25	3135.94	3128.61	3320.19	3831.25	3685.21	3102.82	3213.15
15.92_357.2030m/z	15.92	357.203	OL2b	Prostaglandin B2	0.0676134	0.00367823	1.35461	1.66375	1.39625	0.772993	2734.81	3704.59	4550.05			2523.09	3507.1	2850.66	2058.38	2717.82	3063.66	4088.49	2096.9	2546.34	3788.36	2632.29	1424.7	3590	3418.63	3750.12	3278.58	3134.46	3521.99	3485.24	2915.86	4021.67	2850.68	3663.92	4282.09	3338.51	4710.98	3192.17	2648.82	4692.6	3267.19	3329.45	4481.81	1603.83	3859.09
4.92_300.0920m/z	4.92	300.092	PDC	4-Fluoro-2',4',6'-trimethoxychalcone	0.0679477	0.992736	1.21479	0.999191	1.41352	1.46757	10963.3	13318.1	10954.4			9515.58	11352.7	10657.1	12327.8	6625.56	11930.8	8924.2	9444.38	10244.9	8508.81	9154.42	8800.58	7250.77	6211.74	7480.7	8691.4	6224.89	6815.63	6986.46	5059.59	13545.5	11194.7	13060.4	15472	11845.8	11019.9	12197	10910.7	8827.62	11920.5	10410.1	9792.09	9059.83	10602.2
6.89_984.5021m/z	6.89	984.502			0.0683387	0.241864	1.56769	1.41042	1.4632	0	5443.36	8533.52	7677.43			2216.42	7381.69	5884.09	6291.25	509.73	5732.84	2256.46	5040.71	6228.14	7652.21	4040.96	9498.85	3649.56	8066.39	6232.43	7554.46	10595.4	9567.52	6641.26	4141.76	6418.81	9450.34	10173.8	8091.14	4001.39	9773.6	6499.5	6133.15	9795.31	5472.49	6258.25	6403.4	9016.44	7784.89
5.00_454.2661m/z	5	454.266	PDC	HC Toxin	0.0685893	0.0387392	0.369946	0.239527	1.41632	0	715.067	264.536	171.278			405.618	561.522	661.57	1231.56	669.72	472.074	884.638	1250.57	1383.53	518.299	2755.37	1295.74	0	848.108	1269.66	1255.88	161.243	0	1548.74	1077.3	348.872	0	271.592	437.681	0	0	288.252	1720.7	0	851.784	179.827	0	589.784	461.264
0.60_184.0247n	0.6	185.032			0.0686347	0.950329	1.41355	0.9907	1.44845	1.87478	136420	192836	135151			132462	113165	117978	182074	94744.2	94431.6	120217	151385	133423	139303	119666	128017	131358	61589.3	94120.3	110257	87258.1	100599	85833.2	66669.7	184127	169321	166210	251688	137423	180656	159492	170948	120718	189910	130516	177201	102987	164364
10.01_468.0486n	10.01	469.056			0.0689008	0.864471	0.521031	0.955342	1.44981	0.667499	7372.47	3841.28	7043.22			4618.26	10164.9	5147.99	9558.76	5370.94	9709.41	3712.16	5758.27	6051.6	5356.44	1779.17	9628.94	2966.39	5212.7	2637.24	7813.46	3863.05	4851.32	4327.79	8180.83	5419.76	3766.77	2133.69	4044.9	10660.4	6572.84	2438.23	3253.16	5113.69	3936.28	2626.35	3798.04	6594.56	5006.46
1.11_357.1285m/z	1.11	357.128	PDC	N~1~-Methyl-4-nitro-1,2-benzenediamine	0.0692297	0.170373	1.47386	1.38674	1.37127	0	2900.06	4274.27	4021.62			2773.48	1796.72	2999.06	4030.96	1685.48	3308.68	3003.56	1735.32	2375.6	3732.23	3289.82	227.002	3365.69	1039.77	3019.69	2539.36	1640.28	2879.58	2702.64	1876.35	5059.36	3107.87	4275.19	4654.64	4325.69	3630.6	3982.09	4574.33	2719.09	3283.07	4171.63	4325.1	3480.93	4271.36
14.67_398.2427n	14.67	399.25	PDA	Tris(2-butoxyethyl) phosphate	0.0697852	0.537598	0.801563	0.932737	1.44419	1.05699	75530.7	60542.6	70450.3			78039.4	92624.8	65843.3	65615.3	81111.4	66046.8	74023.2	75506	63048	65591	66649.1	63064.9	80637.7	75730.2	66674.1	55618.1	63867.7	61486.6	59162.6	75319.1	67441.7	59112.1	57959.2	57657.5	64547.2	68846.4	63097.2	55253.3	70144.8	60730.6	64727	54188	67561	59201.8
5.84_179.0944n	5.84	180.102	PDA	Benzoic acid, 4-(aminomethyl)-, ethyl ester	0.0698785	0.516693	0.768346	0.921659	1.46301	1.96859	12369.4	9503.98	11400.4			9006.25	14383.8	14068.4	12019.1	10779.8	15056.6	10145.6	10108.3	8122.55	7776.04	8538.58	11580.3	7999.32	10478.3	9092	9717.38	7717.41	9031.59	8300.83	7955.37	9457.27	8620.06	9369.43	10569.1	14431.2	10671.8	11035.2	9958.97	9667.69	10955.3	10584.9	10623.3	12617.1	13303
10.01_832.4238m/z	10.01	832.424	PDD	(7S,9Z,11R,12R,13S,14R,15S,16S,17S,18R,19Z,21Z)-2,11,15,17,23-pentahydroxy-3,7,12,14,16,18,22-heptamethyl-1'-(2-methylpropyl)-6,32-dioxo-8,33-dioxa-24,27,29-triazaspiro[pentacyclo[23.6.1.1?,?.0?,??.0??,??]tritriacontane-28,4'-piperidine]-1(31),2,4,9,19,21,23,25,29-nonaen-13-yl acetate	0.0704038	0.191026	4.49677	2.73597	1.44789	0	587.995	2644.08	1608.74			0	0	1623.01	728.974	0	1367.26	994.739	0	0	2065.64	4934.81	0	0	3296.33	666.259	725.671	0	4018.63	1795.08	675.172	516.677	2851.27	2528.04	4680.32	1263.59	1727.11	4856.73	3658.19	352.6	727.4	1792.58	2071.49	730.522	2940.68
14.19_281.2467m/z	14.19	281.247	PDC	Geranyl caprylate	0.0704449	0.877124	1.23492	1.03515	1.46399	1.04804	837.516	1034.27	866.957			796.636	790.966	986.384	776.077	572.163	557.36	843.165	1093.67	562.774	1463.7	869.882	774.717	511.226	786.876	616.883	931.24	830.529	747.358	1215.27	749.112	1065.67	815.629	1137.78	1117.98	578.439	1153.33	1077.93	779.059	985.216	1122.7	1194.13	776.583	786.72	587.776
6.41_279.1696m/z	6.41	279.17	PDA	Phe-Ile	0.0705064	0.791039	1.5871	0.928087	1.48223	0	1804.04	2863.2	1674.31			3052.55	1726.33	1357.69	1079.6	1869.8	2324.51	1597.8	1464.6	1962.02	2826.56	1321.98	1304.72	1810.42	1207.45	1688.4	1671.94	1349.31	1679.04	1411.12	1082.74	3340.23	2998.03	2744.55	2369.98	1779.88	1790.38	1499.02	1921.68	1669.05	1456	1890.86	1657.55	2176.09	2184.22
16.83_529.3499m/z	16.83	529.35	PDC	Gymnemagenin	0.0705093	0.186931	4.05062	3.49633	1.36409	1.07362	234.137	948.399	818.621			0	0	0	936.547	461.042	425.709	466.6	415.868	546.848	1018.32	0	0	2026.77	0	898.745	7.82919	1399.09	846.208	0	0	1564.05	901.453	849.709	478.38	1824.1	620.609	1006.51	0	969.889	1298.77	970.167	0	1082.82	0
16.30_337.1666m/z	16.3	337.167	PDA	Plinabulin	0.0711377	0.00603227	0.632265	0.60204	1.48062	0.893683	4520.29	2858.02	2721.4			4160.52	5431.09	3886.81	4602.75	6141.63	3421.8	4023.39	2739.87	19431	2221.49	4307.69	4091.3	2378.84	5338.49	4173.48	3445.86	3147.63	4704.69	5073.58	4703.62	3733.37	4288.33	1504.68	1905.72	2851.34	2511.76	1986.87	3933.27	3063.97	2997.05	2139.06	2305.66	3477.07	2716.62
14.48_403.2138m/z	14.48	403.214	PDC	5.alpha.-Androstan-17.beta.-ol-3-one sulfate	0.0712601	0.974716	1.41356	1.00925	1.45515	0.938469	803.652	1136.01	811.089			960.539	435.364	1044.78	773.922	825.734	835.792	1097.31	347.71	1106.31	750.181	1212.05	832.749	475.05	596.014	1496.04	0	1285.56	921.76	1452.75	410.181	1000.33	1305.68	1049	1189.04	1367.75	1239.24	344.69	282.54	999.307	1652.04	486.307	798.646	1301.71	1291.19
14.05_335.2188m/z	14.05	335.219	PDC	Pro-Val-Arg	0.0714311	0.19671	0.701346	0.799106	1.4698	1.65586	1699.82	1192.16	1358.34			1886.88	1953.5	1192.16	1766.74	940.954	233.423	515.198	1447.6	1758.97	1909.66	1993.35	1095.68	1128.24	453.411	1075.26	894.973	1174.8	1548.29	634.199	1587.87	1310.11	1468.8	1236.87	752.874	1358.51	1457.41	1584.71	1792.26	1219.38	1292.11	1377.66	1393.25	1071.08	1073.58
4.25_178.1367n	4.25	179.144			0.0719633	0.00610997	0.638317	0.369323	1.45114	0	3027.59	1932.56	1118.16			2239.05	2538.32	3117.23	4215.75	1900.42	2163.31	2514.35	3187.36	2463.24	2125.39	3585.73	3739.06	1737.48	1864.31	2149.01	2966.39	1424.87	1812.2	2801.83	1919.52	1621.66	1433.64	2149.64	2525.31	1501.5	1399.2	2126.93	2293.48	1771.19	1943.76	1976.97	2336.48	1834.37	1911.44
8.68_311.1317m/z	8.68	311.132	PDC	13-chloro-2-(piperidin-4-ylidene)-4-azatricyclo[9.4.0.0?,?]pentadeca-1(11),3(8),4,6,12,14-hexaene	0.0722755	0.689398	0.517288	0.896577	1.44355	1.17829	12420.9	6425.18	11136.3			8938.57	20378.6	10748.3	9618.15	13178.5	19861.9	9315.45	7452.68	10670.2	6900.04	7746.93	10215.9	5669.07	8177.19	7371.71	7833.7	6231.98	8515.95	9423.52	10586.2	8307.66	6046.22	5795.05	5551.8	19356.9	9597.53	7103.01	6302.32	8818.19	8063.8	7487.55	6746.9	13130.5	9314.07
4.04_220.0583m/z	4.04	220.058	PDC	6-aminohexane-1,2,3,4,5-pentol	0.0723912	0.260093	0.432546	0.682293	1.42279	1.54553	526.487	227.73	359.218			234.898	469.326	725.3	676.425	255.84	473.063	513.593	946.431	423.279	0	812.897	708.915	88.4782	267.472	470.739	513.474	69.7886	280.281	693.859	369.617	197.641	156.091	458.245	98.9422	372.713	358.243	491.327	270.574	158.616	458.712	341.827	685.775	70.7385	371.661
0.54_320.8650m/z	0.54	320.865			0.0727032	0.0333414	0.302416	0.17449	1.47567	0	29488.5	8917.8	5145.46			5992.66	29770.9	43702.6	38487.8	5422.47	24175.6	28193.8	29212.4	26571.8	1570.35	34116.6	47878	411.268	16846.3	26139.1	25192.3	2596.16	5531.35	26668.5	24374.9	0	2481.16	17232.9	15957.2	1984.75	3689.24	22836.4	33194	3708.18	14998.3	20136.2	29576.1	6977.17	4760.41
8.73_159.0352n	8.73	160.042	PDC	2-amino-3-(prop-2-yn-1-ylsulfanyl)propanoic acid	0.0731951	0.54322	0.548141	0.847892	1.43499	1.94646	18387.5	10078.9	15590.6			17227.7	29155.6	14673.4	12493.1	18887.5	29221.5	14535.1	8163	19912.6	12967	12416.9	10881.5	10343.5	13800.2	11678.7	9505.3	12013.2	13662.8	13077	13004.4	12256.8	10866.6	9113.79	8078.57	27461.3	15159.1	11026.7	7572.8	15110	13684.4	10805.5	7982.28	19314.2	13737.7
8.60_480.1678n	8.6	481.175			0.0735454	0.912025	0.572118	0.975717	1.42351	1.15489	23055.4	13190.4	22495.5			17628.3	36581.7	19817.2	18194.3	21490.2	30789.8	16582.8	14329.9	21577.7	14476.1	16045.7	18676.7	12718.6	17625.9	14176	16826.1	15078.9	16962.5	16102.2	22299.7	13786.6	11988.6	12953.3	14033.2	30735.6	20248	11799.5	11852.4	18984.3	16889.2	16164.6	15285.3	26543.3	20053.9
13.28_432.3057n	13.28	433.313			0.0735574	0.00638524	2.45179	2.91172	1.46192	0	682.762	1673.99	1988.01			1415.56	575.149	740.343	0	501.69	371.098	887.703	0	944.419	1794.19	0	0	1459	511.807	1530.53	409.378	1388.35	1737.19	389.67	503.768	2395.05	1640.77	1938.16	721.976	977.129	1492.46	1780.81	1225.32	1581.9	2532.48	712.405	600.307	654.543	794.109
16.19_476.1389n	16.19	477.146			0.0735581	0.0202736	1.28986	1.49877	1.44772	0.953517	77573.5	100059	116265			102822	79920.3	59143.6	68408	109382	69092.1	76595.7	64557.1	80629	88646.1	58550.9	45043.8	102140	69722.3	73754.2	62501.7	109463	89698	75694	64721.8	106762	101409	87417.1	104648	107478	108653	101367	86623.2	83851.1	102587	94500	66985	89781.8	111965
9.94_366.1246n	9.94	367.132	PDC	7-(3-chloro-2-hydroxy-3-methylbutoxy)-8-(3-methyl-2-oxobutyl)-2H-chromen-2-one	0.0737487	0.966282	0.633931	1.00779	1.44638	0.832777	1.59652e+06	1.01208e+06	1.60895e+06			1.02604e+06	2.30434e+06	1.4964e+06	1.55928e+06	1.46778e+06	2.30118e+06	1.34106e+06	994559	1.47853e+06	937145	1.03467e+06	1.45366e+06	794575	1.27219e+06	950096	1.15905e+06	937829	1.19823e+06	1.20986e+06	1.74989e+06	1.13467e+06	1.02874e+06	861744	1.02317e+06	2.22527e+06	1.57919e+06	991556	1.10493e+06	1.13164e+06	1.14119e+06	1.0956e+06	990539	1.52309e+06	1.20825e+06
10.12_858.6715m/z	10.12	858.672	PDC	(2S)-2-[(6Z,9Z,12Z,15Z)-octadeca-6,9,12,15-tetraenoyloxy]-3-(pentadecanoyloxy)propyl (5Z,8Z,11Z,14Z,17Z)-icosa-5,8,11,14,17-pentaenoate	0.074215	0.189266	2.68071	1.88063	1.38511	0.919495	9725.45	26071.1	18289.9			0	11108.2	21514.5	6279.13	0	19363.6	24954.6	11371.1	1232.45	21741.8	17883	331.798	8104.94	19877.6	27243.3	12454.2	10456.9	19118.5	19343.3	9606.26	10304.2	39709.5	25751.5	28519.2	9442.45	26626.8	22597.2	23780.5	9027.39	27225.3	22954	15272.3	12731.8	22563.2
17.16_1101.8349n	17.16	1102.84			0.0742785	0.334058	0.795293	0.89215	1.3878	1.42004	11582	9211.06	10332.8			10813.2	12144.8	11218.7	12151.2	10004.6	9297.98	7158.03	11823.4	7794.67	10468.8	9928.55	9313.26	11340.2	7818.39	10570.1	7331.52	8148.6	7890.78	11966.4	6515.05	6358.58	11311.9	9207.37	9966.4	9142.13	12684.6	9289.11	8208.86	7704.23	8484.15	9391.26	11420	10695.8	12631.9
9.66_160.1097n	9.66	161.117	OL1	3-Hydroxyoctanoic Acid	0.0745383	0.0241259	0.840243	0.815087	1.38537	1.86872	8603.42	7228.96	7012.53			7904.34	9595.35	8457.05	8456.92	8940.24	9465.18	8249.9	8517.78	10038.7	7096.55	6594.62	7762.6	8104.17	8117.44	6621.76	8218.5	8464.86	7807.39	8091.24	7948.07	8537.59	6994.46	5978.01	7405.78	9935.47	6882.69	6377.93	6475.59	7203.02	6650.65	7134.8	7270.43	9369.25	6779.57
1.39_229.9740m/z	1.39	229.974	PDD	2-Bromo-1-(4-fluorophenyl)propan-1-one	0.0747078	0.0580058	1.74467	1.60538	1.42778	0.957722	4560.55	7956.68	7321.43			3016.06	4804.58	4731.52	5690.05	2084.54	4527.19	3971.2	6588.23	2058.62	7597.92	2872.82	3384.93	3241	2948.81	4531.35	4492.86	2445.35	5120.39	3638.48	3499.08	5285.66	8822.02	5981.07	11738	5014.66	8108.12	5823.74	6833.88	3466.51	8034.11	4404.99	6841.54	3138.34	6345.22
0.49_263.9409m/z	0.49	263.941	PDA	Benzoic acid, 3-amino-5-bromo-2-chloro-, methyl ester	0.0749337	0.0807208	0.164948	0.155607	1.43874	0.90809	1928.7	318.136	300.121			186.611	1881.8	1953.18	3693.23	0	686.293	2826.78	2665.14	1095.64	0	2816.07	2506.5	0	910.215	1601.15	2731.91	0	352.591	981.664	2686.74	0	0	925.51	347.034	0	0	657.539	2428.24	0	1048.06	1374.55	1534.84	454.079	0
0.58_537.7914n	0.58	538.799			0.0752351	0.145743	0.151413	0.331302	1.4522	1.21137	8169.9	1237.03	2706.7			2283.49	3957.75	15939.2	10499.2	17.2627	6596.4	10827.1	11933.4	1480.28	0	3884.86	6911.49	0	1028.16	2897.27	7117.8	0	1247.05	11604.1	3042.99	0	0	3030.86	1917.27	0	2229.65	6617.8	4608.36	0	5774.14	2466.8	3284.38	2936.36	2379.55
10.53_856.5711m/z	10.53	856.571	PDC	(7E)-11,12,13-Trihydroxy-4,5,8-trimethyl-3-(2-methylpropyl)-3,3a,4,6a,9,10,11,12,13,14-decahydro-1H-cycloundeca[d]isoindole-1,15(2H)-dione	0.0754542	0.587627	3.06164	1.36302	1.4016	0.866429	754.196	2309.07	1027.98			0	561.092	1544.81	910.877	0	0	666.278	1452.59	0	4876.48	725.744	622.223	0	441.189	1311.66	0	551.171	1309.79	977.509	12.2916	746.384	3734.6	1850.14	2905.17	660.853	614.651	157.849	600.477	138.195	1203.29	1688.62	983.992	593.378	1197
2.26_388.2552m/z	2.26	388.255	PDC	Gln-Leu-Lys	0.0760559	0.00118617	0.668127	0.307768	1.46315	0	2204.21	1472.69	678.385			2159.61	1818.62	2170.15	2668.47	1461.83	2310.03	1625.84	2508.26	2437.94	1006.75	2800.28	2434.36	780.527	1714.39	1970.47	2045.77	799.614	1758	2080.75	1293.33	1008.3	1032.06	1597.88	2252.54	479.167	758.192	1890.02	1892.7	1312.47	1917.8	1130.72	1925.97	846.17	1465.38
5.12_227.0751m/z	5.12	227.075	PDC	N-Isobutyl-4-methoxybenzenesulfonamide	0.0766554	0.102448	0.75445	0.731247	1.43375	0.855335	1069.71	807.044	782.225			1231.25	1035.01	1127.37	885.222	1200.15	1054.95	970.452	761.291	1281.27	735.208	659.339	434.392	657.248	423.266	525.752	332.905	482.933	681.878	736.62	602.392	792.48	730.276	1083.65	621.775	1533.46	873.29	885.259	591.205	1032.96	945.413	706.726	484.649	1127.67	934.759
6.89_715.4975m/z	6.89	715.497	PDD	2-(dimethylamino)-N-(1-{[1-(2-{2-[(1-hydroxy-1-phenylpropan-2-yl)carbamoyl]-1-methoxy-2-methylethyl}pyrrolidin-1-yl)-3-methoxy-5-methyl-1-oxoheptan-4-yl](methyl)carbamoyl}-2-methylpropyl)-3-methylbutanamide	0.0767639	0.0364295	3.13883	2.48022	1.41334	0	1084.62	3404.43	2690.08			657.456	0	1957.1	1723.91	0	2055.92	3123.24	1192.07	0	2407.94	1442.81	3573.08	449.134	4245.87	1021.56	1869.88	523.33	2585.87	3173.5	1342.19	1277.19	2863.69	6017.64	3459.19	1262.17	1341.34	3337.61	3966.03	2971.81	1825.93	0	2593.11	1631.89	2719.52
13.79_301.1766m/z	13.79	301.177	PDC	Methyl (2E)-3-(5-(2,3-dihydroxy-3-methylbutyl)-1-methyl-1H-imidazol-4-yl)prop-2-enoate	0.0771465	0.118399	0.865875	0.906502	1.43955	0.933852	5007.08	4335.51	4538.93			5518.95	4673.81	4819.97	5015.6	5096.11	3815.9	3502.25	3775.06	4389.32	4124.92	4435.57	4554.14	4101.92	3722.33	3890.84	4038.74	3799.32	3122.76	3403.79	4410.51	4031.16	4006.36	4214.94	5089.56	3543.4	5047.45	3763.95	4531.81	3851.57	4000.27	3622.84	3905.56	3788.92	3634.47
17.14_1282.8957n	17.14	1283.9	PDC	[(2R)-2,3-bis[(10-methylundecanoyl)oxy]propoxy][2-hydroxy-3-({hydroxy[(2R)-3-[(11-methyldodecanoyl)oxy]-2-[(20-methylhenicosanoyl)oxy]propoxy]phosphoryl}oxy)propoxy]phosphinic acid	0.0774546	0.430417	1.22119	0.912869	1.35479	1.4628	17981.8	21959.2	16415			19087.8	20797.9	16479.5	15561.9	18490.2	15754.5	21031.9	18710.3	13473.3	17471.1	19983.8	16257.9	20547.8	18799.8	20493.4	14155.3	20265.1	15014.8	20823	19305.4	17744.3	23279	24102.7	22710.7	15109.8	12291.7	16800.5	18698.5	19843.4	15308.9	22760.3	16454.3	22348.2	17673.1
7.21_998.4972m/z	7.21	998.497	PDD	3,5-bis(2-propoxyethyl) 2,6-dimethyl-4-(3-nitrophenyl)-1,4-dihydropyridine-3,5-dicarboxylate	0.0775111	0.278183	1.70423	1.50101	1.33395	1.20058	7088.33	12080.1	10639.6			6136.73	6178.64	8565.79	7472.14	804.884	4482.03	6682.46	10203.1	4546.69	9050.38	7347.55	5280.98	4604.93	6248.61	8201.61	6810.78	6698.18	15080.6	5926.44	6799.39	11281.3	15854.5	15213.4	5971.27	6966.99	7588.64	10142.5	5974.44	3800.52	4986.19	7471.48	2782.37	8517.15	8342.08
0.47_118.0115n	0.47	119.019			0.0779226	0.0172982	0.394972	0.19762	1.46244	1.14658	305585	120697	60389.5			111209	286805	401232	423093	87991.1	214372	337053	319770	209578	43062.9	402009	435830	28704.8	161834	241078	303591	35730.1	81189.1	282101	255301	22287.7	47701.9	196703	216098	44630	48376.3	248716	310333	63175.5	227482	234241	300698	104770	88059.8
8.68_174.0581m/z	8.68	174.058	OL2b	N-Acetylmethionine	0.0780313	0.592765	0.509811	0.846694	1.43697	0.831402	6809.52	3471.57	5765.58			5871.73	11150.6	5779.02	4436.72	6657.18	12068.2	4529.28	2851.35	7589.56	4481.58	4326.86	3415.73	3136.2	5668.45	3928.17	3313.47	4425.88	5230.6	4810.18	4982.43	4618.81	3856.97	3265.47	2145.02	11203.3	5591.58	4290.39	2324.85	5249.65	4665.8	3196.58	2336.65	7792.63	5751.86
1.09_650.9465m/z	1.09	650.947	PDD	3-(4-chlorophenyl)-1-(3,4-dichlorophenyl)urea	0.0781536	0.276456	1.53214	1.47779	1.43286	0	13676.7	20954.6	20211.2			7742.63	9073.86	16331	21559.1	6017.6	11464.5	12191.9	10567.5	4552.5	10986	14437.1	7588.95	8816.12	2532.96	14530.5	8616.71	7116.25	10366.5	11138.7	6079.74	20313.1	23914.2	18411.9	21179	18847.7	26769.7	16578.6	11803	7975.49	20516.3	14815.9	12979.4	10218.8	21007.2
1.02_167.0586n	1.02	168.066	OL1	Pyridoxal	0.0782597	0.0348958	0.809424	0.697324	1.43292	0.847289	68368.3	55338.9	47674.8			54146.4	70569.5	68225.3	80531.8	47420.6	72010.7	60810.4	73046.5	65479.2	41176.8	65358.1	91430.9	42340.9	58342.2	54802.8	70972.3	49063.5	50087.9	56498.4	63602.3	54500.6	47668.5	60679.5	58506.9	55086.2	49958.9	53390.9	68240.5	53684.3	62709.8	62018.1	61783.1	65876.6	60364.7
2.89_302.9404m/z	2.89	302.94	PDC	6-Chloro-4-iodo-3-methoxypyridazine	0.0783373	0.858374	0.849819	0.985962	1.43474	1.24296	4025.39	3420.86	3968.88			3759.1	4557.59	4341.72	3443.16	4754.97	4140.97	3420.87	3119.18	5957.07	3554.48	3577.18	3553.59	3981.55	4913.18	4090.18	4185.94	4155.95	3771.6	3732.93	3254.59	3597.94	3663.69	3258.55	3163.25	4162.85	3980.73	3102.84	3162.55	4260.33	3177.68	3600.76	2918.82	4593.58	4177.91
3.52_203.1387m/z	3.52	203.139	OL1	Alanyl-Leucine	0.0786564	0.0377944	0.398877	0.262062	1.42114	0.635051	7265.75	2898.14	1904.08			3887.02	5459.75	6702.04	13014.2	2466.94	4731.34	6553.59	10305.7	4864.59	2130.62	8728.01	11488.8	1857.06	3862.53	3010.64	6374.26	1100.54	2964.93	8233.13	5234.04	2066.82	2033.54	3444.72	4047.5	1654.35	2329.96	3462.94	5940.67	2161.79	3491.44	2836.47	5232.59	1962.18	2185.11
13.95_258.1825n	13.95	259.19	PDA	10-(Acetyloxy)decyl acetate	0.0790054	0.335051	0.715665	1.14684	1.45056	1.06665	22713.1	16255	26048.3			16955.5	30276.4	19155.6	24464.9	20477.9	24210.5	18688.8	18286	15364.7	14071.1	17141.3	23375.3	15448.8	20136.1	16465.7	21161	17197.1	18194.3	20769.9	27392.2	15556.3	18324.3	15200.5	15938.8	22876.3	17369.4	15536.2	17305.1	18093	17392.4	18148.2	16878.8	23857.5	20534.3
7.31_313.1540m/z	7.31	313.154	PDA	Phenylalanylphenylalanine	0.0793065	0.128985	2.67682	1.72195	1.45682	1.24296	661.167	1769.82	1138.5			1191.61	586.899	485.896	380.262	807.464	1104.66	429.984	1521.32	1284.65	1446.19	271.977	169.362	1575.17	617.125	488.692	353.035	428.77	1156.2	680.372	489.167	2739.22	2490.94	1038.22	810.907	1233.98	1974.63	421.054	957.619	757.496	831.816	917.282	667.956	805.996	1313.7
14.85_217.0153m/z	14.85	217.015	PDC	1-(4-Hydroxyphenyl)-4,5-dihydro-1H-1,2,3,4-tetrazole-5-thione	0.0793316	0.558492	0.964089	0.989948	1.44542	1.35037	96218.7	92763.3	95251.5			99946.4	95335.9	92842.2	96750.1	98586.6	94616.2	92611.4	95568.9	93409.9	94581.6	88822.3	93681.9	91307.1	90555.5	96414.4	95286.8	90264.3	92735.9	92700.4	100585	94587.5	92612.7	92654.6	91198.5	93851.9	94568.2	93290.5	88220.3	85285.9	93857.2	94096.6	90140.7	89818.1	93230.9
10.12_858.8717m/z	10.12	858.872			0.0793527	0.150026	1.93916	1.76324	1.42382	0.936448	14540.3	28196	25638.1			0	21539.8	23321.6	13299.9	0	29741.1	24440	16754.4	2882.47	31330.3	20479.3	10928.5	27950.7	14687.4	32180	20661.4	17562.7	22552.9	29922.8	29331.8	17148.2	32183.4	31182.3	32270	17251	27904.3	31263	28576.9	17789.8	24378.2	33238.4	26197.6	25933.8	27889.8
1.39_400.5233m/z	1.39	400.523			0.079564	0.00106964	0.687974	0.387537	1.37874	0	9066.55	6237.55	3513.63			10263.6	10116.7	9511.33	6374.59	10081.7	8893.6	11656.1	8014.54	11134.8	5425.12	13178.5	7174.11	4941.05	10202.5	7093.32	8664.09	8103.11	7730.73	8378.49	6452.7	3718.57	5659	8059.94	7512.7	4514.65	4722.97	7917.57	5633.84	6144.26	6694.51	4579.57	5132.72	8673.89	4969.17
0.62_584.6930m/z	0.62	584.693			0.079755	0.0637896	1.6208	1.66555	1.43431	0	12636.7	20481.6	21047.1			8360.15	16994.2	17912.7	7279.88	9048.02	10220.1	17435.6	8247.64	14787.6	21123.1	9744.35	6812.2	22374.7	11364.9	19318.1	6617.93	22514.8	26274.2	10603.4	8318.21	27466.6	16218.3	20107.6	18133.9	21037.7	16513	19513.1	11885.7	18135.1	16552.8	22761.9	10479.9	17281.1	17441.7
10.55_778.9770m/z	10.55	778.977	PDD	Ganglioside-GD3(d18:1/24:0)	0.0797619	0.424941	2.81317	1.75818	1.3614	0	682.636	1920.37	1200.2			0	698.584	1500.05	531.91	0	846.712	4478.99	1328.4	0	0	3464.13	672.298	0	2128.79	947.403	2438.24	0	2578.02	3660.28	1425.95	507.458	2631.29	2616.25	1926.49	0	3687.36	4015.62	3115	0	2726.41	1577.21	713.494	449.491	2391.43
14.75_428.3727m/z	14.75	428.373	OL1	Octadecanoylcarnitine	0.0797788	0.0133463	9.26839	19.4859	1.41476	1.0199	222.84	2065.37	4342.22			624.11	0	0	267.249	0	0	0	281.589	230.798	4946.09	0	0	4390.81	0	468.109	0	1515.69	1482.42	299.452	0	4354.64	2365.43	1115.02	426.37	1905.62	3517.98	0	455.81	632.643	2307.77	390.469	1572.9	823.046	1151.35
10.60_217.1431m/z	10.6	217.143	PDC	2-Hexylpentanedioic acid	0.0800314	0.082607	0.0196719	0.030148	1.41146	0.627503	26529	521.875	799.797			665.45	18168	27692.4	59590.3	1852.67	10772.2	15161.4	17041.6	24627.4	482.648	31822.1	54894	442.695	17798.3	3415.3	26097.8	973.52	586.182	10468.7	28108.2	256.651	405.893	549.168	875.79	574.952	343.804	1688.45	4068.62	920.589	367.581	1044.26	3271.64	1601.41	1044.59
8.60_438.0537m/z	8.6	438.054	PDC	6H-Thieno[3,2-f][1,2,4]triazolo[4,3-a][1,4]diazepine-6-acetamide, 4-(4-chlorophenyl)-2,3,9-trimethyl-, (6S)-	0.0802614	0.426328	0.316405	1.29063	1.44145	1.12747	1344.99	425.56	1735.89			752.636	2335.76	1420.59	870.963	2165.2	2027.55	1151.53	753.961	2251.77	588.227	852.99	953.676	593.006	769.624	596.376	509.912	1217.71	1208.26	517.094	1599.67	785.278	916.962	0	0	1892.17	1611.92	759.737	707.867	1397.54	286.373	1541.2	526.585	2358.69	1098.84
3.42_224.9631m/z	3.42	224.963	PDC	2-oxo-2H-chromen-7-yl sulfate	0.0805536	0.168975	0.755067	0.809849	1.38515	1.24296	3683.29	2781.13	2982.91			3359.97	4385.59	4328.86	2658.73	4023.8	4014.91	3713.41	2921.38	3624.5	3205.71	3148.46	3338.5	2479.31	4450.96	3535.12	3223.72	3297.74	3877.12	2911.22	3559.62	2667.08	3094.19	2579.01	2784.23	3353.04	2836.36	3275.83	2911.64	3334.66	3192.02	2843.39	3182.57	3472.34	3168.92
16.37_339.2200m/z	16.37	339.22	PDC	3-(Dodecylsulfonyl)propanoic acid	0.0808099	0.151116	0.613211	0.676504	1.44685	0.766441	1956.75	1199.9	1323.75			1162.86	2763.47	1829.39	2071.29	2002.09	2105.89	2697.4	2910.94	2264.79	1156.41	2183.43	1664.27	1109.65	1925.56	1706.17	2297.47	1059.61	2086.22	2504.67	2142.92	966.835	1511.99	1381.64	939.148	1446.58	1043.56	1168.95	2052.37	1002.43	1440.09	1355.92	1381.93	872.972	1723.7
4.22_328.6787m/z	4.22	328.679			0.0809244	0.0136454	0.585582	0.303303	1.41569	0	2742.29	1605.83	831.743			1565.64	3023.15	2401.52	3978.83	934.654	2246.98	4167.63	5139.06	3502.26	1873.16	4153.09	3199.64	1256.88	2288.49	2817.55	4094.74	497.149	1490.6	3536.44	2339.72	1738.95	1180.89	1453.11	2050.38	151.769	677.596	1484.46	2981.33	660.533	1405.14	1262.94	1745.65	1538.94	1800.16
8.10_357.0874m/z	8.1	357.087	PDC	4-[bis(2-hydroxyphenyl)-1H-1,2,4-triazol-1-yl]benzoic acid	0.0814598	0.402193	0.475658	0.746685	1.4127	0.74094	2586.45	1230.27	1931.26			2150.68	4432.18	1765.02	1997.93	2508.93	4008.63	1741.68	1114.91	2263.59	1982.28	1457.94	1602.72	1231.26	1596.6	1726.29	1476.87	1440.75	1876.46	1383.65	1659.36	1427.96	1651.5	818.217	1023.39	3507.6	2528.89	1570.84	1498.41	1465.51	1356.88	1031.01	1387.02	2295.57	2150.08
7.79_277.1175m/z	7.79	277.118	PDC	Glu-Phe	0.0815642	0.348967	1.3684	0.805164	1.42222	1.16926	719.187	984.138	579.064			544.065	848.787	917.956	565.941	588.694	842.2	894.585	768.323	1161.82	415.013	761.162	787.31	348.317	439.628	567.92	587.316	384.228	401.77	641.284	249.445	1076.52	736.203	1051.15	1072.68	697.784	883.815	952.981	1090.24	739.875	979.255	1013.32	675.507	759.866	930.67
6.67_1892.8113n	6.67	1893.82			0.0817902	0.896833	0.447982	0.964446	1.33309	1.31785	8015.93	3591	7730.94			9715.17	12382.8	5892.67	4073.13	5627.48	9045.41	3805.49	4614.79	5394.09	2671.98	4331.43	1638.92	2600.91	5879.02	3011.19	3813.82	4026.48	4012.55	3557.16	7843.49	2052.91	5785.2	1767.64	4758.23	10559.8	8455.52	2646.03	4493.15	5234.63	2218.77	4394.75	4110.89	10918	4793.61
2.21_87.0441m/z	2.21	87.0441	PDC	4-Hydroxybutanoic acid lactone	0.0820021	0.142666	1.26343	1.14045	1.34996	1.07514	30680.9	38763.4	34989.9			29396.5	28763.2	32117.7	32446.3	30493.8	35088.3	29355.1	38100.7	29523.5	42932.3	28056.8	34553.8	37747.1	28371.1	28103.8	52466.7	29929.5	27348	29154.7	35845	42966	35291.1	30044	46752.3	34653.6	28025.5	33125	31592.4	28305.7	28520.9	31811.7	39314.3	43321	30362.3
15.74_359.7013m/z	15.74	359.701			0.0824065	0.30895	3.05685	1.98777	1.44569	0	4105.88	12551.1	8161.53			14835	640.119	948.399	0	4332.71	3229.13	3005.97	1539.36	4212.19	18245.2	1268.09	0	18801.2	1098.09	7974.27	1262.97	16767.3	15996.7	4426.41	437.774	17796.3	9136.02	12747.9	10524.1	8241.12	6569.51	5862.63	4658.16	5715.87	8251.17	8755.92	5366.51	6572.39	8323.97
7.58_488.5913m/z	7.58	488.591			0.0826224	0.435989	0.373668	0.681468	1.44967	0	3809.5	1423.49	2596.05			1141.24	4777.28	4085.37	5234.1	1295.45	5185.96	8226.28	11366.9	2857.11	2203.96	5469.48	3260.18	374.626	4093.33	4159.42	3396.52	830.727	4840.97	5279.06	4528.67	0	651.977	1980.91	3061.06	215.69	272.07	4237.59	6288.41	420.958	1986.15	3858.12	7411.21	579.199	1201.76
0.47_103.9959n	0.47	105.003			0.0828198	0.0189409	0.44849	0.266905	1.45119	1.03403	827658	371197	220906			336759	786492	1.05525e+06	1.13214e+06	272368	588934	900447	885328	585334	175971	1.04227e+06	1.15128e+06	130065	472239	651000	853145	153769	265736	745193	718874	119560	189711	564402	611114	175350	181889	667627	836090	219996	616402	671716	817021	319255	282369
7.24_589.8284m/z	7.24	589.828			0.0830848	0.0830848	0	0	1.40551	0	1171.84	0	0			0	895.956	1082.46	2708.96	0	987.476	423.095	1148.48	305.02	0	1781.9	4247.77	0	1225.11	0	769.268	0	0	0	961.158	0	0	0	0	0	0	0	0	0	286.143	0	0	0	0
15.43_177.0178m/z	15.43	177.018	PDC	(6R,7R)-7-[(2Z)-2-(2-amino-1,3-thiazol-4-yl)-2-(methoxyimino)acetamido]-3-[(Z)-2-(4-methyl-1,3-thiazol-5-yl)ethenyl]-8-oxo-5-thia-1-azabicyclo[4.2.0]oct-2-ene-2-carboxylic acid	0.0832056	0.573893	0.791161	0.939539	1.38943	1.803	1471.52	1164.21	1382.55			1443.91	1481.85	1282.77	1677.57	1302.42	1543.01	1187.5	1760.41	1274.5	993.612	824.3	1596.25	1169.49	1412.78	1259.15	1337.81	1184.02	1306.47	1315.8	1532.55	817.543	1353.73	1331.07	1154.51	1058.68	1461.47	730.508	1237.71	1134.95	1278.42	1632.46	1442.06	1059.3	1065.05
6.85_1569.7256n	6.85	1570.73	PDC	3-{2-[2-(2-{2-[2-(2-{2-[2-amino-3-(4-hydroxyphenyl)propanamido]-3-methylbutanamido}-4-(methylsulfanyl)butanamido)acetamido]-3-(1H-imidazol-4-yl)propanamido}-3-phenylpropanamido)-5-carbamimidamidopentanamido]-3-(1H-indol-3-yl)propanamido}-3-{[4-carbamimidamido-1-({1-[(carboxymethyl)carbamoyl]-2-phenylethyl}carbamoyl)butyl]carbamoyl}propanoic acid	0.0832079	0.00475638	0.513759	0.275691	1.39737	0	31832.6	16354.3	8775.96			44707.3	28577.3	30398.3	23647.5	38729.8	21561.1	26076.4	30736.7	47105.1	9100.04	30606.3	17894.3	10632.7	15903.3	19967.6	23845.3	19005.2	28426	24035.4	17147.9	7755.4	8766.98	15524.5	33370.3	11110.5	9882.1	31636.7	27039	18559.4	25661.7	22083.2	24440.3	18171.4	13036.8
16.40_479.2508m/z	16.4	479.251	PDC	Trp-Phe-Lys	0.0833156	0.251649	0.576597	0.746724	1.40828	1.97504	4786.7	2759.99	3574.34			4358.65	7157.59	4591.67	3038.88	5480.33	5561.98	3528.76	1214.32	3881.99	4417.09	3285.85	5100.4	4129.05	5212.14	2341.73	3470.08	3492.05	3300.95	3636.99	2454.44	4046.19	1886.79	2710.29	2396.7	3191.93	2750.38	2968.67	3317.91	5487.18	3002.03	2148.18	1736.99	2967.03	3253.47
15.69_291.6835m/z	15.69	291.683	PDC	N-(3-((3-((3-Hydroxy-6-methylheptanoyl)oxy)-6-methylheptanoyl)oxy)-8-methylnonanoyl)serine	0.0835709	0.0628053	4.60786	4.96818	1.42124	1.34311	360.637	1661.77	1791.71			1442.55	0	0	0	341.803	0	0	0	182.881	3854.88	0	0	3090.56	0	221.683	0	2747.64	2032.89	0	0	3107.96	1540.88	1302.11	696.117	1912.59	2527.23	434.344	0	1403.46	2370.94	459.697	0	398.927	649.251
7.82_175.0724m/z	7.82	175.072	PDD	4-Amino-2-hydroxy-5-[[1-hydroxy-1-(5-oxo-6-bicyclo[4.1.0]hept-3-enyl)propan-2-yl]amino]-5-oxopentanoic acid	0.0841693	0.315137	0.655205	1.17936	1.40391	1.24269	426.908	279.712	503.478			461.944	480.077	483.577	282.034	480.776	434.48	565.543	465.296	401.199	252.142	352.525	310.837	365.94	352.328	379.735	636.638	562.081	479.404	424.213	476.18	294.095	129.244	332.611	362.9	563.534	421.725	235.895	311.826	431.718	334.71	383.382	476.455	421.879	422.863
1.02_229.9263m/z	1.02	229.926	PDA	7-Bromo-4H,5H-thieno[3,2-c]pyridin-4-one	0.0844042	0.00559103	1.61017	2.3166	1.40509	0	1903.87	3065.56	4410.51			1013.5	2306.99	2203.78	2091.21	676.848	3548.2	1200.66	1970.73	373.875	3720.17	346.743	3117.45	1568.61	2664.21	2077.71	4826.84	2413.11	3057.82	1273.18	6712.99	2978.9	3668.94	1755.95	3858.45	1985.8	3709.47	988.095	5266.15	2209.33	2671.91	3111.4	4803.02	3676.49	2852.36
10.09_953.9683m/z	10.09	953.968	PDD	disodium 3-oxo-2-[(2E)-3-oxo-5-sulfo-2,3-dihydro-1H-indol-2-ylidene]-2,3-dihydro-1H-indole-5-sulfonic acid	0.0847288	0.250649	1.99651	1.71821	1.42369	1.38856	12729.2	25414	21871.5			0	27365.8	14492.8	9058.42	587.342	20811.8	27845.2	14934.4	567.889	32727.5	17966.1	12305.2	10292.2	25092.6	29936.6	18075.8	13407.9	25536.7	31909.5	13861.8	19761.4	25795.8	30782.3	25316.7	15846	28769.6	31463.8	17478	18072.2	32007.3	22994.7	15924.3	16896.5	19905.3
15.87_282.6504m/z	15.87	282.65			0.0848021	0.161381	3.95416	2.99974	1.38794	1.03945	194.728	769.987	584.133			571.38	0	0	207.533	271.721	173.2	494.867	0	345.217	746.3	148.232	0	771.51	246.792	165.463	328.346	928.82	841.589	0	395.754	1483.96	670.325	401.29	524.376	1045.65	1134.71	0	0	290.287	849.12	396.818	176.359	549.138	384.3
4.92_299.0996m/z	4.92	299.1	PDC	5-Chloro-N-[2-(4-morpholinyl)ethyl]-2-nitroaniline	0.0848659	0.935158	1.26027	1.0091	1.38204	1.25451	35182.3	44339.2	35502.6			30914.7	35206.9	31459.7	43147.9	22141.3	37351.2	32590.4	29941.5	33475.1	28562.2	32154	27622.3	22204.7	17024.5	25674.3	26448.4	16683.2	20766.7	21614.6	16856	44247.2	36338.3	43671.6	53099.6	39171.3	36523.7	42680.8	40366.4	29056.8	41377.7	33735	37194.7	30641.5	37920.6
10.17_833.6406n	10.17	834.648			0.0852227	0.0805581	0.70934	1.31424	1.43047	1.43277	17542.5	12443.6	23055.2			13065.7	23730.7	14414.8	18959	18314.2	28509.3	16489.5	9761.14	22752.7	12987.1	12080.3	10549.2	12125.1	13144.4	15119.8	12905.4	17555.4	18186.5	11396.8	13337.9	11012.8	12272.4	12984.5	13504.9	15553	16475.6	17932	12879.5	15552.1	15795.7	14540.7	20681.2	21884.5	17493.5
4.79_320.1848m/z	4.79	320.185	PDC	1H-Indole-3-carboxamide, 1-pentyl-N-phenyl-	0.0852564	0.0852564	0	0	1.408	0	427.394	0	0			0	407.741	308.562	993.271	0	0	0	772.152	0	0	1035.12	384.664	0	110.611	0	0	0	0	502.803	155.327	0	0	0	0	0	0	0	307.652	0	0	0	0	0	0
3.09_753.3930n	3.09	754.4			0.0853052	0.00448577	0.726174	0.506783	1.42642	0	7988.61	5801.12	4048.49			9057.08	5784.89	7583	9529.46	5672.32	6413.15	7734.6	7342.97	8424.76	8583.63	8030.97	8453.73	6275.79	5556.18	9120.15	6833.68	6482.95	8211.07	8806.49	5737.18	5009.43	4402.03	6758.18	7034.84	6149.48	4123.36	7599.36	7724.77	6386.36	7767.11	5642.27	7121.66	6634.41	8958.07
0.54_472.8143m/z	0.54	472.814	PDD	3-Bromo-6-chloro-2-fluorobenzaldehyde	0.0856298	0.0448547	0.308263	0.197805	1.44768	1.27813	18034	5559.21	3567.21			2585.07	19932.3	26687.2	22931.4	3942.22	15122.8	21007.9	17830.3	15290.6	862.923	24797.7	32317.1	659.509	9155.97	17805.6	21136.3	560.491	4448.2	17062.3	19285.1	0	1159.46	9779.34	11298	2433.76	2548.57	13586.4	23083.4	2977.24	11529	14001.1	20198.6	6073.28	2954.3
15.51_466.2931m/z	15.51	466.293	PDC	4-Hydroxy-1,4a-dimethyl-7-(propan-2-yl)-1,2,3,4,4a,5,8,8a-octahydronaphthalen-1-yl 6-deoxy-2-O-((2Z)-2-methylbut-2-enoyl)hexopyranoside	0.0856833	0.0454736	2.92605	2.47257	1.4329	0	1457.09	4263.5	3602.75			3674.46	1416.5	737.383	0	1703.19	2633.27	2539.57	1587.07	899.347	6708.02	780.647	0	5314.78	1086.39	3257.63	1613.04	6006.59	5366.92	704.359	0	7145.84	4793.17	2100.39	3014.6	2473.87	4453.98	3255.02	1007.98	3292.81	5416.79	3654.16	1305.92	3139.04	5077.6
4.74_381.2000m/z	4.74	381.2	PDC	(S)-N-(Furan-2-ylmethyl)-1-(1,2,3,4-tetrahydroisoquinoline-3-carbonyl)piperidine-4-carboxamide	0.0860387	0.0860387	0	0	1.39821	0	1385.86	0	0			0	1065.83	1239.55	3238.06	0	175.483	0	1541.41	0	0	751.207	6476.56	0	444.44	0	418.518	0	0	339.963	1067.27	0	0	0	0	0	0	0	0	0	0	0	0	0	0
8.90_540.3034m/z	8.9	540.303	PDC	1-Palmitoyl-sn-glycero-3-phosphocholine	0.0864038	0.0793403	0.0389508	0.0111943	1.39588	0	39286.4	1530.24	439.784			3457.09	27474.7	35651	90562.9	1652.34	18146.2	21248.7	31085.2	9397.17	0	41332.3	90086.4	0	22296.5	5365.72	22195.3	0	2801.23	14049.1	23425.8	0	0	2434.97	3685.98	0	0	4718.55	10103.4	321.717	1336.9	4080.58	12804.3	270.99	0
0.86_157.0103m/z	0.86	157.01	OL2a	Malic Acid	0.0866958	0.9624	1.38026	1.00764	1.4337	1.40248	2584.25	3566.93	2604			3586.61	2089.4	2324.23	2336.75	2593.42	1660.84	2802.62	2380.3	2455.68	3221.12	2311.23	2604.58	3035.26	1298.36	2276.65	2130.41	3276.34	2263.89	3467.28	2032.47	4151.16	4138.52	3152.04	2826	3612.66	3363.15	3381.46	3365.59	2886.4	2879.06	3361.63	3330.84	3586.7	4223.04
5.08_368.5413m/z	5.08	368.541			0.0867797	0.0867797	0	0	1.4	0	375.02	0	0			0	321.494	299.445	879.141	0	501.908	440.374	0	0	0	111.005	1359.37	0	991.647	0	815.819	0	0	0	381.633	0	0	0	0	0	0	0	0	0	0	0	0	0	0
0.54_333.9156n	0.54	334.923			0.0874398	0.0532722	0.274456	0.184003	1.4311	1.55218	21542.9	5912.57	3963.95			5286.73	14677.2	35046.6	31161.1	2425.07	16217.2	21237.8	21513.7	13738.5	385.448	24430.7	29312.8	0	3878.33	15532.2	16711.5	600.407	3049.94	24782.6	13478.5	0	976.413	11290.4	11383.4	1790.83	1441.21	18778	19541.6	1692.77	11093.6	11560.4	17792.5	3800.33	3461.65
4.59_205.0468m/z	4.59	205.047	OL1	Hydroxyphenyllactate	0.0877038	0.00111057	0.840531	0.627932	1.40165	0.775614	3368.68	2831.48	2115.3			3874.7	3340.61	2905.6	3353.82	2973.03	3659.77	3509.13	3212.37	3985.28	2985.25	3794.84	4004.98	2224.78	2446.73	2265.42	2805.88	2102.05	2208.31	2980.91	2295.1	2604.99	2895.99	3295.75	2529.2	2581.99	2603.28	2995.79	2607.78	3014.28	3158.3	2431.88	2581.16	3095.98	3270.81
7.24_420.9848m/z	7.24	420.985	PDC	(2E)-5-Chloro-1,3-benzothiazol-2(3H)-one hydrazone	0.0885868	0.0885868	0	0	1.39378	0	1283	0	0			0	1045.07	1060.84	3026.09	0	308.394	402.741	1194.79	180.227	0	208.155	2065.63	0	713.083	0	540.451	0	0	772.438	0	0	0	0	0	0	0	0	0	0	0	0	0	0	0
18.99_201.0727m/z	18.99	201.073	PDC	(3S,3'S,4S,4'S)-7,7',9,9'-Tetramethoxy-3,3'-dimethyl-3,3',4,4'-tetrahydro-1H,1'H-[5,5'-bibenzo[g]isochromene]-4,4',10,10'-tetrol	0.0886933	0.516432	0.804983	0.924261	1.3848	1.08417	3540.87	2850.34	3272.69			3430.29	4002.66	3201.8	3528.74	2819.23	4177.87	2708.65	3279.47	3249.7	3138.9	4296.59	2383.2	3161.18	3246.78	2408.65	3555.03	2909.22	2637.98	3549.6	2784.29	2899.7	3395.02	2018.2	3088.44	3934.25	2487.16	2727.45	3254.19	2637.81	3126.24	4067.56	4396.44	3241.23	3015.78
15.45_387.0957m/z	15.45	387.096	PDC	Eszopiclone N-oxide	0.0887746	0.157626	2.46487	2.41644	1.38236	0.910307	446.812	1101.33	1079.69			1198.33	306.133	282.785	0	617.651	964.007	259.858	549.376	1195.35	1577.95	0	0	2112.88	0	0	270.692	1023.84	1288.66	219.091	427.413	944.53	1413.15	1413.47	634.178	1362.77	1837.48	714.356	244.38	816.678	1330.57	756.494	637.321	787.423	973.149
8.90_537.6632m/z	8.9	537.663	PDC	{[5-(6-amino-9H-purin-9-yl)-4-hydroxy-2-({[hydroxy({[hydroxy({3-hydroxy-3-[(2-{[2-(icosa-4,7,10,13,16-pentaenoylsulfanyl)ethyl]carbamoyl}ethyl)carbamoyl]-2,2-dimethylpropoxy})phosphoryl]oxy})phosphoryl]oxy}methyl)oxolan-3-yl]oxy}phosphonic acid	0.0889427	0.0889427	0	0	1.4107	0	4448.19	0	0			0	5362.26	2285.89	10144.6	0	2529.9	1621.44	2191.35	321.523	0	2249.34	11825	0	5305.63	0	2945.24	0	0	1238.33	5581.09	0	0	0	0	0	0	0	209.153	0	0	0	300.01	0	0
5.33_141.0023m/z	5.33	141.002	PDC	6-(Benzenesulfonyl)-2,3-dihydropyridazin-3-one	0.0889468	0.0321727	1.20449	1.19787	1.33262	0.794874	989.778	1192.17	1185.63			1073.87	892.011	919.601	1073.63	1228.56	1108.78	766.471	713.781	1029.8	1051.25	992.652	958.318	957.45	1146.8	1461.64	1245.03	1325.43	875.131	1007.51	1335.17	1319.32	1055.85	1029.16	1364.37	772.545	1184.61	1315.08	1159.79	969.552	1044.61	1273.38	1188.18	1079.68	1331.32
7.49_1205.6642n	7.49	1206.67			0.0891342	0.0777841	0.0482126	0.00393507	1.39124	1.13104	51060	2461.74	200.925			3811.69	36078.1	46941	117409	2322.56	22412.6	27104.1	42089.5	9297.56	305.264	56544.1	121192	354.263	27477.6	4922.76	33571.8	0	3714.86	25214.7	32723.5	210.589	0	3210.6	6425.77	0	0	5790.14	16032.8	0	2795.8	4887.85	19759.8	0	351.819
2.09_159.0648m/z	2.09	159.065	PDC	3-[(4-{5-[4-(3-carboxyprop-2-enamido)butyl]-3,6-dioxopiperazin-2-yl}butyl)carbamoyl]prop-2-enoic acid	0.0892133	0.00706516	0.832827	0.675453	1.42844	0.433122	3999.99	3331.3	2701.8			4023.49	3538.84	3619.62	4817.99	3960.12	3373.39	3440.16	2935.94	4150.25	3224.19	3968.27	4576.27	3033.05	3722.39	3701.19	3465.15	3250.14	3410.35	3544.1	2506.58	2988.38	3319.65	3284.71	3732.45	3866.04	3239.12	3081.81	3045.41	3022.35	3481.31	2846.46	3450.75	3528.79	3672.07
0.69_262.9059m/z	0.69	262.906	PDC	sodium dihydrogen phosphate	0.089264	0.09133	1.85415	1.79779	1.33965	0	1453.62	2695.24	2613.31			1309.16	422.517	2167.54	1915.27	595.678	730.483	444.452	1170.42	0	896.976	702.851	2885.78	1184.26	596.937	2175	2288.26	0	604.259	1948.19	2861.39	2974.36	1773.35	3902.49	2130.74	1116.11	2274.53	3432.54	958.988	1336.21	1496.25	2308.37	310.254	1263.06	1903.78
0.54_485.8650n	0.54	486.872			0.0894017	0.0285408	0.328743	0.147595	1.43437	0.817779	18423.2	6056.5	2719.18			4254.83	16771	26667.2	25999.8	4776.22	13009.8	16673.9	14799.5	14429.2	0	29976.7	30687.1	0	4824.57	16791.3	12321.1	0	2789.55	19577.3	13343.2	0	1240.09	11768.4	11217.5	0	2122.12	14782.4	20095.7	725.099	9729.3	12185.7	17096.4	2359.25	2429.17
10.01_865.1783n	10.01	866.186			0.0898831	0.0918188	2.14975	2.51896	1.42259	0.896475	3213.5	6908.24	8094.68			0	5854.48	4397.1	2602.44	0	8218.79	15047.3	10980	551.131	7542.03	6088.35	5870.9	2277.34	8520.14	7165.12	4064.02	2979.23	6566.91	9112.23	6484.7	7841.85	3335.96	9633.08	6822.05	6222.45	1196.45	10437	6088.88	6196.51	8887.82	4471.29	6404.9	6454.33	2945.93
3.24_107.0490m/z	3.24	107.049	PDC	m-Guaiacol	0.090111	8.29085e-05	0.919469	0.690975	1.29083	1.79195	91333.5	83978.3	63109.1			91443.1	85019.2	92427.4	96444.3	84517.9	89376.9	89713	80203.3	98961.6	83385.9	99173.1	81953.5	76487.9	76210.5	83710.9	69272	73494.9	75295.6	85922.1	56306.7	88750	77943.4	88621	80599	84822.5	83108.9	81775	74999.3	76541.2	92578.9	83245.9	78040.8	77941.8	85938.3
8.73_352.1316m/z	8.73	352.132	PDC	N-(Diphenylmethylene)glycine benzyl ester	0.0904236	0.392724	0.551216	0.754487	1.38072	1.43871	681.093	375.429	513.875			548.92	895.374	368.038	912.038	478.073	724.684	421.942	455.02	614.914	155.818	461.965	825.372	503.294	465.984	324.598	402.666	440.363	506.393	527.989	379.891	444.06	173.988	382.343	501.325	755.188	272.58	682.422	459.354	402.162	419.667	503.014	490.82	807.062	746.383
1.18_215.0158m/z	1.18	215.016	OL1	Citric Acid	0.0904346	0.00740989	0.651246	0.683032	1.33491	1.64468	52578.6	34241.6	35912.8			61472.9	51068.1	48323.6	49449.6	49405.8	48904	56267.3	46816.4	68199.8	51843.2	44123.4	43403.8	45693.5	37999	41256.6	32938.8	55282	58071.8	30383.4	35778.4	9135	41032.7	47848.3	38950.3	55678.4	35161.8	47649.9	38637.8	46406	53107.5	50967.6	46994.5	18044.5	53452.5
15.32_504.3058m/z	15.32	504.306	PDA	1-Pentadecanoyl-sn-glycero-3-phosphocholine	0.0908295	0.0397356	3.18449	3.81229	1.43462	0.927566	1070.04	3407.52	4079.29			4280.14	0	0	0	1907.13	1574.55	1614.38	611.07	3631.63	7841.81	0	0	6203.04	443.381	3518.99	476.681	6901.95	5450.33	1416.35	0	4583.53	3482.01	3154.45	2410.07	4519.64	5106.36	3128.73	2023.81	1995.41	4717.05	3592.96	2271.69	1952.14	4374.82
7.82_612.4780m/z	7.82	612.478	PDD	(2-aminoethoxy)[(2R)-2-[(1Z)-hexadec-1-en-1-yloxy]-3-(tetradecanoyloxy)propoxy]phosphinic acid	0.0911346	0.0879027	3.22909	4.04432	1.31931	0	575.63	1858.76	2328.03			0	258.615	0	2043.9	0	1647.81	2529.4	758.655	326.943	2916.62	289.341	844.474	403.014	3140.88	2499.13	2719.9	305.495	2554.18	2005.35	3176.23	2359.06	858.868	2654.26	1562.86	0	1428.19	1199.14	3156.23	233.699	3737.3	0	2875.31	269.963	3395.53
8.10_176.0702m/z	8.1	176.07	OL2a	Indole-3-Acetate	0.0912913	0.469315	0.479138	0.766839	1.41571	0.714884	492.244	235.853	377.472			477.397	818.143	224.824	448.614	433.544	617.124	444.227	219.32	574.297	277.845	298.043	318.652	112.643	375.565	281.349	212.904	277.693	296.812	445.992	430.492	293.034	156.153	300.683	193.543	686.628	368.683	330.972	275.453	264.771	358.996	305.877	93.1077	518.696	313.696
0.47_86.9889n	0.47	87.9962			0.0912928	0.0221687	0.347051	0.127166	1.43112	0.572734	3824.22	1327.2	486.312			1144.69	3260.66	5979.58	4911.98	880.822	2277.93	3971.09	4591.53	3086.72	174.937	5410.05	5777.63	223.845	1771.59	3246.22	3707.26	153.515	263.533	3687.4	3000.52	176.022	199.355	2565.17	2368.26	305.509	324.329	3061.93	3642.47	403.635	2911.58	2739.98	3524.03	755.524	677.067
13.84_286.3097m/z	13.84	286.31	PDC	Oleyl alcohol	0.0912989	0.650628	0.857537	1.04528	1.28413	0.650286	2407.1	2064.18	2516.11			2376.45	2662.26	2222.76	2366.95	2717.28	2590.66	2442.63	3126.21	2552.03	2602.74	2698.83	2234.2	2435.17	2122.57	2112.93	3235.11	2058.12	2642.43	2188.51	2212.38	2070.81	1906.4	1814.42	2465.09	2089.71	2704.64	2296.47	2483.25	2434.96	1996.47	2243.43	2172.11	2398.87	1742.31
15.53_151.0960m/z	15.53	151.096	PDC	Ethyl methoxyacetate	0.0914604	0.214836	0.81353	0.925253	1.37728	0.737428	1479.02	1203.23	1368.47			1298.82	1603.08	1442.51	1571.69	911.042	1180.2	1095.42	1689.44	1560.45	1263.13	1138.24	1585.43	1184.45	1306.19	1343.05	1846.66	1110.22	1255.05	1087.85	1243.78	967.246	1258.53	1077.23	1509.92	1130.72	1132.41	1348.12	1572.21	1332.66	1566.05	1623.49	1315.91	1161.32	1420.2
4.64_263.1418m/z	4.64	263.142	PDA	Ile-Met	0.0915625	0.0048619	0.788379	0.528067	1.41887	0	984.279	775.985	519.765			1220.31	887.153	773.059	1056.59	898.835	1052.4	1095.85	896.157	991.478	1010.62	1170.39	1093.38	760.703	605.798	781.568	952.589	459.706	459.974	839.944	416.386	746.718	741.81	879.317	736.094	772.068	710.858	932.12	707.476	866.146	1057.58	733.582	833.734	631.723	609.326
8.05_632.3267m/z	8.05	632.327	PDD	2-({4-[(7-chloroquinolin-4-yl)amino]pentyl}amino)ethan-1-ol	0.0919194	9.07286e-06	0.684649	0.293762	1.41936	0	8575.01	5870.87	2519.01			8434.64	7884.27	9652.4	8328.72	6163.77	5428.28	10498.5	12867.6	9189.26	5591.81	12957	6616.78	5543.08	6857.2	4900.98	8502.59	2598.88	6258.1	7798.12	4866.38	4318.85	3154.77	7218.34	8791.54	3359.58	3459.87	7678.25	10533.9	4182.48	5975.39	7570.68	8129.12	4748.67	4218.58
15.77_343.6882m/z	15.77	343.688			0.0921744	0.396044	3.32052	2.05166	1.42047	0	1264.62	4199.2	2594.58			5058.48	0	0	0	870.89	410.698	503.67	313.223	0	6706.46	0	0	8822.94	0	1609.83	238.133	4748.67	4694	804.736	236.181	6120.71	3965.92	2512	4198.17	2092.35	2396.3	1286.89	1057.34	2699.81	2174.17	2638.77	2026.93	1868.89	1431.74
4.89_281.1125m/z	4.89	281.113	PDA	Phe-Asp	0.0925935	0.00154686	0.82577	0.531749	1.4048	0	7072.71	5840.43	3760.9			6835.26	5709.12	7593.85	8152.61	5282.79	6642.98	7387.42	6718.98	8721.64	5920.31	8417.71	7141.92	5897.18	5011.02	6132.22	6572.57	5213.12	6240.33	7058.49	5162.49	5482.49	5227.04	5985.65	6666.55	5329.04	5166.42	6591.58	6352.08	5942.24	7221.7	6766.01	5953.56	5828.73	6131.95
5.00_410.2269m/z	5	410.227	PDC	Hederoside F	0.0927153	0.0927153	0	0	1.3744	0	816.398	0	0			0	437.083	924.979	1903.53	0	0	215.411	491.279	166.835	0	1452.96	4086.5	0	169.531	174.482	632.765	0	0	0	0	0	0	0	0	0	0	0	0	0	0	0	344.218	0	0
9.71_289.1344n	9.71	290.142	PDC	N-[(4-chlorophenyl)methyl]-N-[2-(dimethylamino)ethyl]pyridin-2-amine	0.0927179	0.255739	0.490715	0.637026	1.40483	1.19402	199203	97751.6	126897			127754	246367	207331	215359	235495	369023	296140	233931	420789	44550.7	247175	69754.5	37043.9	197231	257502	247084	56379.4	170455	257503	300251	5928.18	46063.7	138768	200247	92466	47698.3	144222	225699	93927.4	112734	168408	223107	143652	150091
8.93_481.1753m/z	8.93	481.175	PDC	Pranlukast	0.0930165	0.73135	0.665198	0.93324	1.37897	1.44979	7227.48	4807.7	6744.97			6124.21	10597.5	6317.48	5870.67	6974.03	10748.4	6193.84	3424.29	8572.77	5078.99	4645.66	6626.38	4762.96	6037.03	3706.25	4286.4	5917.83	5720.67	5487.12	5919.92	5533.76	5526.2	3687.59	4483.25	10341.6	7657.02	3736.46	2909.44	5018.5	5815.98	4891.96	4045.66	9586.18	6546.09
6.85_474.2922m/z	6.85	474.292	PDC	Lys-Trp-Lys	0.0930519	0.374812	0.436144	1.27226	1.37138	0	2834.76	1236.36	3606.56			1365.19	4948.49	2720.18	2305.17	2958.97	6051.4	2188.09	3667.93	2498.85	692.377	1802.63	1996.13	681.935	3444.1	2219.07	2990.52	932.243	3217.99	3100.17	4039.25	554.749	1638.75	1135.69	1616.26	2127.81	1618.51	1827.93	1722.69	1834.28	1554.07	2605.53	2758.32	2791.84	1740.51
2.74_753.3935n	2.74	754.401			0.0932178	0.00200609	0.729984	0.405513	1.42272	0	3744.83	2733.67	1518.58			3910.35	2829.97	4457.24	3781.76	2633.99	2559.71	3595.18	3171.08	4241.22	3662.19	4035.8	2712.33	3057.79	2494.23	3687.58	3170.74	3153.52	3523.87	4116.53	2200.64	2484.88	1850.04	2961.36	3638.39	2325.75	3272.85	4195.82	2517.96	3029	3233.22	2071.14	3093	3371.57	3991.58
8.60_207.1587m/z	8.6	207.159	PDA	Tri(propylene glycol) methyl ether	0.0932416	0.014272	0.554211	0.415001	1.40658	2.05634	3558.81	1972.33	1476.91			4662.55	3804.72	2448.17	3319.8	2403.66	2310.28	1964.11	1585.94	3455.92	2490.68	2621.93	2907.09	1680.58	1924.97	1139.96	1858.73	1912.37	2005.19	767.103	2277.02	499.468	1472.55	3535.15	2382.15	2640.57	1567.87	1725.18	2025.74	1848.27	877.381	2169.67	1667.05	396.988	1592.35
2.24_194.6308m/z	2.24	194.631	PDA	Gln-Leu-Lys	0.0935348	0.0106062	0.629995	0.373909	1.39803	1.1399	747.453	470.892	279.479			769.284	587.953	697.707	934.869	640.761	538.767	837.59	814.555	769.464	617.941	843.962	960.312	461.402	580.319	572.499	401.15	431.379	865.427	637.544	415.482	377.701	363.218	318.86	823.789	221.357	573.496	784.673	742.437	402.55	709.783	459.404	578.079	445.396	287.322
0.56_857.6609m/z	0.56	857.661	PDD	(2S)-2-(pentadecanoyloxy)-3-(tetradecanoyloxy)propyl (5Z,8Z,11Z,14Z)-icosa-5,8,11,14-tetraenoate	0.0935696	0.0475992	1.88941	2.20063	1.41359	0	6079.51	11486.7	13378.7			4853.09	11766.7	4303.13	3395.07	3089.27	6459.12	10195.6	9127.26	11305.9	20163.4	9486.22	3524.08	12096.6	11363.1	8123.34	8661.21	16964.3	11788.2	5572.8	11146.9	16469	12510.4	8918.23	8049.08	13081.6	14562.8	4920.72	9089.29	13184.3	11339.8	9793.39	10977.9	17604.9	17300.1
16.40_610.1613n	16.4	611.169			0.0935984	0.022183	1.25232	1.45535	1.38506	1.15249	71600.6	89667	104204			92185.7	66147.6	56358.1	71711.1	88485.3	65637.8	63813.3	75174.6	89851.4	82268.9	62997.8	48434.6	102720	62724	76250.2	62877.8	80118.4	87950	75399.2	72199.5	83241.5	101614	94084.8	79727.7	107143	85026	75463.5	91154.8	64123.6	112145	65801	67946.5	80306.9	103149
16.19_417.2336m/z	16.19	417.234	PDC	Ala-Trp-Lys	0.093769	0.152851	0.735566	0.755363	1.42756	0.995573	10326.4	7595.72	7800.15			8034.94	13544	9760.88	9965.66	7473.16	12298	7874.54	12095.7	8616.82	9727.12	9311.82	12758.4	9112.91	12001	10351	11012.4	8570.84	9816.28	8089.62	9812.76	9079.78	8498.17	6988.08	5816.86	9641.08	6318.59	7896.49	7517.61	10003.2	8216.86	8767.74	6962.04	9870.77	8410.08
16.05_335.2548m/z	16.05	335.255	PDC	2-{[5-(diethylamino)-[1,2,4]triazolo[1,5-a]pyrimidin-7-yl](hexyl)amino}ethan-1-ol	0.0939143	0.126595	1.26848	1.25492	1.38471	1.82379	32998.9	41858.3	41411			39500.2	30477.9	31095.7	30921.7	31969.2	33368.7	33562.1	33206.3	30004.2	39493.2	26849.2	31689.4	34433	31423.4	37936.5	30326.5	36250.7	36445.9	31194.1	31674	36455.9	36416.2	41622	52939.3	38041.4	34661.9	40988.7	34424.9	37170.3	41231	41607.2	38465.2	39382.2	52326.1
3.82_146.1175m/z	3.82	146.118	PDA	N,N-Dimethyl-L-valine	0.094309	0.000212039	0.832888	0.546976	1.40685	1.67807	30583.2	25472.4	16728.3			28054.3	28480.6	31202.9	34595.2	25716.9	29835.8	29609	30535.4	28514.7	24723.1	32082.4	35098.9	22509	20471.7	26527	26358.4	19052.4	21167.5	23791.8	19604.8	23424.7	20983	26937.8	30544.2	24135.9	22792	27162.4	28296.9	20804	28721.8	24985.9	27781.4	21986.8	23709.3
8.96_513.1472m/z	8.96	513.147	PDC	4-(2-Amino-4-nitroanilino)phenol	0.0945956	0.0889305	0.545024	0.552717	1.30761	0	3747.49	2042.47	2071.3			3831.11	5762.01	2942.73	2454.1	3023.43	4729.27	3522.98	2486.27	3358.47	2024.32	3468.76	750.447	961.77	2371.06	2151.28	1519.05	2179.13	2428.22	3552.49	1848	716.389	2292.37	2376.51	2784.62	5082.68	3996.27	2319.95	3161.74	2668.14	3574.27	1852.9	2750.73	1780.8	3324.18
0.62_568.7623m/z	0.62	568.762	PDC	[(1R,9R,15Z,18R,21R,22S,23S,24S,26R)-26-(4-amino-2-oxo-1,2-dihydropyrimidin-1-yl)-4,6,21,23,24-pentahydroxy-22-[(1E,3S)-3-hydroxyoct-1-en-1-yl]-4,6,11,19-tetraoxo-3,5,7,10,25-pentaoxa-4lambda5,6lambda5-diphosphabicyclo[16.6.2]hexacos-15-en-9-yl]methyl 17-methyloctadecanoate	0.0947921	0.218461	0.667271	0.742981	1.4071	0	30137.1	20109.6	22391.3			19572.8	33397.5	31319.1	36259.1	29065.5	24378.7	20184.8	33050.1	24219.4	17773	29898.9	32978.1	13012.7	19959.6	17982	31180.2	19729.6	27631.2	23711.6	26249.9	16257.2	13046.1	22265.6	28869.5	11888.1	25163.9	25188.6	26628	20761.3	23498.7	14761.8	30980.4	12570.7	28889.4
0.86_95.0160m/z	0.86	95.016	PDA	Dimethyl sulfone	0.0948696	0.72905	0.499796	0.87929	1.36118	0.915981	4883.19	2440.6	4293.74			5621.98	6490.35	6007.87	1412.55	5010.18	7156.79	5379.57	1131.39	3635.82	3915.14	3369.8	2489.81	3030.12	3951.11	4112.32	2164.42	3074.75	3554.72	3453.73	3025.81	2604.63	3454.64	2013.33	1689.79	5277.76	4533.25	3621.69	1392.61	3191.24	4522.24	3489.39	1454.26	3526.63	4680.57
14.67_490.2903m/z	14.67	490.29	PDC	1-Myristoyl-sn-glycero-3-phosphocholine	0.0950287	0.0616258	1.56798	1.48679	1.41892	0	1532.99	2403.69	2279.23			2369.9	1055.61	1611.53	1094.91	2730.24	2753.37	3282.92	2093.67	3333.53	4036.36	1019.97	0	3906.58	1765.59	2806.43	1672.23	3150.04	2562.21	1885.63	2403.21	2307.41	1737.86	3259.74	2309.77	2425.73	3367.52	4230.84	1311.12	2812.55	3619.22	2186.56	2782.69	3043.87	3096.04
0.49_73.5862m/z	0.49	73.5862	OL2a	Spermidine	0.0961396	0.0401475	0.396735	0.283603	1.41868	0	8443.65	3349.89	2394.64			2471.3	11285.4	12201.7	7816.26	3790.06	11237.6	12608.4	5548.03	6921.14	2123.87	12111.9	7632.34	802.189	8912.88	6943.9	6031.51	2361.91	3151.19	6422.95	3059.81	740.38	1940.1	6935.03	3784.06	2976.53	3354.27	8270.58	6623.85	5267.23	7040.87	7327.76	5065.26	6637.23	6718.27
0.58_478.7678n	0.58	479.775			0.096382	0.0231444	1.32703	1.33796	1.41591	0.638403	48755.2	64699.7	65232.4			46260.2	61061	46773.2	40926.6	74004.8	43018.8	69675	29553.3	71872.7	79377.4	57605.9	50187.8	65764.8	24442.7	46443.7	25217	54325.8	76404.9	50948.5	30179.8	72784.7	79589.8	55700.7	50723.4	42799	59511.4	77754.9	53828.6	54879.1	61215.9	79935.3	55227.4	48566.4	72463
8.78_1734.7254n	8.78	1735.73			0.0964103	0.57122	0.578985	1.15539	1.3905	0.85376	48959.1	28346.6	56566.7			44641.7	77926.9	32914.5	40353.2	54993.2	74196.9	38179.5	30454.1	49104.6	30456.2	25085.6	28643.7	34634	40492.5	32500.2	38123.8	46773.1	46827.2	35929.3	42496.9	33152.4	34667.6	23029	22537.2	90380.3	36745.2	31977.4	18636.5	38914.6	32993.5	33484.9	27737.9	60938.4	44762.7
3.11_337.5366m/z	3.11	337.537			0.0966277	0.0966277	0	0	1.36406	0	1310.07	0	0			0	654.261	1505.82	3080.21	0	676.744	1523.98	2086.18	0	0	1562.39	3717.73	0	824.48	165.055	1128.25	0	0	329.172	1327.51	0	0	0	0	0	0	0	150.567	0	0	0	160.423	0	0
4.02_219.1738m/z	4.02	219.174	PDC	4,11-Dimethyl-8-(propan-2-yl)-5,12-dioxatricyclo[9.1.0.04,6]dodecan-7-ol	0.0966517	0.0132274	0.787499	0.661879	1.33842	1.54905	2233.25	1758.68	1478.14			1845.17	2123.37	2127.02	2837.45	1724.77	1501.68	1307.26	1599.6	2363.68	2190.18	1310.35	2059.17	1982.99	1488.76	1596.74	2092.77	2017.96	1852.6	1954.57	2000.25	2061.28	1716.69	1502.55	1754.21	2073.56	1744	1474.07	2230.89	1704.75	2245.73	1142.42	2301.31	2221.99	1860.47
15.79_693.4764m/z	15.79	693.476	PDD	[2-hydroxy-3-({hydroxy[(2R)-3-[(11-methyldodecanoyl)oxy]-2-[(18-methylicosanoyl)oxy]propoxy]phosphoryl}oxy)propoxy][(2R)-2-[(11-methyldodecanoyl)oxy]-3-[(9Z,11Z)-octadeca-9,11-dienoyloxy]propoxy]phosphinic acid	0.0969757	0.00195747	3.32752	4.89132	1.31113	1.03399	884.948	2944.68	4328.57			692.643	0	1188.37	1658.78	683.195	1693.02	0	0	1012.17	4236.37	2362.72	382.925	2438.05	1594.09	4444.06	3069.95	1989.54	1829.33	4130.75	2238.7	5797.27	2357.42	1254.56	2369.49	1053.81	5208.54	2087.46	1752.1	1461.3	2127.16	1705.28	2349.76	5060.95	3154.61
8.78_765.4239m/z	8.78	765.424	PDC	2-[1-(1-{2-[2-(5-aminopentanamido)-3-phenylpropanamido]-3-phenylpropanoyl}pyrrolidin-2-yl)-N-methylformamido]-N-[1-carbamoyl-3-(methylsulfanyl)propyl]-4-methylpentanamide	0.0970251	0.0451871	4.28839	9.76425	1.34841	0	597.517	2562.39	5834.3			0	583.56	1545.19	261.314	0	3663.62	1710.22	0	0	453.907	565.426	398.909	0	3570.68	2057.85	767.534	0	5197.23	0	528.305	0	2918.34	2798.49	4532.72	0	1153.71	2871.71	0	0	3721.06	2628.99	1239.43	1807.09	2983.97
14.40_253.2267m/z	14.4	253.227	PDA	N-Cyclohexyl-N'-cyclooctylurea	0.0971176	0.411538	0.926872	0.967727	1.41898	0.976278	22309.5	20678.1	21589.5			21657.9	23646.6	20484.3	23449.2	19902.9	23622.3	22495.6	20882.1	22459.5	20349	19646.5	22711.3	18809.6	22334.3	22530.4	21961.9	21803.7	21448.4	18971.4	22472.9	19821.2	20413.6	21205.1	21272.4	21486.7	20934.7	19970.9	21390.7	20058.4	22320.9	20766.2	22823.5	21618.1	22740.4
14.05_449.3136n	14.05	450.321	OL2b	Glycoursodeoxycholic Acid	0.0976573	0.552242	0.637055	1.14576	1.37444	1.0303	13257.9	8446.03	15190.4			14241.8	19443.2	9519.48	9827.19	10307	17624.8	11804.9	8954.45	14333.6	10190.9	7996.07	7331.24	8902.79	12163.1	7717.27	11445.9	9493.85	9238.69	9949.23	14094.4	8889.68	10439.4	7539.56	6915.49	19557.8	10976.6	8948.88	8233.47	13046.5	11486.7	9357.78	8014.71	14985.4	16246.1
0.58_614.7007n	0.58	615.708			0.0978034	0.328928	1.31221	1.15361	1.4022	1.09253	64505.3	84644.7	74413.8			53680.5	88125.5	63773.2	52442	64210.5	63416.6	73210.3	40543	74974.3	90736.3	74653.1	69131.3	85852.4	34154.8	48125.5	32379.7	73538	118480	50776.6	32799.8	93877.5	96455.8	74700.9	73544.5	53816.1	67337.7	99968	70585	65231.2	78573.2	92909.7	63395.8	55527.1	95495.9
7.91_818.3817m/z	7.91	818.382	PDD	4-hydroxy-3,5,5-trimethyl-4-[(1E)-3-oxo-4-{[3,4,5-trihydroxy-6-(hydroxymethyl)oxan-2-yl]oxy}but-1-en-1-yl]cyclohex-2-en-1-one	0.0978133	0.00257299	0.654331	0.329778	1.38519	0	8145.28	5329.71	2686.14			7428.25	6754.51	9454.75	8943.63	4490.47	5443.64	6123.44	7463.12	6209.57	3192.83	6194.87	6029.41	2409.27	2489.11	3447.97	4265.56	3826.44	3585.21	1603.77	2661.62	3678.04	3296.58	8951.72	5392.49	2256.83	3381.31	8490.39	8139.25	3080.59	9072.93	2759.97	5725.43	4338.42	2403.54
3.47_371.1924m/z	3.47	371.192	PDC	({3-[3-(piperidin-1-ylmethyl)phenoxy]propyl}carbamoyl)methyl acetate	0.0978941	0.00163753	0.670755	0.385258	1.39717	0	2620.2	1757.51	1009.45			1903.13	2579.27	2681.07	3317.32	1295.33	1826.02	1741.23	1989.52	1851.14	1335.34	2927.53	3216.3	966.381	1298.08	1299.18	1702.01	725.22	881.981	1749.19	1669.08	1352.16	1142.37	2627.82	1907.68	1535.95	1402.08	1741.42	2000.4	733.581	1646.21	1591.2	2246.05	1345.9	1511.53
0.54_624.7637m/z	0.54	624.764			0.0982798	0.060102	0.269634	0.15291	1.41955	1.52641	6579.74	1774.12	1006.11			0	8722.72	10587.5	7008.76	886.243	7671.44	8922.57	8212.06	7217.27	0	9146.64	10917.3	0	4490.16	6744.81	5846.05	852.921	1094.33	4708.97	6968.32	0	707.702	3139.24	3249.53	0	0	4792.69	8611.86	1071.4	1800.05	5062.35	7224.4	751.437	1762.81
0.93_191.0478m/z	0.93	191.048	PDC	Ser-Cys	0.098604	0.0190712	0.558547	0.335461	1.40288	0	71155.7	39743.8	23870			49982.8	52698.5	72976.2	108965	53280.2	37465.7	67311.1	91523	56181.5	43791	86106.6	179183	30288.6	47805.9	63595.6	84943.6	40261.2	45136.9	86038.6	74299.9	20010.5	31734.2	48974.5	58255.8	25939	31366.5	48101.3	76622.6	41156.8	48784.1	45236.3	67655.2	37123.8	47458.3
7.43_1000.0012m/z	7.43	1000	PDD	(2R)-1-(docosanoyloxy)-3-(octadecyloxy)propan-2-yl tetracosanoate	0.0992462	0.0028393	0.747616	0.530478	1.29232	0	14590.8	10908.3	7740.11			13754.7	15758.5	16837.8	12012.3	22771	10603.5	9211.07	8298.12	16720.4	25387.9	16248.4	3733.04	9569.17	15407.4	8129.37	14576.3	11891.2	9585.3	7275.19	11678.8	12732.6	8747.07	7833.42	14320.2	13887.2	8706.65	8858.25	9181.58	18466.7	10217.2	8882.48	6952.05	12492.6	11636.3
16.19_445.1197m/z	16.19	445.12	PDC	Dodecamethylcyclohexasiloxane	0.0994902	0.0175648	1.30584	1.53032	1.39137	1.33205	25556.9	33373.3	39110.3			34791.9	23237.7	21222.1	22976	36457.1	19886.9	24866.2	22683.7	26841.3	26928.6	20198.7	19867	36287.4	22793.2	25327.6	20752.2	35508.9	33025.9	27386.5	24225.3	36153.8	35253.1	25790.1	36296.2	36892.9	34036.3	34504.7	30164.2	27411.1	31287.5	31573.8	22702.2	29867.6	31286
15.87_394.7585m/z	15.87	394.759	PDC	(5S,6R,7E,9E,11Z,14Z)-6-{[(2R)-2-amino-3-{[(2S)-1-(heptadecanoyloxy)-3-hydroxypropan-2-yl]oxy}-3-oxopropyl]sulfanyl}-5-hydroxyicosa-7,9,11,14-tetraenoic acid	0.0995484	0.0514617	15.3313	7.03156	1.27073	0.939806	64.972	996.108	456.855			259.888	0	0	0	0	0	0	0	0	1057	0	0	2292.69	0	358.857	0	1536.69	1051.97	0	0	2244.74	0	632.896	1106.8	289.611	508.163	400.558	261.42	352.653	292.651	288.959	274.826	0	524.001
13.30_897.5305m/z	13.3	897.53	PDC	Umbelliferyl arachidonate	0.0997729	0.210748	3.46507	2.36826	1.33009	0	2921.72	10123.9	6919.4			0	4367.93	2095.39	5223.56	12582.6	10190.9	9762.73	2823.41	12671.3	10285.6	3291.09	9238.36	10037.4	9330.57	5528.04	6058.29	15942.1	6241.88	5127.03	5931.72	9280.55	2356	9437.99	19421.3	9386.37	4587.84	2320.85	5210.31	3112.82	9241.27	2614.55	9884.56	9564.39	1095.32
11.66_243.1831n	11.66	244.19	PDC	2-undecanamidoacetic acid	0.0998943	0.995896	0.800637	1.00072	1.41232	0.79533	101527	81286.2	101600			125261	109258	76784.3	94804.9	105984	92455.1	88054.1	106367	102039	81429.7	101504	154728	105301	84621.5	113883	80539.7	83904.6	82376.1	79240.6	95642	82682.9	80084.1	84113.4	78264.4	142280	92317.4	79773.3	104379	105441	84938.4	74879.9	79606	77636.3	78401
0.51_385.9291n	0.51	386.936			0.0999491	0.0229268	0.351058	0.1325	1.41201	1.07303	5727.8	2010.79	758.934			2121.2	4547.12	9529.35	6713.55	1168.93	2677.98	3883.1	5773.9	2862.64	0	7406.08	10059.7	0	2696.18	4522.39	5327.79	0	0	6900.44	2914.95	0	335.195	4312.62	3395.36	570.28	0	3839.06	4750.12	630.659	2509.02	3175.3	4246.45	661.67	855.387
9.41_236.0232m/z	9.41	236.023	PDD	1-(5-Fluoropyrimidin-2-yl)azetidine-3-carboxylic acid	0.100074	0.286185	0.179352	0.373921	1.31376	1.08191	91.7723	16.4595	34.3156			90.4182	170.15	106.521	0	345.685	164.366	0	0	0	0	0	0	0	87.788	81.3479	97.0297	0	0	90.0654	0	0	65.8382	0	0	236.766	0	0	0	86.3664	0	74.4018	0	69.9546	0
0.58_394.7911m/z	0.58	394.791	PDD	1,1,1-trichloro-2,2,2-trifluoroethane	0.100103	0.0405801	1.96466	2.18309	1.39359	1.45955	4553.34	8945.76	9940.36			4674.38	4771.49	5028.8	3738.69	6476.11	4818	6358.21	2367.87	10195.3	12998.3	8860.07	3894.23	10339.3	5581.45	6625.91	1812.66	13284.8	12983.7	5018.52	3778.53	14587	10527	5291.98	5377.04	11865.5	8579.69	9019.14	4150.9	13409.6	8790.26	11326.6	5805.32	8929.89	7645.33
3.42_146.1649m/z	3.42	146.165	OL2b	Spermidine	0.100171	0.039389	0.840319	0.756969	1.41084	0	9989.78	8394.6	7561.95			11560.6	9497.01	9294.9	9606.6	10119.6	9641.47	9953.9	12458.2	10838.9	7626.74	10481.4	10421	7052.25	7608.63	9738.65	9004.7	7124.73	6754.6	8108.77	7399.33	7254.07	7363.15	9610.12	9351.06	7711.83	7369.89	10769	9771.39	10936.1	10406.7	9049.58	9479.52	9173.44	9903.49
4.84_246.2391m/z	4.84	246.239			0.10029	0.000180757	0.567338	0.32587	1.30691	0	376.693	213.712	122.753			446.745	313.536	404.305	342.185	255.151	307.358	475.233	409.423	371.764	247.884	389.968	132.908	184.272	200.359	395.667	290.288	413.643	106.439	722.955	188.507	0	345.726	194.1	315.023	216.439	348.112	288.272	290.628	198.137	556.81	324.226	142.919	343.394	249.068
0.35_146.9739m/z	0.35	146.974	PDD	[4-Bromo-2-(trifluoromethoxy)phenyl]methanol	0.100537	0.82647	0.722217	0.947657	1.3908	1.03064	1136.55	820.837	1077.06			1419.14	1128.23	775.105	1223.73	810.993	1064.96	598.999	889.471	785.778	660.947	477.488	1284.64	736.888	1040.85	892.139	986.551	823.322	930.531	665.666	1265.66	808.407	892.137	575.89	1006.91	1000.33	582.576	623.459	564.99	745.061	741.655	630.686	1163.78	762.408	1053.39
15.48_210.1981n	15.48	211.205	PDC	Tetradecahydrocyclododeca[c]furan	0.10056	0.13915	3.30609	4.33754	1.3537	2.08136	225.558	745.717	978.369			632.638	0	0	269.596	98.5581	0	0	0	0	1383.12	0	0	1178.89	84.3314	0	0	1307.66	154.857	0	159.113	1388.96	668.454	546.8	378.659	853.228	760.42	295.64	119.446	194.019	531.198	319.001	112.963	86.389	424.063
17.55_203.0522m/z	17.55	203.052	PDC	3-Pyridinecarboxamide, 6-[(aminocarbonyl)(2,6-difluorophenyl)amino]-2-(2,4-difluorophenyl)-	0.100765	0.123774	0.786662	0.78366	1.41051	1.30977	4812.23	3785.6	3771.15			5751.42	4482.09	3931.93	5083.48	5085.89	3158.96	3568.48	4564.24	2816.6	2987.66	4599.91	4480.08	3769.27	3552.63	4681.63	4921.44	2754.58	4358.52	4317.37	4629.21	3127.14	3280.22	4082.26	4652.79	3560.3	3567.44	4828.13	4444.97	3344.7	4287.48	4275.4	4621.02	2914.81	5184.58
6.32_432.5860m/z	6.32	432.586			0.101103	0.101103	0	0	1.34682	0	3102.88	0	0			300.128	1179.06	3451.04	7481.28	0	340.824	1013.18	3391.25	1391.03	0	3102.05	2838.7	0	185.74	0	1258.54	0	0	3767.18	893.699	0	0	0	0	0	0	0	1035.91	0	0	0	649.261	0	0
0.47_200.7658m/z	0.47	200.766			0.101113	0.00380704	1.32967	1.74849	1.34288	1.79077	7009.26	9320.01	12255.7			5156.16	8402.32	8918.32	5560.27	5347.87	11505.1	7089.88	4816.2	7947.11	11497.3	6554.06	3568.02	5907.39	6321	7227.43	3843.08	8024.28	11046.4	9357.19	5019.63	7651.22	10310.8	10657.6	8660.39	18874.3	14606.8	9513.27	10488.1	7954.87	10101	9885.87	6044.36	13523.4	13066.9
16.45_385.1161m/z	16.45	385.116	PDC	Benzeneethanamine, 2,5-dimethoxy-N-[(2-methoxyphenyl)methyl]-4-nitro-	0.101162	0.129463	1.48493	1.51384	1.37928	0.958625	755.91	1122.48	1144.32			852.802	1195.04	494.493	481.303	1260.12	499.175	419.301	863.61	1437.46	1235.29	430.725	967.885	2159.59	365.643	295.066	513.601	790.033	1385.58	874.621	1005.59	1045.87	960.499	1351.72	1131.82	1387.57	784.301	560.811	619.987	1830.42	1351.91	1120.29	748.962	454.736	627.151
14.14_283.1873m/z	14.14	283.187	OL2b	Heptanoic Acid	0.101253	0.441993	1.61895	1.2724	1.4131	0.685688	908.188	1470.31	1155.58			1569.25	764.14	423.937	875.425	1348.73	1306.2	757.46	1738.31	1562.31	1062.13	929.794	1661.43	1540.22	1454.2	1290.36	1461.63	1097.61	965.003	1595.1	753.229	1301.88	1092.78	1755.17	1731.43	1560.54	676.924	1277.69	748.755	1589.37	1078.35	1448.19	1533.15	2042.66	1062.47
0.54_197.9411n	0.54	198.948			0.101282	0.0360785	0.362507	0.209755	1.40949	1.12128	20964.9	7599.93	4397.51			5716.17	18755.7	30856.2	28531.6	3254.52	16240.4	21042.6	23279.1	15405.7	1120.02	22334.4	32564.6	106.265	14024.2	18882.8	21246.4	2196.49	4218.15	22567.2	16283.2	176.65	1724.81	15373.5	13124.7	1812.67	1891.14	17123.5	22935.5	2407.65	11575.6	14381.4	20606.1	4751.02	2412.25
2.06_172.9521m/z	2.06	172.952			0.101421	0.085986	0.858346	0.852097	1.3955	1.21806	9310.17	7991.35	7933.17			8120.47	11111.6	9147.79	8860.79	10267.6	9070.43	9271.41	7366.86	11239.8	8253.19	9695.63	8727.26	8291.79	10909.5	9947.51	8845.46	9321.33	8883.62	7856.44	8712.97	8278.98	7387.4	8465.21	7833.81	10248.8	7562.37	7672.51	7730.66	8546.43	8312.32	8141.89	7474.61	9654.48	8220.26
0.58_543.7301n	0.58	544.737			0.10145	0.146525	1.45189	1.36915	1.40491	1.56827	166974	242428	228612			108333	227198	227260	105107	190160	205630	231239	91051	223832	292353	212009	186920	248538	104464	250757	83139.4	193302	296033	203090	96724.1	288309	251700	219767	209935	196494	247707	330355	214422	243587	235557	306982	207147	144890	251739
14.46_344.1767n	14.46	345.184	PDC	2-[4-(1,2-diphenylbut-1-en-1-yl)phenoxy]ethan-1-ol	0.101459	0.308314	1.62186	1.3703	1.40969	1.14923	5728.88	9291.42	7850.3			10713.6	3143.9	5536.37	3521.64	7350.78	5974.99	6394.53	6303.87	7674.7	9378.81	5129.08	1760.32	8274.41	4063.48	8784.36	4733.32	8682.63	8144.51	6426.32	4294.33	9920.47	8174.62	10669.1	8401.49	4703.3	7226.4	7682.71	3932.98	3965.92	6180.47	3105.8	3180.97	6975.28	7331.96
16.47_355.2634m/z	16.47	355.263	PDA	3,3',5,5'-Tetraisopropylbiphenyl-4,4'-diol	0.101554	0.0954721	0.751106	0.739721	1.39772	1.78469	5964.28	4479.81	4411.91			6017.79	7253.13	4775.52	5810.69	5390.36	6180.38	5258.48	5284.38	6209.39	5205.75	5385.47	6120.66	5347.5	5239.61	7359.55	6447.52	5728.06	6342.22	4804.06	9105.76	5865.8	4990.18	3488.07	3575.18	6371.21	4542.8	5591.62	4266.3	6531.01	4469.78	5138.2	6453.4	6087.54	2858.77
12.23_302.3042m/z	12.23	302.304	OL2b	Sphinganine	0.101609	0.0180492	1.22539	0.650687	1.41227	0	3541.98	4340.29	2304.72			4113.06	2615.22	3422.94	4016.7	4340.9	3164.25	3323.91	2911.14	5232.62	4137.22	3917.98	3402.63	4206.07	3624.58	3735.01	3167.96	3695.41	3687.19	3533.75	3548.07	3991.88	4185.65	4171.59	5012.03	2943.36	4211.24	3962.05	4236.6	3148.84	4584.8	3783.52	3660.87	3532.16	4358.87
0.54_265.9282n	0.54	266.935			0.101728	0.0370389	0.356608	0.205373	1.41311	1.39577	37261.7	13287.8	7652.57			10142.3	35092.5	59097.9	44714.1	8743.42	26996	34902.1	38724.7	30018.5	2828.57	49260.8	58491.9	625.458	18390.6	33372.8	34722.7	2282.53	6101.63	41749.5	27940.9	0	2690.31	26525.3	23935.7	2668.19	3869.88	30880.4	39776	5181.94	20299.8	24480.3	38522.4	7303.89	7362.39
16.60_371.1007m/z	16.6	371.101	PDC	5-tert-Butyl-3-(chloromethyl)-1,2,4-oxadiazole	0.101735	0.0469346	1.31454	1.55014	1.3941	0.394835	4509.75	5928.26	6990.74			5964.8	3358.68	3947.34	4768.17	5964.16	5475.38	3878.2	3772.78	6595.3	5820.41	3933.22	5018.55	8741.72	4145.06	4489.54	3946.49	6277.04	4933.42	4845.14	4406.08	6826.61	6652.86	5079.18	5154.38	7241.79	6416.7	6785.22	5339.23	4680.34	7335.43	5731.78	4702.78	6185.56	5694.81
2.86_238.9787m/z	2.86	238.979	PDD	5-Bromo-2-isoproxypyrimidine	0.101848	0.526272	0.830773	0.936575	1.35419	1.23223	51307.8	42625.1	48053.6			52881.4	60887.6	51320.3	40141.8	66657.2	60670.7	50961.6	39504.6	62768.9	47844.1	48844.8	48770.6	48069	65858	51867.6	45438.9	53970.5	53637.2	48731	52585.3	44316.3	45479.8	41493.7	39210.6	55152.6	44911.4	42552.2	38077	53299.8	45473.9	42623.8	37977.7	55431.2	45866.7
8.22_562.0319m/z	8.22	562.032			0.101898	0.0359809	0.270409	0.0962081	1.39609	0	2315.34	626.089	222.754			348.131	3447.39	1857.1	3608.73	561.739	2105.89	2992.58	1958.6	1600.03	0	2915.03	2416.1	0	2425.97	1655.13	1517.82	0	1131.09	3321.55	3135.7	0	0	707.051	1797.3	0	0	817.317	3677.73	444.066	256.302	949.182	3127.69	532.736	0
8.48_410.1378m/z	8.48	410.138	PDC	(2E)-3-(3,4-Dimethoxyphenyl)-N-[2-(3,4-dimethoxyphenyl)ethyl]prop-2-enamide	0.10192	0.281653	0.472462	0.66219	1.36806	1.00947	1146.12	541.5	758.952			588.743	2035.83	1068.6	891.32	1487.78	1635.1	702.117	772.664	940.588	414.364	822.3	919.001	432.727	868.913	687.243	464.06	749.775	875.004	908.491	711.644	538.683	574.054	483.81	569.453	847.413	1118.4	327.835	526.401	600.989	547.53	293.554	233.769	876.523	619.572
4.34_289.0485m/z	4.34	289.048	PDC	7-Hydroxy-4-(3-trifluoromethylphenyl)coumarin	0.102096	3.14392e-05	0.822207	0.484367	1.37571	0.79563	8146.54	6698.14	3945.91			8198.49	8875.9	7942.63	7569.13	6919.75	5266.49	7959.54	7082.57	9035.83	7550.44	8245.63	6440	5996.28	5998.73	6686.75	5826.62	6272.7	4492.6	7150.6	4344.64	8049.96	5304.78	7741.52	5696.29	5485.8	4377.83	7207.74	5122.14	6756.31	8115.83	6195.61	7172.51	6235.16	7052.06
8.65_533.3030m/z	8.65	533.303	PDD	(1,1-difluoro-3-hexadecanamido-4-hydroxy-4-phenylbutyl)phosphonic acid	0.102297	0.0198464	0.347944	0.0773153	1.3826	0	26723.5	9298.26	2066.13			22972.3	13689.9	20924.6	49307.1	13744.4	47225.4	53857.7	67038.1	42004.6	4934.95	55442.1	10864.2	9437	13643.9	27711.2	28742.9	2568.9	36655.2	60158.1	25807.7	2728.52	1594.74	11460.8	21409	435.207	1137.45	10939.6	13577.2	1167.74	9582.93	4472	22785.3	1043.24	2470.45
1.18_374.1076m/z	1.18	374.108	PDC	1'-Hydroxymidazolam	0.102491	0.00010213	0.611066	0.352749	1.3788	0	21712	13267.4	7658.87			25908.8	18518.6	20970.5	21450	18851.2	18588.6	25899.8	17413.1	31132.3	16519.2	24550.9	17038.4	14482.2	15419.8	14357.9	14645.8	13435.3	14454.4	13494.3	10402.2	2540.92	11146.6	19299.1	20083.2	22860.8	11386	18827	16611.5	13312.2	17464.6	17107.1	21423.5	7550.46	15070.1
0.58_188.1520n	0.58	189.159	OL1	N,N,N-Trimethyllysine	0.102514	0.330102	1.63506	1.26744	1.2516	1.23588	1269.82	2076.23	1609.42			1041.29	816.905	1253.32	1967.76	455.066	1177.26	1361.09	1635.93	1435.81	2356.16	1408.48	1350.37	1683.14	629.572	976.82	2042.09	1737.79	1993.6	1665.97	737.236	2072.3	1987.8	2943.51	1301.31	1957.23	2215.63	1048.62	1247.72	1488.17	1862.75	2040.31	2046.84	1743.72	2028.35
10.17_424.1300n	10.17	425.137			0.102652	0.718499	0.603922	1.08116	1.34414	1.54902	13732.5	8293.36	14847			13001.7	21226.7	10538.6	10163	14520.8	24905.2	9432.65	8373.97	15922.2	11244	7893.67	10246.1	8539.24	8981.59	7881.58	8767.84	10019.2	9360.81	9890.78	11525.2	9753.34	10366.8	5192.37	7860.95	21401.4	13136.2	7882.8	7947.47	11056.6	9294.31	6217.15	7532.2	15330.7	13287.3
15.43_580.3412m/z	15.43	580.341	PDC	Piberaline	0.102993	0.380759	1.63776	1.33817	1.38582	1.20058	1693.8	2774.03	2266.59			1707.6	1724.77	1210.82	2131.99	1388.65	1176.96	2031.96	2883.28	2339.14	4820.96	1016.08	659.002	2470.36	2021.02	953.785	971.934	3758.44	4445.58	1266.11	2329.75	2970.2	3609.45	1234.5	3281.97	4410.47	2370.79	2578.55	1597.83	3764.19	4728.12	2405.24	2271.01	2308.66	3821.93
15.48_341.2082m/z	15.48	341.208	OL2a	Glycerol-Myristate	0.102999	0.0201759	4.56777	5.8324	1.37752	1.67127	316.88	1447.43	1848.17			787.478	480.04	0	0	196.612	0	0	0	0	1973.12	187.921	0	2223.6	225.001	183.559	0	1862.83	556.378	0	0	2954.63	1449.19	1076.05	309.859	1234.76	946.284	773.039	277.128	428.794	1005.24	990.781	0	348.37	600.411
4.22_437.9034m/z	4.22	437.903			0.10302	0.0134437	0.554791	0.309703	1.37213	0	3437.26	1906.96	1064.53			1829.9	3387.79	4747.62	3783.74	2161.4	3884.19	5123.33	4262.98	3799.97	2259.2	5692.87	4813.24	1556.9	2477.73	2214.06	3757.41	408.101	1876.69	5416.21	3416.42	2053.69	664.904	1739.72	3169.53	649.657	1685.18	1327.11	3095.39	806.931	1676.64	850.226	1923.72	1664.92	1626.02
2.91_173.0568m/z	2.91	173.057	PDC	.alpha.-Guanidinoglutaric acid	0.10341	0.535181	0.853852	0.948371	1.37419	0.828004	7931.11	6772	7521.64			6929.88	9543.62	7835.49	7415.46	7335.03	9452.94	7884.14	6762.08	8793.04	6637.22	8553.92	8793.61	6040.55	11014.9	9376.55	8579.61	6473.04	8016.35	7939.45	7650.87	6353.95	6549.94	7281.14	6902.96	7802.1	7327.26	7389.01	7176.32	7611.12	8251.23	7738.91	6970.17	7393.83	8621.94
10.01_357.0876m/z	10.01	357.088	PDC	4-[bis(2-hydroxyphenyl)-1H-1,2,4-triazol-1-yl]benzoic acid	0.103556	0.508059	0.616444	0.850854	1.36146	0.961815	191841	118259	163229			155460	294895	161823	155187	180044	303278	144285	99620.5	228426	155118	103349	126063	111586	148665	119755	103900	131593	151209	137911	137184	164613	119711	84866	103848	324859	187802	110711	92257	163770	156514	117693	102704	229898	153591
1.13_105.0544m/z	1.13	105.054	PDC	Erythritol	0.104045	0.558064	3.36712	1.42324	1.40379	0.947398	37.0576	124.778	52.7418			48.114	45.3348	0	54.7817	135.691	64.2069	43.9942	0	234.419	75.6676	0	49.6345	161.009	50.5315	81.9586	0	143.829	120.082	103.022	0	169.443	227.204	49.267	53.1964	163.512	169.929	0	0	46.6717	0	43.8896	0	125.237	106.978
0.54_365.8633n	0.54	366.871			0.104107	0.0421989	0.333853	0.171526	1.40832	1.33445	22777.3	7604.25	3906.89			3576.02	22524.6	36463.1	28545.4	2087.26	16682.8	21819.2	21447	19467.7	979.087	28740.4	36875.1	0	8216.66	19171	19022.2	609.947	4811.16	21684.5	21503.5	0	2527.24	14523.4	13366.4	2415.99	1339.09	18868.4	30210.7	3432.2	12857.9	14676.1	21324.6	5519.66	2902.53
15.69_183.0776m/z	15.69	183.078	PDC	3-(carbamoylamino)-2-fluoropropanoic acid	0.104279	0.932955	0.854353	1.0064	1.39189	0.439929	2835.31	2422.35	2853.45			2362.23	2806.07	3357.63	2815.31	2686.01	2044.91	2534.35	3215.83	2293.51	3358.33	2822.34	1896.67	2245.77	1903.31	2814.04	3044.46	2384.98	2160.8	2709.12	2325.02	2217.71	2498.38	2538.64	2434.67	2627.15	2163.71	2639.06	3431.21	2626.49	2513.34	3046.03	2764.42	2015.18	3135.32
10.01_334.0983n	10.01	335.106	PDC	(2S,5R,6R)-3,3-dimethyl-7-oxo-6-(2-phenylacetamido)-4-thia-1-azabicyclo[3.2.0]heptane-2-carboxylic acid	0.10442	0.561873	0.57813	0.854161	1.36663	0.915895	232928	134663	198958			175717	378602	191453	185940	219991	377620	175830	116502	268206	161805	134944	150346	119644	180354	132098	125628	146225	176918	163897	168207	179111	139643	104824	115073	390389	216872	135599	106320	176752	167947	136560	112011	263806	186965
10.01_203.0430m/z	10.01	203.043	PDA	5-(Trifluoromethyl)-1,2-benzoxazol-3-amine	0.104425	0.551051	0.496175	0.828428	1.33368	1.83021	1864.23	924.986	1544.38			1400.85	3151.65	1756.31	1148.13	2207.71	2694.85	1076.68	580.376	2012.33	1628.71	887.051	851.93	1377.74	1623.95	1171.16	504.064	1057.03	1439.88	1287.49	1024.93	1469.11	784.09	497.424	949.323	3520.37	1391.43	844.609	712.435	1516.83	1248.77	905.079	1007.89	2416.75	1422.01
4.56_662.4389m/z	4.56	662.439	PDC	2-(hydroxymethyl)-6-({19-methoxy-8-[(4E)-6-methoxy-6-methylhept-4-en-2-yl]-5,9,17,17-tetramethyl-18-oxapentacyclo[10.5.2.0?,??.0?,??.0?,?]nonadec-2-en-16-yl}oxy)oxane-3,4,5-triol	0.104566	0.0920087	5.1193	4.09656	1.38294	0	1108.91	5676.86	4542.73			0	0	1124.82	3310.83	0	503.915	2802.56	5204.12	0	4425.87	1727.37	509.975	0	376.652	5735.82	7512.86	0	3032.61	2512.13	3335.12	0	5945.37	5703.87	11058.2	0	4951.16	3416.93	6204.96	0	5618.58	6287	5875.66	0	7602.79
9.41_246.0258m/z	9.41	246.026	PDC	2-acetamido-3-{[(prop-2-en-1-yl)carbamothioyl]sulfanyl}propanoic acid	0.10548	0.23467	0	0.238367	1.39485	1.14251	91.4238	0	21.7924			214.848	33.3341	117.513	0	0	149.061	0	0	0	64.4138	0	23.2707	0	0	0	0	0	0	0	0	0	0	0	0	126.231	94.9483	0	0	56.1385	100.721	0	0	77.206	0
19.27_216.1352n	19.27	217.142	PDC	Dimethyl azelate	0.105805	0.04679	1.14154	1.19844	1.39701	0.791474	14463.7	16510.9	17334			11857.7	16158.5	14263	15575.7	11686.1	14766.1	16008.4	16005.5	13203.5	16009.6	13673.1	16672.5	13032.9	15745.2	16702.2	15285.8	13280.1	16569.5	16734.1	16497.2	16434.5	15440.5	17840.7	16327.8	13373.9	15995.7	16200.3	16983.5	15356.6	16253.3	15131.9	17566.9	16120.7	15543.3
4.30_197.1280m/z	4.3	197.128	PDC	D-Desthiobiotin	0.105845	0.00104291	0.823385	0.550058	1.38296	0.58993	18714.1	15408.9	10293.9			16550.2	16362.2	22150.3	19793.8	14001.3	14519.2	19774.8	18158.3	17622.5	13482.6	18181.2	17492.6	12818.6	11997.1	13753.4	14848.9	11778.3	10453.1	12694.7	10477.6	14913.6	12703.1	17428.9	16590.2	12396.2	14237.4	13109.6	12837.2	14333	16456.1	15171.1	13895.6	13456.1	16913.8
7.12_443.2520m/z	7.12	443.252	PDC	Desferrioxamine H	0.106024	0.106024	0	0	1.35671	0	801.054	0	0			0	696.061	523.45	1984.71	0	0	208.926	1615.91	0	0	2881.1	1197.77	0	0	0	0	0	0	932.152	861.789	0	0	0	0	0	0	0	308.77	0	0	0	178.367	0	0
0.54_417.8771n	0.54	418.884			0.106099	0.0447746	0.342173	0.198172	1.40324	1.15656	40332.6	13800.7	7992.81			7526.89	38394.9	62129.4	53279.2	8114.34	30702	37727.4	39541	28854.2	3789.82	54474.8	69071.4	0	21641.3	35814.8	34673.1	3316.98	6672.57	45829.8	32170.1	699.551	2141.54	27178.2	25183.5	3723.91	4347.4	32300.3	48376.4	3997.3	22159.1	27178.9	42951.3	11428.5	6539.49
16.37_589.4287m/z	16.37	589.429	PDC	Trimipramine	0.10695	0.125774	3.23421	4.39703	1.31687	1.68439	535.713	1732.61	2355.55			433.803	567.479	650.252	491.318	1063.73	1247.57	456.809	0	638.701	1323.3	779.202	604.528	1576.43	557.933	2734.74	0	839.761	1367.49	856.784	568.78	2976.41	624.783	2659.24	670.009	0	907.394	1703.2	1418.15	512.373	2093.87	0	1478.58	685.193	1866.16
16.73_241.1767m/z	16.73	241.177	PDC	Diethylene glycol 2-ethylhexyl ether	0.107078	0.813996	0.856061	0.975789	1.35843	0.86844	1187.59	1016.65	1158.84			1069.37	1318.78	1062.36	1299.85	1160.89	1086.75	1213.52	1045.51	1634.51	1001.66	1083.11	1294.08	1444.94	1175.29	1537.17	1329.53	1324.34	619.595	1290.93	1287.59	1117.54	951.771	1106.47	890.82	1304.56	1155.12	1550.58	1571.64	1152.33	1591.41	1276.89	1406.35	1078.22	1102.12
4.02_229.1540m/z	4.02	229.154	PDA	4-{[(Cyclohexylamino)carbonyl]amino}butanoic acid	0.107139	0.000802828	0.820508	0.457095	1.36798	0	2652.67	2176.54	1212.52			2347.35	2428.42	2518.79	3316.12	1832.85	2203.62	2736.2	3005.98	2399.97	1790.76	2839.4	2781.81	1592.06	1817.25	2130.41	2071.72	1388.61	1945.73	1858.72	1374.64	2019.38	1961.35	2270.84	2454.58	1786.2	1640.65	2081.99	2378.03	2164.07	2395.88	2041.56	2290.28	2096.21	2371.46
1.39_182.7871m/z	1.39	182.787			0.107599	0.0195792	0.56877	0.367056	1.35364	1.1399	5022.59	2856.7	1843.57			4434.21	4948.92	3043.5	7663.71	3438.69	5953.74	4292.52	5124.09	5566.49	2847.88	4334.72	7588.11	1412.76	2533.19	4564.31	5203.82	1993.16	2054.71	3079.25	4779.28	2193.75	2124.51	4685.72	2422.81	2257.98	995.733	3603.3	3626.72	2337.57	2393.29	3443.34	4194.9	3844.36	2296.08
1.07_242.0311n	1.07	243.038	PDC	3-(2-chloroethyl)-4-oxo-3H,4H-imidazo[4,3-d][1,2,3,5]tetrazine-8-carboxamide	0.107847	0.0579508	1.86517	1.79582	1.38327	2.00402	1050.58	1959.51	1886.64			1083.65	1336.99	826.423	955.245	1181.08	530.878	0	376.147	1481.41	1176.63	598.501	381.615	1431.49	214.352	616.239	0	634.879	345.48	291.565	268.193	3061.02	2403.58	1060.6	1312.84	3100.51	1990.73	1283.4	777.689	1038.78	2068.68	805.559	699.255	1666.14	1167.98
5.89_477.2708m/z	5.89	477.271	PDC	5-(pentan-2-yl)-5-(prop-2-en-1-yl)-1,3-diazinane-2,4,6-trione	0.10794	0.115735	0	0.0255132	1.3333	0	2157.95	0	55.0562			152.966	926.297	2210.87	5341.65	0	842.781	1052.4	1339.91	0	0	1922.92	3964.06	0	269.016	0	1684.75	0	0	875.923	909.735	0	0	0	0	0	0	0	425.341	0	0	0	550.079	0	0
2.79_362.0856m/z	2.79	362.086	PDC	Adenosine 2',3'-cyclic monophosphate	0.108021	0.0401959	0.440832	0.22736	1.34089	0	24899.2	10976.4	5661.09			12768	18684.6	22186.9	45957.4	22721.3	24569.7	20170.9	17992.3	21252.8	10586.6	28903.9	114156	13310.4	24181.6	17372.9	24103.6	28900.9	14685.8	20246.8	15877.8	8206.9	10850.2	13913.4	10935.1	17018.4	14721.7	17038.9	19132.9	14678.9	12098.9	12881.3	11611.6	21764.3	21290.5
2.24_210.9476m/z	2.24	210.948	PDD	2,4,6-Trichlorobenzenemethanol	0.108254	0.0805755	0.854633	0.887636	1.21971	1.24296	2653.81	2268.03	2355.62			2624.6	2968.87	2657.77	2363.99	2976.95	2775.06	2593.7	2116.83	2963.65	2563.53	2543.38	2759.96	2380.58	3174.42	1979.51	2383.55	2733.76	2628.8	1991.95	2111.36	2212.93	2254.63	1907.07	2697.51	2810.91	2391.87	2147.27	1299.32	2611.95	2364.13	2003.58	1986.52	2610.89	2309.22
4.97_180.1018m/z	4.97	180.102	PDC	6-Hydroxy-2-methylindole	0.108389	0.118809	1.17256	0.887193	1.37063	1.30182	22112.9	25928.6	19618.4			22919.6	19005.6	24841.3	21684.9	20633	17161.1	23417.1	21528.2	28296.7	23043.7	26305.7	16244.8	20792.2	16575.4	24486.8	21825.9	21286.6	19866.6	23751.4	13254.6	26521.7	21446.4	29143.8	26602.5	23263.2	24372.7	26636.4	29961.2	23570.7	32669.1	26263.4	24402	23919.4	27706.8
8.03_312.1692m/z	8.03	312.169	OL2a	3-Methyl-2-Oxindole	0.108627	0.108627	0	0	1.34185	0	308.393	0	0			0	204.02	259.316	770.234	0	91.6854	223.886	1011.21	297.729	0	588.922	596.735	0	0	0	451.862	0	133.44	467.995	124.478	0	0	0	0	0	0	0	572.011	0	0	0	134.136	0	0
11.56_371.2400m/z	11.56	371.24	PDA	Pro-Val-Arg	0.108856	0.018501	0.765482	0.68543	1.3888	1.09607	1511.96	1157.38	1036.34			1397.16	1557.96	1775.34	1317.39	1315.25	1398.28	1047.34	1166.65	1601.98	1131.28	1594.86	1112.48	1779.51	1399.38	1091.63	1133.4	1072.7	1400.53	1927.18	885.149	1416.18	1418.44	1026.29	768.611	1146.85	1689.98	1064.14	937.167	1250.29	1505.82	1423.57	614.855	1603.42	1468.54
0.58_571.7711n	0.58	572.778			0.108925	0.0284443	1.72744	1.40723	1.36601	1.4064	1566.2	2705.51	2204			1492.2	1869.49	1248.29	1654.82	2804.74	2261.38	1513.58	1143.71	1709.85	1556.46	3104.93	1458.53	1815.34	1146.38	2455.1	1415.62	1387.41	1383.09	1344.48	1751.49	2190.52	2017.06	4475.62	2138.84	2308.92	2023.81	1924.27	788.091	2125.79	2778.72	2547.8	2801.7	1579.58	2645.35
3.77_281.1489m/z	3.77	281.149	PDC	4-[(E)-5-Hydroxy-3-methylpent-3-enyl]-3,5,5-trimethylcyclohex-2-en-1-one	0.109179	0.000897003	1.08652	0.461671	1.36518	0	1274.45	1384.71	588.378			1323.46	1185.73	1261.28	1327.34	1057.41	1068.86	1083.65	1615.29	991.001	1221.82	1116.96	1685.33	1041.83	736.988	822.88	681.319	432.837	910.791	556.1	638.863	1372.31	1253.03	1447.73	1465.79	1106.59	884.339	714.26	1032.98	607.994	1286.02	776.411	1071.86	833.106	891.273
16.50_365.2656m/z	16.5	365.266	PDC	Ile-Ile-Arg	0.109273	0.204734	0.881983	0.935838	1.38155	1.90994	16687.6	14718.2	15616.9			15117	18026.5	16827.4	16779.7	17284.9	16654.8	14970.5	17421.1	14472.2	14130.6	14102.7	16795.9	15263.8	13702.2	16104.2	16202.3	12397.8	15684.7	14006.4	15337.2	13111.4	13349.8	16129.5	16282.2	14511.8	15144	15915.3	16559	15139.1	15492.1	14852	15144.7	17342.8	14664.8
7.49_626.8494m/z	7.49	626.849			0.109511	0.274949	1.9388	1.58505	1.37602	0.949644	990.361	1920.11	1569.77			1562.65	1392.91	456.946	548.939	491.317	1925.8	1131.51	1513.48	890.255	807.827	266.846	523.261	620.258	1000.85	2064.03	1013.89	1786.22	2077.91	712.195	455.977	2381.8	2223.53	2366.84	708.275	733.028	883.955	363.383	2188.55	678.42	2117.82	1142.36	905.245	609.227	1203.18
10.12_858.9723m/z	10.12	858.972			0.109521	0.116498	1.90333	1.73405	1.36048	0.878983	13953	26557.3	24195.2			0	15048.4	25848.8	14914.9	0	24917.4	26869.4	18818.6	3335.21	27601.6	24435.9	8919.54	17112.2	14897.2	32542	20726.4	9481.15	31351.8	30502.1	11038.4	14754.5	32894.7	27283.9	31296	17883.7	34552.7	37008.8	25461.5	8152.32	34701.1	17526	23251	10863.6	34567.3
10.01_161.0458m/z	10.01	161.046	PDC	2,2'-(2-Hydroxyethylazanediyl)diacetic acid	0.109646	0.573018	0.626245	0.872835	1.35072	1.02894	3224.39	2019.26	2814.36			2164.01	4949.33	3023.16	2761.03	2853.48	5486.57	2268.92	1489.89	3153.6	2503.23	1931.9	2007.47	1553.57	2493.74	1654.36	1909.9	1936.82	2399.44	2297.32	2391.12	2625.13	1955.61	1554.69	1941.6	5809.6	2913.68	1617.15	1488.86	2259.58	2573.27	1780.29	1717.54	3354.85	2722
7.93_505.9474m/z	7.93	505.947			0.109815	0.105631	0.0398928	0.026371	1.33793	0	7898.98	315.113	208.304			469.779	4153.66	7829.71	19142.8	194.886	2169.92	3439.36	3820.25	3183.68	210.804	9167.25	9642.25	0	3205.12	781.689	6072.33	0	352.516	3431.17	5385.94	0	0	368.946	891.504	0	0	2069.79	5468.17	0	193.557	793.528	1874.66	0	0
14.88_277.6298m/z	14.88	277.63	PDC	[3-(4-{2-butyl-1-[4-(4-chlorophenoxy)phenyl]-1H-imidazol-4-yl}phenoxy)propyl]diethylamine	0.109952	0.406484	1.80336	1.35622	1.38629	0	1709.29	3082.45	2318.16			3523.45	1612.86	1066.92	633.907	1982.44	2525.48	3290.26	1885.72	2691.12	3706.88	1085.92	0	2663.42	2400.1	2328.69	1490.71	3155.14	2535.14	2479.91	1110.84	3603.8	2027.01	3490.68	3208.33	2502.8	2441.07	2407.3	2629.1	2676.84	3811.29	2598.34	2535.76	2415.8	3917.5
5.61_364.7021m/z	5.61	364.702	PDC	15-(hydroxymethyl)-21-[(4-hydroxyphenyl)methyl]-3,6-bis(2-methylpropyl)-1,4,7,13,16,19,22-heptaazatricyclo[22.3.0.0?,??]heptacosane-2,5,8,14,17,20,23-heptone	0.110126	0.00017974	0.811361	0.412864	1.3759	0	2242.64	1819.59	925.905			2056.55	2427.35	2002.57	2484.09	1402.41	2428.4	2254.81	3071.37	2332.97	1953.4	2126.61	1994.7	1638.64	1415.57	1790.6	1779.07	3458.89	3972.43	4019.08	2627.13	1666.59	2249.35	1380.62	1981.81	1405.35	1317.69	1539.82	1521.82	1460.49	1236.82	771.761	1681.26	1241.07	1751.05
5.38_412.2007m/z	5.38	412.201	PDC	2-Naphthalenecarboxamide, N-[2-(4-oxo-1-phenyl-1,3,8-triazaspiro[4.5]dec-8-yl)ethyl]-	0.110588	0.110588	0	0	1.33253	0	369.981	0	0			0	193.186	367.855	918.884	0	0	724.209	1430.3	547.55	0	184.529	235.629	0	0	0	625.768	0	0	1606.35	231.959	0	0	0	0	0	0	0	515.221	0	0	0	186.726	0	0
0.56_850.6729m/z	0.56	850.673	PDD	2-hydroxy-N-(3-hydroxy-1-{[3,4,5-trihydroxy-6-(hydroxymethyl)oxan-2-yl]oxy}octadec-4-en-2-yl)tetracosanamide	0.111034	0.143852	1.95165	2.73418	1.38245	0.795025	2789.15	5443.46	7626.04			2336.33	3641.53	5178.75	0	5307.59	7048.52	4192.13	2065.48	8640.77	8552.9	2619.46	0	6658.85	2440.6	3064.59	4600.34	10309.5	7992.11	3273.47	6480.57	6763.42	7188.33	4318.51	3503.57	10047.4	11016	3337.92	3018.9	4154.62	6086.9	3242.69	3428.11	6819.71	4007.97
15.61_338.6665m/z	15.61	338.666			0.111966	0.427353	3.20528	1.86696	1.38254	0	1097.89	3519.05	2049.72			4391.57	0	0	0	594.269	0	202.308	0	0	5674.86	0	0	4031.34	0	995.823	0	2650.73	3387.96	242.213	0	5591.58	3073.44	2792.19	2618.99	1580.97	2277.75	1292.08	921.967	1134.83	3741.49	1719.67	1204.35	1401.42	2251.62
7.70_575.0459m/z	7.7	575.046	PDC	4-[5-(thiophen-2-yl)thiophen-2-yl]but-3-yn-1-yl acetate	0.11213	0.11213	0	0	1.338	0	1285.5	0	0			0	954.081	941.004	3246.93	0	260.429	356.411	441.65	243.63	0	3054.95	4389.8	0	0	0	756.664	0	263.93	1528.91	306.622	0	0	0	0	0	0	0	0	0	0	0	250.835	0	0
10.01_175.0632n	10.01	176.07	PDA	7-Amino-4-methylcoumarin	0.112435	0.579541	0.590944	0.858013	1.35145	0.994821	28357.7	16757.8	24331.3			22643.6	45358.8	24528.6	20899.9	27999.1	47047.8	21725.8	12979.5	33925.8	23155.4	16394.4	17005.6	16547.3	22435	16830.4	13393.8	19481.8	22786.8	19637.2	17978.5	23109.6	18387.5	12224.7	13309.6	48426.8	27911.1	16358.5	12092	23258.1	24059.4	16648.2	12411.8	34750.9	23822.9
2.79_302.8465m/z	2.79	302.846	PDD	hexachlorocyclopenta-1,3-diene	0.112625	0.0252634	0.522007	0.285703	1.38869	0	5218.14	2723.91	1490.84			2174.09	6173.44	5176.26	7348.78	2424.5	3712.44	5609.06	6331.11	4988.23	1277.88	7304.37	5541.84	1247.83	3967.31	3838.03	5119.01	1156.65	3321.52	5538.28	3578.79	1407.91	1434.5	3771.57	4281.66	593.533	1432.18	3747.97	5311.06	1345.38	3751.84	3337.27	4453.79	1010.85	1685.78
15.24_163.1325m/z	15.24	163.132	PDC	Heptanoic acid	0.112644	0.9389	0.78575	1.01814	1.36786	0.800937	1070.54	841.173	1089.96			905.744	1068.81	1409.77	897.817	645.934	1278.73	1387.8	1575.8	1176.01	879.915	1156.91	751.94	824.152	988.673	1031.37	1545.33	989.301	1146.05	1155	784.689	769.437	879.821	814.464	900.971	973.066	908.114	1209.76	1102.94	706.667	1486.85	996.864	1103.81	776.782	1005.32
15.04_537.3399m/z	15.04	537.34	PDA	Heptaethylene glycol p-tert-octylphenyl ether	0.113232	0.192578	0.813891	0.839609	1.37076	1.63694	4104.3	3340.45	3446			4665.05	3795.06	3972.9	3984.17	3344.78	4180.23	4206.84	3494.76	3531.49	3260.77	3648.82	2982.18	3256.93	3542.78	4086.7	3987.25	3179.73	3795.97	3583.7	3283.3	3091.14	2682.7	4381.34	3206.61	4413.6	3345.31	4781.72	3269.53	4742.13	3836.16	3787.25	2870.07	4529.85	3356.88
16.75_341.2357m/z	16.75	341.236	PDC	Cyclopentylfentanyl	0.113436	0.250256	0.644014	0.733843	1.38042	1.05351	2347.5	1511.82	1722.7			1506.63	3303.23	1809.32	2770.83	715.13	3799.49	3130.85	2416.64	1554.47	1673.85	1729.8	2918.43	1913.76	2594.48	2610.69	1752.02	1130.36	2694.76	2412.45	3078.39	1014.29	1557.1	1711	1764.91	1331.16	1286.88	2071.8	2702.02	1372.13	1248.71	2089.8	2099.95	1474.35	1389.89
11.83_195.1738m/z	11.83	195.174	PDA	7,8-Dihydro-.alpha.-ionone	0.11364	0.458561	0.659464	1.15996	1.3494	1.04481	566.605	373.656	657.239			692.247	476.025	340.987	757.161	528.565	402.436	543.907	308.285	550.938	436.286	279.034	478.404	661.816	696.162	385.363	446.375	468.448	500.344	260.061	480.92	379.506	469.05	372.706	273.362	663.595	462.833	423.972	613.729	378.953	461.599	495.622	672.793	639.497	208.421
2.66_115.0388m/z	2.66	115.039	OL1	Glutarate	0.113728	0.0464764	0.791164	0.742623	1.35246	1.13895	779.039	616.347	578.532			990.375	696.66	717.849	711.271	559.39	759.304	763.242	654.548	761.5	614.681	608.66	618.464	685.538	629.921	641.159	521.714	826.503	632.821	601.084	823.727	556.587	623.511	524.381	760.91	684.201	612.383	606.125	670.568	601.333	625.559	618.091	667.945	577.852	686.782
0.60_129.0424n	0.6	130.05	PDC	L-Pyroglutamic acid	0.113742	0.328454	2.63945	1.35947	1.35062	1.29258	54223.8	143121	73715.4			50451.1	25339.5	58408.6	82696	27689	29901.1	64116.6	64530.6	35778.7	83719.3	58426.7	60510.8	62190.5	15987.3	63629.2	41104.6	39987.9	47401.7	37553.2	25210.9	80246.6	87906.5	124550	279781	63682.7	74868.2	115083	107361	62910.2	100262	113900	125085	54980.7	73856
10.01_396.0727n	10.01	397.08			0.114524	0.484359	0.613885	0.843886	1.34568	0.839559	14794.8	9082.32	12485.1			12666.6	22359.6	11836.2	12316.8	15291.9	23438.4	11080.2	7375.88	19240.3	12324.5	7325.26	8963.46	9062.97	12886.8	9412.85	8289.56	11224.7	11975.4	10169.2	10290	14096	9100.52	6044.08	7088.64	27560.9	17029.2	9541.91	6509.75	13259.2	11657.3	8329.44	8096.66	18118.8	12810
0.67_202.2157n	0.67	203.223	OL1	Spermine	0.114555	0.086671	0.61873	0.566421	1.36953	0	906911	561133	513693			627580	1.00339e+06	1.17459e+06	822083	503939	779173	1.00802e+06	644056	799123	396932	1.122e+06	1.24645e+06	305644	695073	973329	875549	412419	525648	1.05926e+06	763175	231423	409617	864084	739407	392462	473213	974406	1.15312e+06	438207	778255	834840	1.17366e+06	537742	560571
16.02_201.1091m/z	16.02	201.109	PDC	Tri(ethylene glycol) monoethyl ether	0.11474	0.604289	1.09863	0.948441	1.33543	0.928617	4156.62	4566.58	3942.31			3846.1	4235.6	4690.95	3853.83	4304.56	4321.14	4846.65	4090.22	3772.1	4256.14	4136.59	3585.38	3274.93	5476.52	4472.76	4444.93	3788.31	3693.26	4512.82	4138.44	4356.11	4744.24	4447.23	4718.72	3414.71	4605.67	4973.58	4249.25	3455.55	3777.18	4331.76	4776.92	3666.71	4401.09
15.14_258.6495m/z	15.14	258.649	PDC	3-[(9,12,13-trihydroxyoctadeca-10,15-dienoyl)oxy]-4-(trimethylazaniumyl)butanoate	0.114797	0.898125	1.79116	1.06875	1.38553	1.05421	632.35	1132.64	675.823			1362.34	449.579	420.825	296.65	828.915	1628.14	815.877	1136.4	1805.19	883.177	538.688	143.115	1514.62	500.651	849.189	1270.53	1491.6	1533.05	1253.65	1235.44	1177.29	952.176	1441.49	959.599	1560.52	1403.03	1244.05	511.753	939.688	1438.03	896.916	977.98	705.588	1296.2
4.14_329.1937m/z	4.14	329.194	PDC	Gly-Pro-Arg	0.115074	0.115074	0	0	1.31937	0	717.072	0	0			0	181.154	1002.72	1684.42	0	0	220.69	406.083	0	0	1072.1	1215.44	0	102.853	0	0	0	0	140.73	336.004	0	0	0	0	0	0	0	0	0	0	0	0	0	0
8.43_497.0282m/z	8.43	497.028	PDD	7-Chloro-8-methyl-4-hydroxy-3-quinolinecarboxylic acid	0.115574	0.115574	0	0	1.34942	0	514.421	0	0			0	1307.46	433.602	316.618	0	902.112	1320.19	927.262	931.731	0	389.302	233.762	0	545.081	0	295.882	0	338.634	2088.6	655.976	0	0	0	0	0	0	0	281.902	0	219.939	0	240.544	0	0
4.07_304.0698m/z	4.07	304.07	PDC	Ofurace	0.116275	0.0524701	0.7489	0.666909	1.36776	1.09056	2507.14	1877.6	1672.03			1721.8	2424.61	3120.95	2761.2	1829.1	3068	2607.22	2140.99	2088.09	1883.42	2214.4	2845.16	1665.99	2053.03	1660.29	1488.7	1343.39	1595.59	1984.48	2102.95	1406.3	1900.93	2214.35	1988.81	1800.34	2137.87	2143.59	2196.63	1551.43	1808.2	1834.27	2355.86	1988.89	2192.23
10.09_954.0797m/z	10.09	954.08			0.116502	0.484676	1.80698	1.34897	1.35285	0	12630.4	22822.9	17038.1			0	17614.4	23573.4	9333.97	0	20358.1	18114.9	15075.7	696.171	40001.9	23500.3	13137.1	15637	21311.2	27183	14103.4	11405.3	22977.9	21585.5	14498.7	17550.6	28093.7	23310.4	22337.1	6673.48	28482.9	26670.9	16692	11343.4	32976.1	28928.3	12486.9	18889.2	23000.2
4.46_411.0203m/z	4.46	411.02	PDD	6-Amino-2,4-dichloro-3-ethylphenol	0.116652	0.685005	1.78735	1.22536	1.35924	0	25126.4	44909.6	30788.8			50233.8	12425	17049.2	20797.4	42164.3	17807.7	22404.5	28688.7	51934.7	43110.6	31461	11656.8	40799.6	12429.6	21728.5	18648.1	27178	35732.4	24899.6	9830.64	35829.4	52785.1	31758.1	59265.7	24762.9	51869	28998.9	34155.7	24633.9	58407	24842.7	31321.8	22618.9	50445.7
8.50_276.1256m/z	8.5	276.126	PDC	N-(Cyclohexylcarbamothioyl)benzamide	0.116707	0.902926	0.503329	0.955865	1.29831	0	1078.11	542.646	1030.53			922.046	1556.92	873.764	959.725	1614.41	2617.71	1546.34	1246.01	2595.52	387.573	1647.62	283.97	180.827	1079.28	1286.87	1962.06	396.626	776.682	1605.34	1850.4	0	337.061	693.793	1139.73	658.49	283.494	748.356	1663.63	518.857	699.192	941.872	1578.79	942.211	1015.04
13.14_971.4907m/z	13.14	971.491	PDC	Saikosaponin C	0.116885	0.772306	0.307906	0.884474	1.3306	0	9303.56	2864.62	8228.76			2263.88	11553.5	6955.92	16441	5976.62	7495.61	9779.57	2738.13	9982.31	2988.12	0	4541.45	9487.4	6119.24	2339.27	8656.18	16507.7	3593.02	3630.2	7688.64	3358.24	0	7664.31	435.922	4078.8	3992.91	4615.63	9408.95	6348.39	5846.11	9103.28	12072.5	4927.76	6727.96
10.63_598.5872m/z	10.63	598.587	PDD	1,2,4-tribromo-5-(2,4-dibromophenoxy)benzene	0.116937	0.104451	0.0398342	0	1.31463	0	1802.51	71.8014	0			0	909.313	1928.21	4372.5	0	568.661	942.5	1438.34	0	0	1914.65	978.62	0	2238.53	0	930.355	0	0	464.733	1330.79	0	0	287.206	0	0	0	0	369.601	0	0	0	1033.67	0	0
15.43_462.1232n	15.43	463.13			0.116966	0.0114922	1.32297	1.67903	1.35455	0.84571	12151.9	16076.6	20403.4			17933.8	10595.4	10321.9	9756.68	20231	10488.3	8401.19	12525.4	10609	16491.7	7153.87	6941.83	17976.2	8864.28	11000.4	9004.99	18285.6	11133.1	10575.5	12320.7	15634.7	18660.9	15739.2	14271.6	17463.1	17616.9	14383.9	17916.9	12828.9	17616.3	18968.5	10996.5	15945.4	14806
1.11_142.0319m/z	1.11	142.032	PDC	L-(.+/-.)-Alliin	0.117364	0.206761	1.44526	0.76782	1.36539	0.668912	821.774	1187.68	630.975			913.79	811.282	940.685	621.339	812.216	543.158	890.936	122.839	848.813	1470.86	499.24	434.026	1669.12	499.872	878.903	253.515	939.671	794.122	646.86	310.279	1527.28	1433.49	1083.33	706.606	1424	1179.16	1426.02	388.899	753.337	1243.1	933.175	374.489	871.958	1597.76
6.77_335.7098m/z	6.77	335.71			0.117565	0.117565	0	0	1.31387	0	1415.34	0	0			0	535.517	1615.63	3510.2	0	0	740.182	2202.93	232.27	0	1812.19	760.585	0	142.805	0	542.703	0	0	2591.62	796.858	0	0	0	0	0	0	0	408.324	0	0	0	0	0	0
17.14_1189.8876n	17.14	1190.89			0.118974	0.234318	1.13697	1.13792	1.33717	1.43396	8583.93	9759.71	9767.84			8961.38	7774.67	8368.57	9231.11	6991.85	9031.67	9058.66	11837.2	6786.4	6603.1	7115.12	9871.03	9503.74	9137.97	10572.4	9935.38	9892.34	9738.6	12620	8443.67	9671.66	8223.13	10386.3	10757.7	9892.69	10664.7	10178.7	11695	9913.47	10947.7	8317.82	9403.35	7339.8	9646.04
0.85_743.0740n	0.85	744.081	PDA	.beta.-Nicotinamide adenine dinucleotide phosphate	0.119292	0.119292	0	0	1.38021	0	23080	0	0			0	18015.6	59334.2	14970.3	33985.2	15462.5	40853.5	7735.05	18378.8	0	57932.1	27730	0	8144.38	27976.7	16265.4	0	0	29599.6	13639.3	0	0	0	0	0	0	0	0	0	0	0	0	0	0
0.58_848.5690n	0.58	849.576			0.120548	0.555193	1.56715	1.13356	1.34347	1.0199	17610.9	27598.8	19962.9			21501	23050	10541.4	15351.1	25779.9	10565.2	22136.4	7206.13	24297.1	37828.1	20894.4	17947.8	21962.1	5204.68	16237.3	9056.1	17037.8	31070.6	19635	8150.31	28639.5	39613.1	25292.1	16850.6	20228.8	19992.1	30949.8	17610.1	23338.6	26965.5	32417.3	23149.2	18149.5	27511.2
9.66_630.3318m/z	9.66	630.332	PDC	11-[(3-Hydroxypropyl)amino]-2,3-dihydro-1H-cyclopenta[4,5]pyrido[1,2-a]benzimidazole-4-carbonitrile	0.120787	0.0278967	0.297732	0	1.3711	0.922707	1494.68	445.015	0			0	1604.21	2095.33	2279.2	0	2008.16	1210.43	3656.43	0	0	2998.17	329.221	0	477.677	0	2401.5	0	0	3877.07	1582.73	0	0	1022.39	757.671	0	0	0	1777.78	0	0	392.659	4152.5	0	0
13.95_394.3553n	13.95	395.363			0.121067	0.899067	0.935856	1.01138	1.24543	0.964104	8007.92	7494.26	8099.07			7630.32	8278.39	7925.78	8197.22	7659.46	5964.37	9179.02	9336.43	6108.46	7801.93	7663.7	8690.78	7695.47	7768.45	7455.01	7690.73	5411.42	6020.75	8421.1	8878	8030.08	6847.43	7577.64	7521.91	6531.88	7756.04	9305.74	7126.32	7124.55	9813.24	8896.49	7694.76	5670.8	8205.92
10.63_287.0794m/z	10.63	287.079	PDC	2-(Chloromethyl)-6,7-dimethoxyquinazolin-4-ol	0.121091	0.121091	0	0	1.30718	0	937.056	0	0			0	387.713	991.358	2369.15	0	380.342	595.45	178.982	943.5	0	1144.81	1758.05	0	872.283	117.454	823.296	0	100.03	712.505	695.271	0	0	0	0	0	0	0	164.155	0	0	0	0	0	0
3.24_250.0378m/z	3.24	250.038	PDC	4'-(Trifluoromethyl)-2-biphenylcarboxylic acid	0.121274	0.584276	1.28981	0.830794	1.35058	1.15392	7258.52	9362.08	6030.34			6715.3	9039.41	7975.1	5304.27	8674.99	8289.12	8316.53	8046.86	4052.02	6245.9	9365.12	5090.49	3481.48	9120.55	9679.04	8607.17	8802.53	10183.7	6391.21	3260.42	9572.72	9578.37	11190	7107.27	8435.47	10373.5	8995.61	9692.96	5390.45	8464.33	5230.66	10917.8	8495.8	9142.66
0.67_204.2261m/z	0.67	204.226			0.121512	0.0740237	0.561938	0.493701	1.36052	0	78994.3	44389.9	38999.6			49194.9	88137.8	109543	69101.6	39383.3	64868.3	86729.1	51164.7	67206.3	26172.3	102154	115373	20448	59118.8	86056.1	74051.5	28149.8	39280	96091	61754.4	14123.7	28421.3	76985	58029.7	26608.1	35052.9	87353.8	101793	32469.1	61360	69708.2	107016	40645	41614.5
16.22_773.8803m/z	16.22	773.88			0.121553	0.0701528	0.682537	0.690559	1.37044	1.04904	33489.5	22857.8	23126.5			38576.2	32194.8	37744.1	25443	26279.4	49777.8	29287.3	18452.9	30221.7	37635.8	33215.9	25554.9	32938.3	32045.3	27907.8	17755.9	38982.5	38624.4	26189.5	23782	33497.3	28465	18641.3	10827.7	32193.2	27751	25157.5	15287.8	35099.6	20418.7	23089.4	15014.3	37061	43276.4
0.58_875.5473n	0.58	876.555			0.12162	0.0770652	1.44519	1.46838	1.27786	0.834945	13158.1	19016	19321.1			13293.5	17062.2	8010.35	14266.6	17035.1	10170.7	15662.7	10396.7	13393.5	24221.2	18362.5	8072.6	22508.8	5881.07	9764.22	7844.67	17045.1	21596	7110.72	6891.64	26510.3	17281	14128.2	18144.6	15052.6	12862.6	22908.3	12944.4	24338.7	18692.8	15426.4	11648.3	11337.4	22766.3
3.01_180.1014m/z	3.01	180.101	PDC	5,16-Pregnadien-3.beta.-ol-20-one	0.121629	0.012155	0.644361	0.391335	1.27389	1.2351	573.452	369.51	224.412			419.031	545.056	509.301	820.42	379.972	402.568	370.438	452.946	565.988	271.7	446.941	456.209	340.39	464.178	642.454	457.273	563.654	273.858	537.414	516.381	412.716	203.313	546.992	315.019	449.483	215.514	355.842	670.144	537.046	355.82	436.438	396.046	537.338	420.041
5.15_101.0839n	5.15	102.091	PDC	Tetrahydro-2H-pyran-4-amine	0.121855	0.0622668	0.847226	0.819254	1.36273	0.688983	11818.5	10013	9682.37			10238.3	10806.2	13439.8	12789.9	9999.9	9097.43	11399.3	11329.1	9043.77	10613.4	11057.8	10962.8	8855.69	8479.66	11225.8	11152.8	9303.97	8290.86	12753	11351.2	9474.34	9032.28	9639.79	11905.4	8216.6	9981.46	10050.1	12239.2	10345.2	10658.5	11185.4	9599.17	10497.2	10982
15.14_578.2763m/z	15.14	578.276	PDC	3-Phenyl-1-propylquinazoline-2,4(1H,3H)-dione	0.122051	0.932448	1.77203	1.03233	1.3281	0	1960.73	3474.46	2024.11			3710.62	740.261	1993.82	1398.2	2028.21	1273.4	1835.94	2493.83	5804.11	4837.88	1939.26	0	4151.51	2119.8	4226.93	1018.62	4586.6	1878.96	2989.41	985.197	4736.4	2408.71	2714.78	4037.97	3088.27	3172.74	2456.92	1745.12	3035.83	2354.32	1565.22	2764.32	3505.25	2018.69
12.95_973.4056m/z	12.95	973.406	PDD	4-[4-(4-fluorophenyl)piperazin-1-yl]-N-{9-thiatricyclo[9.4.0.0?,?]pentadeca-1(15),3,5,7,11,13-hexaen-2-yl}butanimidic acid	0.122441	0.404015	1.80031	1.34645	1.37299	1.5939	14773.3	26596.5	19891.5			605.549	20700.9	21227	16559.6	3171.27	29318.6	27336.3	9721.32	22024.8	30464.4	36882.5	31878.8	24721	21122.1	22896.8	21897.9	13494.8	10671	32188.1	24551.5	18229.2	19579.8	35036.5	33540.5	20445.1	25816.3	28507.1	31504.6	9523.98	30137.4	33166.5	5840.75	24459	30548.8
17.70_241.1767m/z	17.7	241.177	PDC	Diethylene glycol 2-ethylhexyl ether	0.123222	0.0118578	1.18804	1.28428	1.23705	1.38191	3981.21	4729.83	5113.01			4008.65	3297.79	4559.95	4058.43	4457.07	4492.27	5214.14	5246.57	4210.81	5692.85	5653.08	3475.18	5045.28	4819.48	5426.7	4604.34	3990.42	3493.2	5632.99	3724.96	5024.19	4576.2	5422.42	3896.52	4726.72	4971.58	4987.02	3824.58	3763.19	5591.99	3801.27	4185.95	4914.57	5458.65
16.37_633.4547m/z	16.37	633.455	PDC	2,2',2''-(1-Oxa-4,7,10-triazacyclododecane-4,7,10-triyl)triethanol	0.12325	0.124371	5.20376	8.29579	1.28646	1.42523	219.925	1144.43	1824.45			0	0	879.699	0	689.111	0	724.699	0	0	1196.44	658.528	0	581.984	0	0	0	742.388	0	688.783	0	2516.94	519.261	941.688	599.853	597.22	931.457	0	0	823.741	689.729	0	602.405	1862.63	1470.78
14.62_385.3782m/z	14.62	385.378			0.123833	0.753907	0.911071	1.01843	1.31488	0.760119	11072.2	10087.6	11276.3			10668.5	12517.5	10150.8	10952.1	10249.9	12506.1	10919	9803.22	10000.8	9750.84	9487.78	10955.8	9807.11	10302.7	11381.6	9808.89	10890.1	12371.8	9640.63	11822.6	9513.16	10081	10275.4	10480.8	9685.93	9857.84	13217.5	11447.2	9758.98	10191.3	11026	10288.5	9559.31	11233.8
6.61_279.1695m/z	6.61	279.17	PDA	Santacruzamate A	0.12491	0.257918	1.37856	0.780354	1.34339	0	2748.73	3789.3	2144.98			4009.48	2622.23	2612.14	1751.07	1798.91	2603.16	2627.67	2469.63	2451.47	3692.83	2012.47	2001.07	1858.16	1838.63	1859.05	1909.43	1665.92	2188.23	2081.87	1898.15	4627.7	3828.55	2914.88	3786.06	2404.75	3045.9	2580.36	2589.14	2189.18	2520.13	2927.89	2804.34	2278.19	2656.56
16.80_339.2656m/z	16.8	339.266	PDC	1-(hexadecyloxy)-2-methoxyethane	0.125953	0.450287	0.66038	1.17257	1.31346	1.3011	1563.22	1032.32	1832.98			1570.41	1428.86	1018.66	2234.93	1833.42	1229.73	1440.79	1740.94	1657.95	655.555	1585.21	1632.28	1296.38	1698.81	1865.1	2301.79	1570.66	1329.92	1818.87	1625.3	985.061	1452.38	1015.42	676.41	2536.65	1017.58	1842.79	1366.38	1216.99	2207.22	766.619	2279.6	1256.94	1845.28
7.36_481.2117m/z	7.36	481.212	PDC	2-(Anilinomethyl)-6-methoxyphenol	0.126334	0.403034	0.755341	0.865204	1.32223	0.878817	12986.5	9809.25	11236			9410.16	17715.4	12324.9	12495.7	12659.9	18811.7	12305.2	11111	13418.3	10679.2	11189	13325.7	8908.76	11689.9	10740.9	12566.7	9193.37	11156.9	12068.9	13232.9	10399.9	10246	8408.96	10182.1	14628.2	11457.5	9990.43	9852.88	9656.8	10330.9	10769.7	10945.7	14203.5	11608.7
0.49_112.1119m/z	0.49	112.112	PDA	Methyl(prop-2-yn-1-yl)(propan-2-yl)amine	0.126567	0.0736522	0.463315	0.397201	1.36866	0	52171.8	24172	20722.7			14093.1	61654.5	70200.2	62739.4	22915.1	54808	61421.6	51045.5	34811.6	14654.3	63737.5	58596.6	4304.9	45204.7	49075.2	46166.6	14888.3	21530	40573.2	34475.6	4077.86	13171.9	41639.7	37798.4	19388.3	18398.9	48857.5	52400.1	23387.2	43320	47887.1	41690.3	32568.1	34642.8
7.88_715.7695m/z	7.88	715.769	PDD	2-{[10-(4-aminobutyl)-16-benzyl-19-[2-(2-{[2-({2-[bis(carboxymethyl)amino]ethyl}(carboxymethyl)amino)ethyl](carboxymethyl)amino}acetamido)-3-phenylpropanamido]-7-(1-hydroxyethyl)-13-[(1H-indol-3-yl)methyl]-6,9,12,15,18-pentaoxo-1,2-dithia-5,8,11,14,17-pentaazacycloicosan-4-yl]formamido}-3-hydroxybutanoic acid	0.126789	0.250491	0.42574	0.457739	1.36316	0	3564.94	1517.74	1631.81			381.184	4046.25	4591.9	5240.42	0	5440.47	9181.08	4599.49	3559.99	1291.41	4223.91	4045.91	871.845	3836.47	3975.08	3049.27	766.478	3132.35	5512.61	4393.04	877.411	943.135	1731.22	2519.19	716.396	1870.7	3424.4	7224.45	738.309	1994.67	2336.81	3548.29	1402.43	1385.15
17.19_547.3604m/z	17.19	547.36	PDC	11-Ketofusidic acid	0.1268	0.199031	1.3076	1.26614	1.24489	0.602949	6071.82	7939.53	7687.8			4623.71	8278.25	5969.57	5415.75	7652.09	8632.04	6577.36	8367.03	5732.86	9454.01	7878.49	7577.83	6930.13	5834.9	9052.2	7006.41	5511.68	6973.13	9552.54	9022.68	8109.67	6325.39	7600.76	9722.29	8266.06	7282.61	6524.2	7133.18	4045.01	5118.59	10147.2	8528.73	7736.79	7728.9
4.92_297.0893n	4.92	298.097	OL1	Methylthioadenosine	0.127034	0.958954	1.19556	1.00513	1.30528	0.976567	365117	436520	366991			312343	366828	336008	445289	242502	383529	336150	336286	336628	308538	328547	301641	248830	213500	261613	292035	189647	234568	235823	200733	431025	366994	444231	503831	402396	382686	419880	406022	296973	416407	358769	374755	316335	371608
15.32_292.2606n	15.32	293.268			0.128219	0.79952	0.851565	1.02309	1.31215	0.670321	12526.8	10667.4	12816.1			13823.3	13934.3	9757.92	12591.6	12603	11992.6	12139.8	11226	23513.5	11742.4	13308.2	9505.16	12283.2	12473.9	13000	12486	11245.3	11972.5	12375.4	11531.4	11143.5	10611.6	9539.26	11375.1	11898.3	12031.5	12077.8	11652.5	10984.2	11855.2	13609.7	12408.4	13659.6	11305.1
0.62_343.9455m/z	0.62	343.945	PDD	2-(4-Bromophenyl)-6-chloro-4-quinolinecarboxylic acid	0.128591	0.372802	1.29944	1.18459	1.36617	1.28073	4757.98	6182.68	5636.25			4278.62	3895.12	4978.73	5879.44	3522.01	3696.76	4216.25	7669.63	5651.91	5090.62	3828.75	4387.95	4338.68	3574.15	4515.9	4551.4	4603.08	7903.82	4770.03	4144.74	4787.73	5338.7	6853.38	7750.91	3966.69	5437.15	4511.19	6375.59	3966.17	5737.99	4136.04	7201.76	2704.81	7209.94
3.49_249.1260m/z	3.49	249.126	PDA	Met-Val	0.128638	0.0115863	0.626177	0.306209	1.30857	0	1904.61	1192.62	583.21			1068.33	1953.22	1773.45	2823.45	745.472	1400.93	1055.92	2319.96	1564.27	1062.97	1855.43	2731.1	547.614	1117.25	720.085	2127.72	561.606	939.965	1865.26	1554.04	1232.23	711.494	1230.51	1596.27	645.035	843.342	831.786	1586.85	595.318	1121.34	763.571	1533.73	681.595	894.696
15.69_274.6346m/z	15.69	274.635			0.131241	0.231014	2.77557	2.83427	1.35732	1.1399	182.098	505.425	516.114			728.392	0	0	0	120.613	0	0	0	0	322.402	0	0	742.515	0	305.648	0	464.295	594.757	0	0	545.761	524.312	407.259	544.367	167.138	882.655	183.74	0	196.008	568.646	213.118	0	252.287	258.874
6.77_637.0035m/z	6.77	637.004	PDD	7-Chloro-3-hydroxy-3-[2-oxo-2-(2-thienyl)ethyl]-1,3-dihydro-2H-indol-2-one	0.131321	0.0502224	0.254865	0.0301396	1.33842	0	2428.69	618.988	73.1998			5308.46	1548.34	1525.33	1332.63	1515.38	743.442	2189.18	3297.86	1750.09	0	1972.88	277.469	0	1190.39	548.858	830.822	0	1796.73	2107.73	1345.31	0	313.752	412.16	1750.04	0	0	796.58	426.433	0	289.791	380.209	0	0	461.224
5.12_247.0482m/z	5.12	247.048	PDC	5-[(Chloroacetyl)amino]-2-hydroxybenzoic acid	0.131446	0.229729	0.838188	0.82097	1.3283	1.29761	6077.36	5093.97	4989.33			6296.45	7237.87	6029.01	4746.11	6634.88	6553.61	5010.18	3634.51	7162.78	4374.61	4538.1	3531.09	4686.38	4450.71	3968.94	3962.79	3867.08	4492.33	4006.64	3584.14	5598.03	5220.7	5069.23	4487.92	8887.85	6147.72	5279.18	3918.82	6785.33	5605.65	4863.58	3696.63	7116.15	5299.46
0.56_890.6551m/z	0.56	890.655	PDC	N-[(4Z)-1-{[(2R,3R,4R,5R,6R)-3,4-dihydroxy-6-(hydroxymethyl)-5-{[(2R,3R,4S,5R,6R)-3,4,5-trihydroxy-6-(hydroxymethyl)oxan-2-yl]oxy}oxan-2-yl]oxy}-3-hydroxyoctadec-4-en-2-yl]octadecanamide	0.131857	0.0981183	1.8582	2.12897	1.25417	0	4463.39	8293.86	9502.43			3453.91	4736	4218.26	5445.38	3539.62	4980.71	3481.43	8752.5	5465.83	11107.8	4302.79	2837.71	13760.4	8086.14	6902.66	2186.18	15011.4	7433.35	0	7531.04	14560.1	7545.22	4922.32	6147.8	15254.6	7374.15	6854.73	5536.76	10510.7	14583.5	5811.45	3453.37	12569.8	14466.8
13.95_142.0627n	13.95	143.07	PDC	2-Ethyl-4-hydroxy-5-methyl-3(2H)-furanone	0.132526	0.129925	0.754584	1.26702	1.34701	1.25161	1205.03	909.294	1526.8			890.492	1644.08	1059.68	1225.86	1283.74	1294.63	1181.75	1111.55	885.295	750.526	532.483	1053.41	701.802	1278.68	938.616	1285.96	1147.27	1237.49	1067.73	1432.74	926.546	1050.08	850.389	810.158	1395.28	1234.4	1006.85	868.741	718.073	941.817	742.135	988.728	1214.7	862.95
16.90_490.1549n	16.9	491.162			0.132723	0.0513946	1.37862	1.48578	1.33505	0.834754	23781.9	32786.4	35334.7			34343.6	25233.7	16602.3	18948.1	30496.6	19976.3	21434.9	21040.8	25747.9	33896	20513.9	13162.1	44208.1	21945.7	20944.2	18743	34766.1	28779.6	21985.3	18344.1	34009.4	41659.5	28744.5	26732	36505.3	38083.2	26496.2	20483.9	29779.2	39969.1	30625.3	16463.6	25908.9	33422.6
4.04_219.1102n	4.04	220.117	OL1	Pantothenate	0.13284	0.0266166	0.823824	0.75479	1.3563	1.7847	751334	618966	567099			614521	733412	769773	887630	586575	716549	735437	718904	756030	559630	779888	837149	425851	532015	631034	624609	473539	562701	695119	565331	516201	556255	660177	743232	675423	651170	690742	753646	574679	751022	603135	717680	649398	697166
0.56_739.2077m/z	0.56	739.208	PDC	2-(3,4-Dihydroxyphenyl)-5,7-dihydroxy-4-oxo-4H-chromen-3-yl 6-deoxy-.alpha.-L-mannopyranosyl-(1->3)-6-deoxy-.alpha.-L-mannopyranosyl-(1->6)hexopyranoside	0.13349	0.00676983	5.39055	10.9302	1.26789	0	264.085	1423.56	2886.49			0	0	0	1056.34	0	1327.67	0	2240.82	1573.62	3696.81	1727.5	1457.97	1839.22	1480.89	1935.16	0	1337.38	3489.72	3260.25	2894.2	0	2994.07	1248.6	1451.57	5078.89	3740.63	0	2962.81	4426.5	0	4218.98	2847.35	0	1443.32
16.25_351.2500m/z	16.25	351.25	PDC	O-t-Butyl-L-serine, methyl ester	0.13373	0.357441	0.838639	1.14741	1.17392	0.760819	5210.33	4369.58	5978.4			5422.23	4977.74	4806.78	5634.56	4797.91	4260.54	4791.57	5928.95	3820.34	5845.34	4611.73	4068.75	4453.19	5069.73	5592.59	3857.88	4098.62	4249.1	4781.5	4088.41	5321.49	3482.47	3751.49	4922.88	6118.03	4480.57	4280.66	5456.15	4365	2963.14	4277.1	4769.22	3550.25	4201.77
4.34_146.0599m/z	4.34	146.06	OL2b	Indole-3-Aldehyde	0.133918	0.00439966	0.855744	0.614636	1.35643	1.37134	185691	158904	114133			200710	200905	190646	150504	173931	188932	201498	140507	209190	181031	196291	145282	158974	148543	163666	107840	153070	157977	158439	86362.3	176426	149814	173717	135659	175817	172227	166697	112908	152183	204612	160559	113517	169780	187244
7.41_251.1020m/z	7.41	251.102	PDC	4-(3-Methyl-5-oxo-4,5-dihydro-1H-pyrazol-1-yl)benzoic acid	0.133976				1.26275	0.723536	0	44.2576	0			0	0	0	0	0	0	0	0	0	0	0	0	0	0	0	0	0	0	0	0	88.7008	0	88.3297	0	69.876	0	0	0	0	0	0	0	0	0
0.65_221.0303m/z	0.65	221.03	PDC	2,6,8-trioxo-2,3,6,7,8,9-hexahydro-1H-purin-1-yl 2-hydroxypropanoate	0.134004	0.265977	0	2.57521	1.34689	0	178.894	0	460.691			0	361.217	0	354.361	0	0	300.008	398.976	1101.65	0	217.456	0	0	0	513.567	316.001	0	0	0	902.575	0	0	0	0	0	0	301.248	0	0	0	0	0	0	360.882
0.71_636.1446m/z	0.71	636.145	PDC	3,4-dihydroxy-6-{[5-hydroxy-2-(4-hydroxy-3,5-dimethoxyphenyl)-4-oxo-4H-chromen-7-yl]oxy}-5-[(3,4,5-trihydroxy-6-methyloxan-2-yl)oxy]oxane-2-carboxylic acid	0.134236	0.134236	0	0	1.32065	0	3933.81	0	0			0	7642.97	8092.29	0	0	13220.1	2517.34	0	5673.17	0	9165.34	0	0	2857.06	0	0	0	0	0	0	0	0	0	0	1894.53	0	2767.16	0	3636.35	0	0	0	0	0
9.13_446.1952m/z	9.13	446.195	PDC	Cys-Trp-Arg	0.134313	0.398025	2.44319	1.67636	1.34426	0	3378.92	8255.34	5664.28			10584.9	1907.9	1022.83	0	3890.87	2359.31	2829.3	4317.67	4012.79	6616.31	1767.16	0	9104.43	2962.93	4914.48	3815.92	7749.72	6646.43	6548.76	2625.17	12425.4	6201.11	7651.89	6742.99	2047.82	3221.65	3650.91	2255.92	4781.33	6241.13	5203.07	3494.67	5644.17	3371.18
1.37_450.0622m/z	1.37	450.062			0.134623	0.355918			1.34526	1.82228	0	197.447	0.00635951			0	0	0	0	0	0	0	0	0	0	342.225	0	0	0	0	0	0	364.484	0	0	0	0	377.133	412.656	0	0	0	0	0	305.181	0	0	0	0
14.67_404.3131n	14.67	405.32	PDC	2-(hexadecyloxy)-6-(hydroxymethyl)oxane-3,4,5-triol	0.134643	0.155267			1.16247	0.916635	0	108.153	156.072			0	0	0	0	277.65	0	0	0	200.29	255.592	0	0	0	0	0	0	0	204.53	0	0	0	226.186	206.427	0	0	0	0	0	0	0	204.999	237.159	160.523	0
8.68_128.0526m/z	8.68	128.053	PDA	2-Ethyl-4-methylthiazole	0.134926	0.692285	0.477525	0.857392	1.31758	1.48837	2967.82	1417.21	2544.59			2663.5	5282.71	2649.21	1275.87	3460.1	5617.02	2448.79	1216.43	3495.1	2012.66	1895.94	1219.32	1623.28	2444.61	1794.15	1244.55	2098.04	2173.76	2322.83	1770.13	2198.62	1552.17	1283.44	634.605	5590.3	2638.71	1673.29	798.441	2579.39	1827.74	1572.01	715.089	3535.36	2439.13
3.99_632.5019m/z	3.99	632.502	PDC	N-[(4E,8E)-1,3-dihydroxy-9-methyloctadeca-4,8-dien-2-yl]-2-hydroxyoctadecanamide	0.13519	0.705657	3.75377	1.39732	1.34254	0	3391.11	12729.5	4738.46			1577.8	1036.4	1896.31	9053.94	0	2024.69	7840.94	18634.8	2584.52	8278.15	9576.83	364.323	18759	347.123	2791.62	3970.69	2094.94	15210.9	19232.5	426.385	3399.33	6226.98	15465.9	25825.6	806.334	5793.92	7420.33	26869.3	1016.15	25407	8697.85	21311.6	529.84	1257.69
15.01_374.3026n	15.01	375.31			0.135206	0.0717653	4.90784	4.56294	1.34463	2.18898	3124.84	15336.2	14258.5			12499.4	0	0	0	2229.44	0	0	0	0	34097.4	0	0	39385.8	0	1418.22	0	19714.5	12515.9	0	0	29615.1	22457.1	4237.77	5034.98	10221	16382.9	3333.41	1773.77	5058.51	8488.84	3562	695.964	2080	5928.04
0.78_721.9562m/z	0.78	721.956			0.13556	0.13556	0	0	1.32186	0	5616.12	0	0			0	10441.8	12022.7	0	0	4723.36	20597	0	0	0	9435.26	0	0	23718.4	14393.5	0	0	0	9582.87	0	0	0	0	0	0	0	0	0	0	0	0	0	0	0
0.47_104.9992n	0.47	106.006			0.135663	0.0269931	0.426136	0.191333	1.35139	0.914144	2167.57	923.681	414.729			714.122	1875.37	3144.97	2935.84	498.962	1716.22	2431.44	3212.59	2043.97	151.705	2974.26	4517.09	216.175	1257.33	1829.95	2436.99	139.714	249.149	1647.14	1662.39	176.759	98.4998	1574.91	1844.55	75.1335	57.94	1896.65	1632.47	218.323	1743.69	1994.52	1990.59	851.095	626.185
14.00_277.1192m/z	14	277.119	PDC	5-tert-Butyl-2-hydroxybenzophenone	0.135829	0.945024	0.587369	1.01064	1.32562	0.85876	889.831	522.659	899.296			1125.94	967.117	905.225	561.042	977.329	1031.03	684.634	992.998	1255.73	892.931	696.772	447.784	1072.77	386.051	662.125	809.92	927.467	743.5	894.976	1041.79	757.437	613.126	720.071	0	830.571	399.27	588.948	734.714	768.915	532.901	507.058	959.39	372.918	777.74
5.92_477.0201m/z	5.92	477.02	PDC	disodium 2-hydroxypropane-1,2,3-tricarboxylic acid	0.135952	0.135952	0	0	1.27853	0	1583.46	0	0			0	687.433	1450.4	4195.99	0	0	217.071	1060.29	0	0	1478.11	3634.68	0	412.038	0	603.187	0	0	530.676	803.773	0	0	0	0	0	0	0	262.652	0	0	0	0	0	0
5.36_228.6620m/z	5.36	228.662			0.136261	0.129362	0.0329037	0.0123109	1.28398	0	2918.39	96.026	35.9279			49.4689	1517.14	2507.34	7599.63	0	531.85	1132.47	1339.53	959.292	0	1415.01	4004.31	0	583.753	0	1003.25	0	97.9515	1579.93	726.992	0	0	145.35	238.754	63.9698	0	363.048	441.052	57.99	0	156.047	531.974	58.573	0
10.17_769.2422m/z	10.17	769.242	PDC	2-({6-[(1-amino-1-carboxypropan-2-yl)oxy]-5-acetamido-3,4-dihydroxyoxan-2-yl}methoxy)-4-hydroxy-5-(2-{[(2-methoxyethoxy)carbonyl]amino}acetamido)-6-(1,2,3-trihydroxypropyl)oxane-2-carboxylic acid	0.136315	0.328406	1.69103	1.59446	1.34617	1.20058	5949.39	10060.6	9486.03			0	6493.46	10052	7252.11	0	7240.4	9726.55	13224.9	511.607	8627.25	12317.2	6246.91	7288.67	5617.94	12240.8	19005.6	3256.08	7948.9	15091.7	9368.13	7777.72	11250.6	8715.91	12498.1	3269	12817.5	11976.6	9361.58	4758.11	12405.5	7413.36	13451.4	4625.74	8525.72
5.02_113.0840n	5.02	114.091	PDC	1-Piperidinecarbaldehyde	0.136702	0.325711	0.800093	0.801488	1.27901	0.631287	66329.1	53069.4	53162			61371.1	66195.4	62663.2	75086.6	42574	54607.1	57866.8	68300.5	86015.1	59087.2	52142.8	80071.3	55898.9	47600.2	38609.9	54900.1	56013.5	51138.6	47952.7	107337	37112.8	53043	71505.9	50616	44895.5	52321.7	49240.1	74714	57008.5	44389.5	52634.5	47203.6	40951.2	58759.7
8.70_176.0949n	8.7	177.102	OL2b	Serotonin	0.136879	0.79038	0.383534	0.881861	1.32907	1.1053	565.064	216.721	498.308			662.69	1045.19	314.253	238.123	606.75	1032.04	325.528	243.738	536.176	360.174	445.785	302.295	333.251	564.135	412.942	253.27	246.666	341.773	434.166	313.641	408.732	239.081	219.072	0	1195.63	613.7	95.8836	74.1738	520.319	578.96	153.158	0	589.642	445.148
1.34_242.0131m/z	1.34	242.013	PDA	Vinclozolin M2	0.137385	0.190911	2.08826	1.68459	1.2582	0.883544	576.595	1204.08	971.328			564.006	637.485	0	1104.89	319.517	776.388	687.176	674.134	220.08	1247.29	0	0	679.039	152.863	929.367	184.575	559.492	186.974	182.426	439.692	1475.97	360.237	1637.66	1342.44	372.966	738.717	493.328	446.936	430.802	1545.34	994.385	1434.74	1343.7	518.064
7.21_826.2610m/z	7.21	826.261			0.13761	0.0137775	1.88782	2.92128	1.23918	1.0199	1154.82	2180.09	3373.54			686.848	840.467	1911.85	1180.1	0	2844.06	5246.76	2857.95	1081.58	855.721	4694.74	3480.07	1207.55	0	2771.31	4252.99	1635.84	677.461	1784.43	3380.07	2753.38	1442.35	1139.27	3385.34	2244.8	7097.75	5153.72	2779.68	1745.23	5364.72	2653.61	2706.62	3401.33	2127.88
10.01_445.0214m/z	10.01	445.021	PDC	[(3,4,5-trihydroxy-6-{[(2E)-3-(4-hydroxyphenyl)prop-2-enoyl]oxy}oxan-2-yl)methoxy]sulfonic acid	0.13767	0.930168	0	0.927585	1.28227	0.706356	135.011	0	125.234			240.981	299.064	0	0	207.551	211.737	0	0	288.402	0	0	0	0	217.073	0	0	0	0	0	0	0	0	0	0	350.061	350.338	0	0	0	0	0	0	187.43	0
10.81_91.0946m/z	10.81	91.0946			0.137717				1.16302	0	0	9.15923	0			0	0	0	0	0	0	0	0	0	0	0	0	0	0	0	0	0	0	0	0	16.3358	0	0	20.3011	0	0	0	0	0	0	0	0	0	0
8.73_307.1105m/z	8.73	307.111	PDA	Ethyl 4-(3-methoxyphenyl)-6-methyl-2-thioxo-1,2,3,4-tetrahydro-5-pyrimidinecarboxylate	0.1379	0.1379	0	0	1.30064	1.62528	78.5411	0	0			174.495	139.669	0	0	185.043	0	0	0	0	0	0	0	0	0	0	0	0	0	0	0	0	0	0	0	0	0	0	0	0	180.025	0	0	0	0
19.27_368.9944m/z	19.27	368.994	PDC	1,1-Dioxo-[1,2]thiazolo[5,4-c]pyridin-3-one	0.138025	0.203814	1.84896	2.05162	1.34844	0.821032	752.305	1390.98	1543.44			962.286	1242.41	411.879	392.641	293.611	1045.3	336.078	669.915	2009.6	1509.7	789.375	784.324	1821.93	430.843	334.009	780.225	1420.43	339.443	615.153	1339.76	1899.36	1935.8	993.924	734.833	647.278	653.16	1671.02	752.111	673.52	782.983	2312.59	341.358	1142.98	1522.14
1.07_189.9559n	1.07	190.963			0.13804	0.0265915	1.43112	1.63247	1.28107	1.65877	8039.92	11506.1	13124.9			5179.03	9275.29	8484.07	9221.29	6196.04	8271.74	7636.86	6180.66	5349.96	11742.6	6340.12	6927.4	6214.05	6690.83	5898.82	8048	5987.4	8712.51	6182.83	8948.9	9209.77	12777.1	8109.6	15927.8	8838.67	13458.6	7307.55	9816.1	6643.68	13739.6	8221.01	9848.11	7625.28	11983.1
16.80_471.8388m/z	16.8	471.839			0.138161	0.138161	0	0	1.33972	1.49487	163.476	0	0			289.516	0	364.388	0	0	0	0	0	0	0	0	0	0	0	478.1	0	0	0	0	0	0	0	0	0	0	0	0	0	0	0	0	0	0	0
1.27_261.4492m/z	1.27	261.449			0.138169	0.105171	1.57693	1.67713	1.25221	0	1779.55	2806.22	2984.54			1258.33	2276.63	1846.28	1736.95	1266.9	1666.53	1902.38	900.969	928.77	3232.15	3376.47	1502.04	919.901	3062.57	1663.36	1798.96	1698.38	3831.09	2503.82	833.603	1341.24	3004.54	2801.49	4077.6	1438.66	2749.18	2453.31	2553.89	1267.7	2421.02	1204.65	2205.79	2010.33	2451.78
4.12_449.7407m/z	4.12	449.741			0.138267	0.125802	0.0364253	0	1.28671	0	1538.3	56.0329	0			0	856.68	1289.57	4006.93	0	356.64	1045.65	3925.87	786.09	0	2652	879.739	0	171.176	0	186.712	0	0	2257.9	1323	0	0	0	224.132	0	0	170.313	623.962	0	188.902	0	543.304	0	0
1.04_636.0250m/z	1.04	636.025	PDD	4-[(2,4-Dichlorobenzoyl)amino]benzoic acid	0.138399	0.187319	0	0.113001	1.30319	0	6852.28	0	774.314			0	0	15317.9	12091.3	0	0	6554.42	5052.8	2927.38	0	13862.4	4270.17	0	1614.87	7124.01	5840.2	0	0	7767.47	3229.86	0	0	0	0	0	0	2229.96	0	0	0	1542.58	1776.18	0	0
16.70_447.2217m/z	16.7	447.222	PDC	3-[3-(3-{[1-(2,3-dihydro-1H-inden-2-yl)-2-methylpropan-2-yl]amino}-2-hydroxypropoxy)-4,5-difluorophenyl]propanoic acid	0.13853	0.284788	0.58505	0.676056	1.34222	1.72635	2863.52	1675.3	1935.9			1099.04	2766.29	3719.3	3869.45	1997.03	3223.38	3280.58	3629.25	1448.93	2025.41	3168.54	4621.21	836.781	3331.93	2284.11	4378.13	2664.21	2386	3232.98	2685.22	1002.76	1425.09	2157.43	2115.93	1693.32	1065.04	1790.14	3868.13	996.709	3456.75	3043.01	3236.98	1684.37	1270.14
13.68_411.1713m/z	13.68	411.171	PDC	4-Ethyl-5-methyl-2-(1H-tetrazol-5-yl)-1,2-dihydro-3H-pyrazol-3-one	0.138861	0.138861	0	0	1.30024	0	239.325	0	0			537.884	419.415	0	0	442.389	0	445.114	377.506	307.249	0	0	0	0	621.33	0	352.377	244.743	0	0	0	0	0	0	0	327.817	0	0	0	211.832	0	0	0	0	0
15.48_465.3603m/z	15.48	465.36	PDC	2-(tetracos-15-enamido)butanedioic acid	0.138881				1.16169	2.04598	0	39.4534	0			0	0	0	0	0	0	0	0	0	0	0	0	0	0	0	0	0	0	0	0	69.1226	0	0	88.6909	0	0	0	0	0	198.031	0	0	0	0
15.17_376.1369n	15.17	377.144	PDA	(-)-Riboflavin	0.139462	0.6758	1.65759	1.1432	1.33238	0.939369	3475.84	5761.5	3973.58			6486.22	2219.67	3494.47	1703	3302.17	3518.97	3010.3	3395.59	4504.26	5531.08	1252.21	517.57	6421.58	1531.42	3077.61	1171.21	6421.02	7077.62	3674.26	2263.58	8148.27	4804.34	5361.16	4732.23	5274.44	5884.97	4257.28	4506.2	4036.27	5122.39	1723.7	2283.23	3534.31	3865.74
7.61_737.6344m/z	7.61	737.634	PDD	(2-{[(2S,3R,4E)-2-henicosanamido-3-hydroxyoctadec-4-en-1-yl phosphono]oxy}ethyl)trimethylazanium	0.139917	0.165933	1.49823	1.60724	1.26973	0	2561.53	3837.75	4116.98			1228.62	3711.2	2925.64	2380.65	2048.68	3494.56	1466.66	5368.08	3752.6	3364.43	4804.32	615.149	2598.82	4014.91	4273.51	3324.86	2443.98	2350.88	1607.36	515.2	4226.48	2267.61	4128.54	4728.35	3795.27	3919.36	3662.54	6466.06	4470.59	3349.21	4023.26	3982.81	3822.12	5737.02
4.79_283.6497m/z	4.79	283.65	PDC	4-{[(4-carboxybutyl)[2-(2-{[4-(2-phenylethyl)phenyl]methoxy}phenyl)ethyl]amino]methyl}benzoic acid	0.140437	0.140437	0	0	1.27634	0	975.11	0	0			0	565.542	697.804	2637.1	0	0	179.29	969.475	122.678	0	1160.66	2536.87	0	420.74	0	1118.82	0	0	712.844	907.043	0	0	0	0	0	0	0	110.182	0	0	0	0	0	0
16.98_306.2531n	16.98	307.26	PDC	sodium octadecanoate	0.1406	0.0692966	0.750504	0.759335	1.31058	1.48484	70329.3	52782.5	53403.5			61349.5	79944.7	60731.5	79291.7	75799.6	75072.6	65371.6	78569.6	88703.7	56089.5	77191.1	68090	61033.3	59299.1	92780.9	58548.9	60158.8	57233.3	56506.3	80644.5	34786.9	49876.9	77135.6	49330.5	72993.4	60336.5	65160.8	86394.2	62497.9	75024.7	65462.3	80945.3	84956.6	66103.8
0.58_800.5883m/z	0.58	800.588	PDD	2-octadecanamidoethane-1-sulfonic acid	0.141009	0.152391	1.61088	1.54441	1.33647	0	8255.38	13298.5	12749.7			6124.29	13087.5	8428.73	5381	8343.25	6460.89	14391.5	2290.11	9859.04	16519.9	11401.6	5886.5	18965	4057.97	11154.8	5197.92	10929.3	27406.8	6903.13	2348.98	16771.1	18138.4	9071.63	9212.73	13194	11417.2	16166.8	11889	10993.5	15561.7	21235.8	13980.8	8574.88	21467.5
18.30_120.9590m/z	18.3	120.959			0.141126	0.843747	0.826777	0.977783	1.25278	1.37551	1449.34	1198.28	1417.14			1238.48	1473.28	1726.47	1359.14	1236.98	1919.04	1603.79	1444.85	1091.21	1701.52	1156.99	1315.51	1229.59	1654.63	1149.65	1083.34	1281.33	1917.69	1669.48	1405.37	938.985	1439.78	1144.86	1269.5	1368.55	1587.52	1858.9	1165.88	1220.11	1558.56	1462.09	1508.57	1045.26	1385.51
1.07_291.0305n	1.07	292.038	PDC	2-[(2-carboxyphenyl)amino]-4-chlorobenzoic acid	0.141301				1.32333	1.89123	0	185.728	0			0	0	0	0	0	0	0	0	0	0	0	0	0	0	0	0	0	0	0	0	0	0	315.099	427.814	0	0	0	0	0	0	0	0	0	0
11.29_177.0542m/z	11.29	177.054	OL2b	Ferulate	0.141754	0.0477234	0.901516	0.903363	1.27298	0.709254	3524.14	3177.07	3183.58			3534.44	3483.11	3300.07	3778.94	3347.21	3969.26	3628.88	3972.45	3662.38	2999.75	3113.93	4024.91	4005.61	3108.82	2687.96	3491.32	3107.06	3455.68	3137.83	4077.49	2663.33	3498.92	3237.31	3308.71	3382.44	3361.18	3720.52	3911.03	3197.2	3198.51	3648.82	3539.59	2960.74	3220.05
3.97_790.1268m/z	3.97	790.127	PDD	4,4'-(1,1-Dioxido-3H-2,1-benzoxathiol-3-ylidene)bis[1,2-benzenediol]	0.141834	0.631343	4.39091	1.71405	1.32399	0	3907.15	17156	6697.07			1443.14	1426.44	1996.07	10763	0	1031.05	7217.59	31553.5	8143.25	16966.5	17087.6	0	37744.8	0	546.087	3201.47	2683.96	29303	38330.9	615.03	2783.58	8933.99	19952.4	36953.8	0	6402.18	14351.1	47331.1	1636.51	59021.5	13412.2	39874.1	1192.42	2292.24
8.90_233.0777m/z	8.9	233.078	PDA	Kifunensine	0.142217	0.1745	0.812659	0.758049	1.22041	1.06464	14796.8	12024.8	11216.7			17858.3	14180.4	13056.8	14091.7	13607.8	14067.3	13806.7	10770.8	14467.8	13401.7	12295.1	15426.6	12962.3	14044.1	8080.25	12474.1	14415.7	15092.3	9752.12	9891.59	8798.28	14728.1	13060.3	11512.4	13065.2	10038	10115.1	10548.1	17314.9	10136.8	12409.3	12018.2	8502.38	13975.9
15.48_389.2104m/z	15.48	389.21	PDC	Lincomycin	0.142275	0.138115	170.95	152.407	1.33569	1.81507	1.51252	258.565	230.518			0	0	6.05008	0	0	0	4.10439	0	0	0	0	0	725.906	1.36703	35.9841	0	301.878	0	0	0	444.139	590.119	0	0	0	0	0	0	0	0	0	0	0	0
17.75_244.2628m/z	17.75	244.263	PDA	3-Dodecyloxypropylamine	0.143024	0.411781	1.06878	1.0542	1.24261	1.43355	20929.2	22368.7	22063.6			19787.7	20655.9	20768.2	22505.1	18161.6	21202.1	21591	23806.3	21096.2	20397.5	21002.9	23242	20549.7	20026.2	22686.6	22934.2	19354.1	22382.1	22008.6	23023.1	22662.8	20779.2	22173.2	23859.7	20350.6	20489.8	19563	22368.4	20431.5	20986.8	23868.8	22103.9	21781.2	20461.8
4.34_189.0690n	4.34	190.076			0.14326	0.000178078	0.878121	0.640406	1.26317	0.619179	49675	43620.7	31812.2			47790.8	46592.5	49202.5	55114.3	41744.7	47768.9	51063	53648.9	52391.3	46550.1	53229.4	51135.4	39924.3	35068.9	43509.6	46061.9	37343.5	35697.5	43861.8	32856.6	44088.2	34844.9	47232.1	48317.4	39162.5	41898.3	46207.1	46646.2	41991.2	52497.9	46837.9	46284.9	43329.5	48262.1
5.46_232.0520n	5.46	233.059	PDC	PyroGlu-Cys	0.143879	0.0612861	0.847702	0.748795	1.31186	1.15811	1795.05	1521.67	1344.13			1843.68	2173.33	1681.74	1481.45	1411.1	2523.12	1681.33	858.733	2251.35	1518.12	1259.58	1142.69	1109.74	1160.01	679.519	1202.38	760.28	1345.98	891.491	895.119	1598.84	1589.47	1590.44	1307.93	2706.53	1143.9	1327.42	1606.53	1386.24	1328.41	1329.49	1064.76	1861.26	1674.39
14.88_269.6437m/z	14.88	269.644	PDC	Taurocholic acid	0.144526	0.442377	1.63371	1.30147	1.34073	0	2984.75	4876.22	3884.56			6084.45	2154.58	2355.9	1344.07	4323.29	5721.71	4992.19	3565.22	6390.97	6083.06	3906.71	167.187	5920.41	4096.98	5071.41	2726.62	7188.3	4549.63	3431.3	3043.75	5898.17	4499.74	5045.36	4061.6	4721.54	4451.58	4138.88	2530.42	4487.09	5338.15	3950.32	3628.88	4253.92	7753.79
3.77_223.1071m/z	3.77	223.107	PDA	Phe-Gly	0.144623	0.00367	0.798899	0.605442	1.28642	0	1515.35	1210.62	917.459			1200.6	1747.55	1617.46	1495.81	1233.75	1717.5	1277.91	1853.84	1330.57	1271.32	1121.86	1767.73	1275.26	1230.9	1317.65	1701.5	1305.37	1392.23	1252.12	1167.77	921.128	1068.11	1293.94	1559.28	1172.98	1429.65	1172.05	1295.84	1066.58	1453.9	1158.6	1488.69	1167.74	1277.38
16.80_243.1348m/z	16.8	243.135	PDC	Leu-Gln	0.144767	0.194232	0.869377	0.896658	1.27006	0.715835	3466.76	3013.92	3108.5			3126.41	3297.88	4107.34	3335.4	3269.04	3482.66	3352.68	2807.41	3760.74	2335.35	2720.16	3374.52	3175.32	3639.65	3083.12	3551	2474.88	3586.27	2784.43	3828.16	2745.35	3473.38	2955.11	2881.84	2886.17	2995.93	2830.6	3407.95	3031.25	3640.11	3470.65	3797.95	2620.8	3054.5
10.14_714.8933m/z	10.14	714.893			0.145071	0.232326	1.63682	1.47044	1.33492	1.02042	23795.8	38949.5	34990.3			1.35273	27157.7	38782.3	29241.9	648.469	38622.1	38644.9	35935	15440.9	40049.7	35345.2	49729.7	34442.5	28106.4	40483	43129.5	36304.2	30242.8	33120.8	41639.8	28835.3	40646.7	40864.6	45451.4	32835.3	41556.2	49155.3	43665.9	33237.5	42452.4	42223.7	40957.6	36101	37891
10.09_954.5242m/z	10.09	954.524	PDD	(2-{[(2R)-2-{[(5Z,7R,8E,10Z,13Z,15E,17S,19Z)-7,17-dihydroxydocosa-5,8,10,13,15,19-hexaenoyl]oxy}-3-[(4Z,7Z,10Z,13Z,16Z,19Z)-docosa-4,7,10,13,16,19-hexaenoyloxy]propyl phosphono]oxy}ethyl)trimethylazanium	0.145489	0.407419	1.8581	0.53231	1.25939	0	3638.99	6761.6	1937.07			544.618	5328.11	7078.61	1604.63	1206.89	6441.77	3150.49	486.151	0	4891.75	4531.49	1758.11	3564.31	7378.46	1156.3	136.076	4385.42	8995.32	3897.66	3603.5	4747.55	9601.69	5649.83	7047.32	2526.41	5121.11	10080.1	3553.16	2091.15	5648.74	4981.7	936.561	1196.36	6545.69
0.56_779.7643n	0.56	780.772			0.145692	0.145692	0	0	1.27823	1.22193	644.379	0	0			1040.87	0	0	1536.65	0	0	0	0	0	0	1649.15	0	0	0	0	0	0	0	0	0	0	0	0	0	0	0	0	0	0	0	0	0	0	0
3.04_313.1698m/z	3.04	313.17	PDC	(1-Benzyl-2-methyl-8-oxo-1,8-dihydroindeno[2,1-b]pyrrol-3-yl)-N,N-dimethylmethanamine	0.145758	0.128955	0.0471319	0	1.2755	0	502.348	23.6766	0			0	279.633	410.366	1319.39	0	0	135.24	868.272	98.0572	0	864.055	845.335	0	0	0	345.143	0	0	926.29	127.993	0	0	0	94.7064	0	0	0	393.286	0	0	0	140.079	0	0
15.14_266.6386m/z	15.14	266.639			0.145793	0.752087	1.46418	1.08688	1.33674	0.94188	28982.7	42435.9	31500.6			50033.1	23971.3	26493.7	15432.8	32309.9	47222.8	40351.7	37232.7	68566.5	61120.3	29686.9	4087.58	58611.4	33577.5	50282.3	27631.6	63321.1	57967.1	42986.2	25597.1	49660.6	43294.4	42539.2	34249.3	44093.5	48385.8	36318.8	26422.4	36598.9	49753.9	33431.4	35110.8	39694.8	54004.6
15.12_239.1973m/z	15.12	239.197	PDC	2-(2-Methoxyethoxy)ethanamine	0.1458	0.177056	1.21212	1.15766	1.2548	1.29287	2244.32	2720.38	2598.17			2644.68	2193.16	1952.7	2186.74	2769.12	2426.27	2541.96	1931.48	2326.15	2643.49	2325.83	2485.23	1815.64	2959.78	2170.84	2914.7	2166.17	2847.89	2535.75	3157.04	2081.47	2869.05	2671.82	3259.18	2369.63	2370.74	2643.75	2315.54	2338.69	2387.28	2551.17	3665.19	1934.79	2681.51
7.93_520.7790m/z	7.93	520.779			0.145926	0.000585906	1.54067	5.57583	1.32898	0	4193.26	6460.45	23380.9			2297.81	6888.23	5373.37	2213.62	3691.29	13473.4	8609.35	2855.36	6278.13	10819.9	3749.59	2380.54	4431.11	7597.83	6914.46	6108.71	7126.65	10492.5	7658.25	9015.17	6613.81	4960.52	8309.64	5957.82	10482	4495.01	9015.03	7394.95	10585.9	7321.38	8866.26	9455.95	18599.7	11602.1
8.10_276.1260m/z	8.1	276.126	PDC	2-Pyrimidyl-[4-[(2-pyrimidylamino)methyl]benzyl]amine	0.146257	0.389171	0.54631	0.720855	1.27633	0	42420	23174.5	30578.7			54365.4	46517.5	33985.8	34811.4	61581.7	80693	57382.8	45376.3	66999.7	12481.1	51616.9	16400.3	9064.78	31882.3	56488.5	37448.3	14690.2	40280.9	45774.7	49941	1527.18	10563	33464.5	47143.3	23437.4	12216.3	32530	61445.7	18655.3	21798	40627.3	54543.5	24931.2	35451.3
6.15_666.7173m/z	6.15	666.717			0.146906	0.00813065	0.642031	0.171543	1.32305	0	4696.6	3015.37	805.667			2089.71	4910.13	6467	5319.58	2118.12	3187.82	4283.38	1127.66	6237.59	1896.42	4958.91	9230.28	1613.51	3789.7	4052.96	3090.63	290.804	2704.2	1597.76	4214.4	3544.6	3119.62	1869.37	3527.88	459.878	1848.69	4881.14	4998.66	1351.09	1421.98	1031.98	1898.02	1073.95	801.402
14.99_387.1459m/z	14.99	387.146	PDC	D-Sorbitol	0.14728	0.171731	0.700385	0.693499	1.32891	0.801749	2388.2	1672.66	1656.21			3319.86	2442.42	1416	2374.52	2475.71	2256.36	3117.63	2428.62	2079.17	1925.63	2064.84	2155.46	2750.09	2722.14	2076.73	1614.87	1957.97	3063.77	1699.18	1233.37	1265.43	1461.32	2015.61	1948.28	1837.86	1565.5	2546.52	2365.2	2528.7	2771.56	3214.96	2423.13	1375.55	1905.56
15.35_415.3025m/z	15.35	415.303	PDC	1-(Cyclopentylcarbonyl)-4-piperidinamine	0.147304	0.532969	0.9227	0.943629	1.29574	0.685595	9070.69	8369.53	8559.37			9082.31	9920.39	8103.78	9176.29	7496.54	9535.9	8401.38	10189.9	9181.59	7493.42	10867	7710.15	7281.43	11001.9	8596.42	7982.65	7189.03	8227.99	9926.13	9795.2	7780.55	8551.89	8598.55	8547.13	7620.57	7585.91	8489.97	9245.58	7208.4	9280.93	7834.33	7015.18	6870.47	7693.53
9.66_244.0616n	9.66	245.069	PDC	2-[(4-Chloro-2-nitrophenyl)amino]-2-methylpropan-1-ol	0.147387	0.0784824	0.715062	0.545658	1.27931	1.74464	1356.66	970.098	740.274			1239.61	1901.17	1262.7	1023.17	1567.54	1496.1	1358.2	1283.37	1528.03	1146.77	873.514	1213.61	1303.6	1132.84	1083.42	909.624	1071.66	937.699	1117.73	1314.53	1361.46	927.413	760.755	830.769	1693.83	1065.03	1025.67	998.325	888.813	867.802	646.933	750.108	1612	1131.69
16.50_278.2214n	16.5	279.229	PDC	sodium hexadecanoate	0.147401	0.000711382	0.7333	0.557808	1.29276	1.77059	36183.8	26533.6	20183.6			33464.6	36108.9	37141.6	38020	43444.9	39666.6	45394.3	35689.8	48896.4	20433.8	30170.1	27447.5	21314.3	25979	44915.3	31482.2	21963.8	38159.8	35566.7	39989.6	15656.7	20463.6	28161.8	41852.2	22725.2	21604	38083.2	46447.7	35360.7	21546.2	36226.5	34342.6	30783.9	34508.1
0.56_504.8455m/z	0.56	504.846			0.147518	0.355918			1.32364	1.17401	0	343.713	219.565			0	0	0	0	0	0	0	0	0	0	0	0	597.654	0	0	0	0	0	0	0	545.125	829.727	0	0	0	0	0	0	0	0	0	0	0	0
6.20_354.1443m/z	6.2	354.144	PDC	Alitame	0.147527	0.0063993	1.12247	0.376691	1.30999	0.869383	670.536	752.654	252.584			614.645	697.591	634.365	735.54	433.656	967.681	746.557	802.742	775.112	420.295	813.607	949.684	330.946	630.428	216.807	472.067	449.112	558.04	805.01	391.609	703.724	693.15	870.446	743.296	573.954	643.712	1119.1	542.994	342.302	1225.93	461.208	772.806	646.904	761.607
0.58_603.6682n	0.58	604.675			0.147681	0.151189	1.71691	1.58656	1.32899	0	111534	191494	176955			51407.3	154200	195925	44605.1	99109.7	183284	183699	34944.9	157348	285590	134839	123359	242729	62041.4	243056	28879.9	156925	247292	167964	64804	270345	205760	144862	145011	161599	225492	297580	182413	223958	187809	254884	152204	126473	192220
1.25_170.0778m/z	1.25	170.078	PDD	4,4-Difluoro-1,2,3,4-tetrahydroisoquinoline	0.147742	0.297984	0.359793	0.539548	1.32945	1.0199	339.859	122.279	183.37			506.776	0	546.999	305.662	138.277	292.449	435.44	64.9281	281.194	0	137.243	293.898	60.1252	261.522	310.345	106.297	315.728	133.065	359.551	196.946	52.1163	119.591	85.0823	232.327	211.085	199.414	309.889	750.385	60.4729	142.766	431.442	185.941	329.961	514.824
2.96_257.0490m/z	2.96	257.049	PDC	2-Chloro-N-(2,4-dimethoxyphenyl)nicotinamide	0.147811	0.135329	0.847888	0.805981	1.27364	0.897911	2103.09	1783.19	1695.05			1757.46	2472.11	2209.96	1972.84	2070.47	3340.31	1703.25	1016.91	3211.46	1230.32	1612.28	1569.81	1294.22	1504.38	1309.76	1330.47	1289.64	1696.37	1140.63	1065.9	1679.59	1519.18	1885.76	2048.21	3040.2	1780.7	1850.87	1430.92	1895.85	1753.57	1374.97	1387.45	2216.9	2009.66
10.01_356.9658m/z	10.01	356.966	PDD	((2,6-Dichlorophenyl)sulfonyl)methionine	0.147815	0.147815	0	0	1.27922	1.07346	87.921	0	0			0	212.645	139.039	0	0	0	0	0	187.117	0	0	0	0	0	0	0	0	0	0	0	0	0	0	0	0	0	0	0	0	0	0	0	0	0
4.34_144.0806m/z	4.34	144.081	OL2b	Indole-3-Ethanol	0.147867	0.00591709	0.820761	0.57129	1.33435	1.68035	100980	82880.5	57688.9			112666	110775	103816	76663.6	96662.4	106122	108704	68103	116762	97501.3	101756	68321.1	86178	78954.2	83789.7	48000.3	83838.9	83303.5	87196	40961.8	96317	79157.1	91294.7	64753.3	98724.8	90825	87165.3	52001.4	83990.9	112303	82137	54040	90680.8	99123
18.51_193.0000m/z	18.51	193	PDD	Tris(4-chlorophenyl)methanol	0.14804	0.522571	3.01614	1.87576	1.24906	0.96859	61.3579	185.064	115.093			0	129.828	115.603	0	110.984	130.735	174.081	138.622	128.594	152.601	266.506	246.701	0	238.287	493.966	466.676	264.106	142.091	401.923	0	380.617	101.898	124.94	132.801	131.573	525.78	123.153	0	0	118.045	297.912	161.068	168.171	230.445
10.01_114.0371m/z	10.01	114.037	PDC	L-Methionine	0.148089	0.681739	0.627614	0.887456	1.28776	1.18562	4132.42	2593.56	3667.34			3570.38	6583.63	3716.87	2658.79	4205.87	6675.06	3106.5	1717.99	4605.12	3131.95	2685.02	2235.58	2511.61	3556.51	2525.46	1743.3	2831.23	3431.42	2967.06	2684.71	3530.98	2843.21	2048.31	1951.75	7051.63	4133.99	2201.05	1728.27	3464.42	3524.9	2257.18	1662.66	5030.99	3649.45
13.95_435.2039m/z	13.95	435.204	PDC	Latrunculin A	0.148279	0.148279	0	0	1.29329	1.24296	75.9867	0	0			184.319	119.628	0	0	0	0	255.796	0	0	0	0	0	190.066	0	0	0	83.703	0	0	0	0	0	0	0	0	0	0	0	0	0	0	0	0	0
9.99_806.0441m/z	9.99	806.044	PDD	1-amino-4-{[4-({4-chloro-6-[(2-sulfophenyl)amino]-1,3,5-triazin-2-yl}amino)-3-sulfophenyl]amino}-9,10-dioxo-9,10-dihydroanthracene-2-sulfonic acid	0.148413	0.834253	1.75589	0.924798	1.32921	0.866429	11558.3	20295.1	10689.1			0	16590.1	14972.6	14670.6	215.142	14374.2	14361.4	14871.7	1553.5	16043.4	11729.2	18322.9	4449.97	13253.2	20274.8	19696.8	10477	17117.1	18009.6	14540.8	13717.5	14541	25921	27000.9	16569.3	15261.1	22884.4	23038.4	22748.9	32252.3	30150.5	21389.1	27962.6	24617.2
14.72_273.2418m/z	14.72	273.242	PDC	Methyl myristoleate	0.14845	0.866086	0	1.1589	1.25756	0.86764	76.7411	0	88.9354			120.618	186.346	0	0	112.726	423.483	0	173.601	0	162.394	217.852	0	0	0	0	0	0	0	0	0	0	0	0	0	0	0	0	0	0	0	0	0	0	0
15.48_382.1857n	15.48	383.193	PDC	2-Methylbutyl 6-O-pentofuranosylhexopyranoside	0.148926	0.0654879	3.93416	5.0601	1.31041	1.82787	2706.29	10647	13694.1			10436.1	0	389.071	0	2173.02	290.817	0	344.435	394.201	20792.4	0	0	24087.1	0	1158.67	0	13867.9	5065.65	378.456	0	21197.3	12637	5484.34	3269.3	10370	12808.2	3641.35	380.552	4316.99	8680.88	3733.32	703.877	3302.64	7121.58
16.70_367.2816m/z	16.7	367.282	PDC	2-{[5-(diethylamino)-[1,2,4]triazolo[1,5-a]pyrimidin-7-yl](hexyl)amino}ethan-1-ol	0.148961	0.0170305	0.788231	0.636994	1.23427	1.68175	1662.67	1310.57	1059.11			1601.78	1875.97	1188.85	1984.07	1058.11	2174.18	2024.24	1307.01	1910.09	1270.12	1295.96	2666.29	2236.33	1722.61	1828.64	1530.81	1052.3	2193.26	1223.73	1364.97	1467.17	1025.87	1213.04	1536.19	564.369	1405.98	1088.07	1318.76	1022.44	2403.43	736.844	1088.46	1177.76	954.55
13.52_241.2266m/z	13.52	241.227	PDA	N-(Cyclohexylmethyl)-3-(4-morpholinyl)-1-propanamine	0.149112	0.0608215	1.18883	1.14315	1.22617	0.86255	2023.96	2406.14	2313.68			1867.44	2006.16	2311.49	1910.74	2483.89	2206.59	2425.43	2231.79	1801.44	2304.38	1892.31	3028.85	2095.65	2081.67	2177.27	3260.54	1559.14	2166.41	1943.78	2101.67	2390.83	2052.57	2186.39	2994.76	1776.97	1935.97	2341.34	2870.69	1549.52	2059.76	1645.39	2553.22	2201.42	2421.37
8.43_826.9500m/z	8.43	826.95			0.14922	0.0165903	0.58841	0.328802	1.33018	0	9330.97	5490.44	3068.04			7097.16	6482.56	10321.8	13422.3	7731.98	7006.18	8464.62	14331.8	12009.3	6303.94	9588.05	15775.5	1678.44	5301.54	4787.58	4565.41	2992.09	3812.45	12821.8	4474.94	1794.58	3849.59	6877.14	9440.44	2296.28	2386.04	5417.41	10637.1	4429.85	3071.75	5052.05	8132.14	1135.2	3438.22
16.17_478.3290m/z	16.17	478.329	PDA	1-Palmitoyl-sn-glycero-3-phosphocholine	0.149601	0.260893	3.30904	3.18903	1.32923	1.24296	856.903	2835.53	2732.68			3427.61	0	0	0	0	0	0	0	0	8175.75	0	0	11880.3	0	0	0	5110.1	3352.02	0	0	4746.77	3717.1	1251.04	1627.2	2267.46	2156.67	0	0	1164.23	4163.44	435.224	432.407	740.576	2387.81
17.24_367.3719n	17.24	368.379			0.149671	0.939592	0.836379	0.991097	1.29806	1.03348	8640.41	7226.65	8563.48			6476.46	10137.9	8562.34	9384.96	7388.8	9251.6	7408.04	8732.86	8737.81	7404.8	6239.06	8387.29	6959.95	7779.27	9094.69	8854.39	5527.93	7271.81	7079.06	10600.9	8213.53	6925.41	6936.8	6830.88	7900.25	7860.76	8902.74	7558.11	7768.73	7324.95	9151.39	7566.08	7007.44	8672.02
16.98_253.1403m/z	16.98	253.14	PDA	(1R,2S,5R)-2-Isopropyl-5-methylcyclohexyl 2,2-dihydroxyacetate	0.149857	0.366466	0.911271	0.947988	1.31919	0.991416	10908.6	9940.68	10341.2			9732.13	11845.4	10626.5	11430.3	10122.3	10555.3	11126.7	11034.5	9971.63	9385.05	10028.1	11208.3	9815.39	10801.2	11230.7	10392.6	10752.8	10211.5	11604.9	10771.6	8965.53	9929.66	10626.4	10241.1	9102.23	9243.91	10975.7	12576.1	9973.02	11766.6	9032.93	10732	12537.6	10807.8
0.90_160.1328m/z	0.9	160.133	PDA	DL-2-Aminocaprylic acid	0.1504	0.00126442	0.890796	0.61217	1.30848	0	12237.9	10901.5	7491.67			12376.5	10833.7	11605.9	14135.5	9936.18	8894.99	12835.1	12128	12798.4	11863.8	13976.1	8970.21	12827.2	8063.13	12752.1	11001.1	13132.7	10933.4	15951.7	7026.1	9852.08	10835.9	11166.8	11751.1	9902.65	10907.8	13201.2	9117.62	10894.1	11328	11639.8	10354	7940.04	11837.2
9.30_261.1260m/z	9.3	261.126	OL2b	Pantetheine	0.151124	0.833955	1.92881	1.08379	1.26432	1.33819	4392.1	8471.53	4760.13			8034.98	3350.21	3998.22	2184.99	6536.6	4689.68	6398.02	7651.54	6851.13	5056.16	7506.07	1394.83	5913.36	4965.77	8978.45	6856.1	5932.85	9661.99	10060.4	5744.51	3176.68	7242.2	10390.3	13077	3587.57	4734.67	6915.58	7855.69	4971.26	7607.02	6360.57	8261	3168.98	5786.51
1.99_233.1491m/z	1.99	233.149	PDC	(5-acetamido-6-methoxy-6-oxohexyl)azaniumyl	0.151461	9.50969e-05	0.868331	0.372458	1.28687	1.20058	1988.99	1727.1	740.815			1772.01	1753.5	2170.6	2259.83	1489.51	1886.45	1523.31	2080.07	2258.02	1126.61	2660.03	2999.15	1240.35	1079.94	1236.31	1790.14	850.018	1127.09	1741.85	1155.16	1689.96	1516.34	1752.47	1949.62	1405.61	1515.68	1257.7	1752.81	1152.16	1482.67	1094.85	1608.36	1728.94	1581.33
12.95_895.9114m/z	12.95	895.911			0.151509	0.903883	1.60861	0.948364	1.3233	0.866429	12077.3	19427.7	11453.7			0	15127.6	20307.2	12874.4	2891.14	21776.8	10094	12104.1	10573.5	17035.5	6213.36	18249.1	10479.8	18074.7	11295.4	9991.47	9620.69	6524.77	17863.9	11397.2	16055.9	21194.5	19563.3	20896.9	13148.6	14843.2	19235.8	24866.8	14800.5	17558.9	15335.8	6224.61	13600.8	19392.5
15.48_403.1772m/z	15.48	403.177	PDC	4,6-Pyrimidinediamine, 2-[1-[(2-fluorophenyl)methyl]-1H-pyrazolo[3,4-b]pyridin-3-yl]-5-(4-morpholinyl)-	0.151538	0.0816873	3.19976	4.2744	1.32006	1.90949	3499.5	11197.6	14958.3			13057	609.249	331.749	0	3028.08	0	660.528	250.03	1238.82	23779.4	313.164	394.155	24249.7	589.461	1232.87	294.528	15675.2	6478.09	353.415	332.612	19934.4	13427.8	5513.15	5914.87	12028.8	13192.3	4995.05	1741.41	5562.42	11557.4	5486.54	706.345	3026.16	7923.32
10.09_909.9401m/z	10.09	909.94			0.151611	0.594031	1.88755	1.213	1.21437	0	6056.42	11431.8	7346.43			0	6912.8	8692.47	8620.42	0	9123.13	8842.53	4871.77	0	10374.4	10932.2	13375.4	2771.22	5130.94	8855.53	8939.62	8286.3	12095.6	22257.1	14196.4	8710.52	15207.7	16166.7	5642.21	5629.62	11212.1	9050.14	4057.37	4960.67	9380.34	6667.4	8246.44	7817.85	8999.67
0.49_128.1311n	0.49	129.138	PDA	1-Ethyl-3-piperidinamine	0.15196	0.0998132	0.545113	0.490379	1.32916	1.01592	2.45032e+06	1.3357e+06	1.20158e+06			948250	2.53597e+06	2.91208e+06	3.40498e+06	1.16006e+06	2.35161e+06	2.59822e+06	2.94262e+06	1.60433e+06	812002	2.59213e+06	3.50132e+06	397143	2.03668e+06	2.07987e+06	2.93022e+06	667233	1.00192e+06	1.8772e+06	2.18426e+06	432269	823586	1.85706e+06	2.22988e+06	911457	1.01702e+06	2.08671e+06	2.85494e+06	1.0171e+06	1.89222e+06	2.03063e+06	2.47572e+06	1.37875e+06	1.58872e+06
1.39_311.1230m/z	1.39	311.123	PDC	Aspterric acid	0.151978	0.0157147	1.11844	0.728276	1.30112	1.91401	30484.2	34094.7	22200.9			27792.5	29395.5	29651.4	35097.3	17333.6	30674.1	30847.9	28583.6	25485.6	31637.3	31390.8	26379.3	20299.5	15260.5	21072.8	18733.2	17522	19958.8	19060.9	12681.4	32300.4	31140.2	34971.4	37966.7	31015.3	29974.9	34760.2	27452.2	22908	38741.6	25635.9	30462.4	22733.7	31475
1.54_153.0403m/z	1.54	153.04	OL1	Xanthine	0.152302	0.969677	0.566589	0.987769	1.29367	0.649297	4442.19	2516.9	4387.85			1669.49	7276.68	4051.02	4771.57	3495.67	5084.37	3604.59	1859.69	2473.12	2329.24	3413.79	3964.14	1277.06	3287.9	2677.5	2549.51	3094.19	3062.78	5013.6	5626.32	2583.42	2574.81	1927.02	2982.33	4218.26	3020.45	2987.35	3192.41	2579.89	1655.26	2300.37	2622	4637.15	3653.67
14.88_253.6305m/z	14.88	253.631			0.152318	0.390488	1.56	1.29887	1.3083	1.01726	6453.2	10067	8381.9			12502.7	5300.65	4899.59	3109.82	6632.18	9568.45	9359.85	8058.82	13427.2	12639.3	6112.44	281.437	10637.6	6856.97	10979.4	7658.61	11674.8	10846.8	7248.59	6884.51	11697.5	8481.14	9138.26	10951.1	8067.92	9461.46	10017.2	7519.62	7681.61	9583.59	9037.46	11007.2	9036.85	11546.5
4.25_235.1413m/z	4.25	235.141	PDC	[1,4'-bipiperidine]-1'-carboxylic acid	0.152605	0.172236	2.67307	3.02535	1.26904	0	263.849	705.287	798.237			297.533	190.805	147.95	419.109	198.174	727.144	341.663	651.228	567.948	221.156	761.829	114.911	1044.99	198.719	547.095	365.391	0	913.797	1973.82	316.663	305.779	467.827	571.533	1476.01	0	420.698	268.166	587.833	0	765.87	404.242	713.742	70.7002	186.836
0.51_84.0807m/z	0.51	84.0807	PDC	(1s,3s)-3-(Aminomethyl)cyclobutan-1-ol	0.152669	0.0224649	0.657229	0.465647	1.32753	0.947371	5519.92	3627.85	2570.34			2985.99	5994.35	6768.62	6330.73	3249.98	4823.2	6866.82	5846.89	3918.71	2529.2	7734.87	6381.41	1949.64	4346.42	4843.6	4955.41	2365.62	2641.05	4208.29	3286.31	2206.86	2434.43	5322.46	4547.66	3341.18	2805.57	5550.24	5449.88	3264.71	4853.86	6252.06	5616.63	4040	4077.03
4.07_115.0388m/z	4.07	115.039	OL2b	Glutarate	0.152906	0.296567	0.81976	0.878517	1.31426	1.1765	781.8	640.888	686.825			884.899	686.631	935.541	620.131	830.102	766.317	697.982	750.336	770.677	656.278	647.718	758.378	733.51	647.767	725.825	599.424	583.994	604.922	803.903	876.845	729.683	625.099	538.277	670.495	772.82	717.405	708.326	664.742	779.677	595.135	634.63	660.597	765.369	726.418
7.14_130.0649m/z	7.14	130.065	PDA	3,4-Dihydro-1-isoquinolinol	0.152908	0.495578	0.799622	1.09663	1.31428	1.2935	208.309	166.568	228.437			208.154	234.311	182.58	208.19	216.513	298.264	263.56	282.91	326.161	234.068	260.974	155.866	284.921	251.413	113.808	170.126	190.946	147.72	103.785	170.506	183.081	224.262	137.103	121.827	283.046	234.48	217.702	257.208	366.221	222.725	213.2	118.338	334.365	166.692
15.77_352.6746m/z	15.77	352.675			0.154289	0.553143	2.63795	1.57624	1.30842	0	2507	6613.34	3951.62			9182.83	351.884	346.792	146.483	1830.44	690.553	1348.16	748.506	205.856	10496.8	0	0	13197.5	0	2587.92	0	10113.4	9081.06	314.344	0	10065.9	4856.06	5383.81	6147.55	2897.65	3350.73	2917.7	1861.42	3149.08	6746.1	3041.5	2690.15	3968.91	3403.54
3.77_261.1438m/z	3.77	261.144	PDA	Leu-Glu	0.154465	0.0123269	0.640203	0.334213	1.31096	1.01741	1849.34	1183.95	618.072			1101.65	1470.93	2201.99	2622.77	889.285	1679.61	1783.45	1878.26	1849.72	948.219	1729.68	4995.87	1020.71	808.567	1211.22	1575.78	950.301	1006.76	1464.99	1228.07	659.486	992.675	1471.61	1612.04	485.323	1002.54	870.798	1270.17	360.761	1308.52	1077.07	1200.8	729.548	967.028
3.01_340.0613m/z	3.01	340.061	PDC	Nitazoxanide	0.154468	0.0226656	0.729653	0.565565	1.2996	0	3543.51	2585.53	2004.09			2895.47	3009.34	3275.41	4993.81	2346.37	2557.64	3637.25	2969.41	2762.97	2702.13	3343.25	4121.99	2013.01	2728.59	2867.24	3109.39	2483.56	2750.55	2700	2412.34	1706.76	2477.99	3084.66	3072.7	2036.05	2881.73	2772.76	3519	2891.35	2402.53	2611.93	2503.9	2536.65	3022.69
9.20_253.1039m/z	9.2	253.104	PDC	3-Fluorobenzenemethanol	0.155383	0.917678	0.810092	0.986992	1.28248	0.905394	1765.95	1430.58	1742.98			2235.69	1500.38	1773.04	1554.68	1982.88	1650.1	1511.99	1394.53	1491.69	1861.1	1547.41	1160.82	1906.16	1673.85	1767.36	1082.73	1854.53	2016.63	1568.4	1655.75	1149.51	1425.36	1407.12	1740.33	1283.56	1839.12	1497.83	1731.28	2104.83	1768.62	1190.52	1514.62	1709.34	1623.88
6.89_376.1378n	6.89	377.145	OL1	Riboflavin	0.155581	0.8738	0.329661	0.903083	1.26795	0.610147	4105.84	1353.54	3707.92			6800.64	3578.03	6044.7	0	6251.19	1770.22	4163.84	718.801	5393.27	338.376	2260.76	0	1586.27	2238.84	1441.82	229.543	1849.49	3419.63	1754.94	196.176	1502.56	3324.26	0	587.32	1240.96	4198.91	1755.49	136.766	206.416	3603.9	3167.13	0	352.296	2602.88
15.43_223.0631m/z	15.43	223.063	PDA	3-[(2-Chloro-3-pyridinyl)amino]-2-cyclohexen-1-one	0.156014	0.0019779	1.21842	1.5866	1.29094	0.785927	2631.64	3206.44	4175.36			3441.14	2497.32	2319.39	2268.72	3282.8	2576.03	2509.83	2707.8	2665.87	3591.67	1856.2	1635.25	4324.58	2228.81	2327.54	2108.66	3537.47	3269.44	2555.08	2773.63	3204.22	3826.75	2776.18	3018.61	3523.7	3608.77	3069.43	3478.25	2594.91	3436.06	3537.38	2428.39	3295.55	4063.38
12.98_283.2373m/z	12.98	283.237	PDC	N-[2-(1-Cyclohexen-1-yl)ethyl]-N'-cyclohexylurea	0.156547	0.435532	0.876267	0.930073	1.26886	0.858581	4575.62	4009.46	4255.66			4662.93	4664.49	5326.53	3648.52	4966.11	4686.54	4371.18	4317.12	4041.6	4499.4	4052.32	4318.87	3715.1	4299.84	3592.06	4895.87	3960.14	4721	3896.77	4763.97	3922.78	3931.57	4067.8	4115.71	3946.88	4170.93	4470.78	4067.72	3422.56	3613.82	4951.24	4896.92	3953.82	3082.89
15.48_406.1658n	15.48	407.173	PDC	1-(4-benzoyl-2-methylpiperazin-1-yl)-2-{4-methoxy-1H-pyrrolo[2,3-b]pyridin-3-yl}ethane-1,2-dione	0.1568	0.0756868	4.93729	6.17476	1.28795	1.8064	753.605	3720.76	4653.33			3014.42	0	0	0	324.28	0	0	0	0	6264.22	0	0	8017.38	0	0	0	5478.3	1563.24	0	0	8152.1	4428.54	1467.53	834.88	3590.08	3286.09	1236.36	271.544	1603.44	3357.99	770.082	0	459.317	1878.9
17.88_767.5649m/z	17.88	767.565	PDC	(2S)-1-hydroxy-3-(octanoyloxy)propan-2-yl decanoate	0.156985	0.530374	0.60621	1.2359	1.20708	1.33648	2718.53	1648	3359.84			3553.81	1826.28	2225.29	3268.73	2843.46	2060.1	3206.88	1373.64	1961.11	2303.21	2896.31	4970.14	2125.71	2876.01	4473.35	2306.67	1628.02	1341.83	2527.74	3335.69	3147.47	1239.64	779.314	1425.57	731.238	2483.03	0	4156.87	3964.35	1513.81	4333.34	4733.82	3026.7	3045.53
0.93_229.9738m/z	0.93	229.974	PDD	2-Bromo-1-(4-fluorophenyl)propan-1-one	0.156991	0.0662935	1.50325	1.78877	1.22966	1.34791	4309.49	6478.24	7708.67			3529.8	4350.66	7143.72	2213.76	4461.41	4766.49	8237.16	2765.1	3488.11	6386.26	7813.7	3718.56	3419.83	2335.98	6333.87	4339.5	2940.69	6945.34	5925.37	2373.18	4950.09	6748.1	5471.78	8742.98	3260.36	6519.37	6250.47	6709.96	4402.6	4063.31	5671.44	9041.72	3615.55	5695.61
0.83_392.1323m/z	0.83	392.132	PDC	5,7-Dihydroxy-3-methoxy-2-(3,4,5-trimethoxyphenyl)-4H-chromen-4-one	0.157001	0.323379	2.43572	2.18723	1.25678	0	4551.53	11086.2	9955.22			5615.48	9519.78	1577.39	1493.46	6749.97	8639.29	2750.55	9078.08	7705	22927.7	4089.95	5951.67	6463.4	8757.54	9048.84	16807.8	10852.6	40373.6	7518.4	13535	11663.9	16680.8	15116.3	883.862	12041.3	27401.8	8681.04	882.756	19230.9	18634.7	5476.11	8256.75	14139.3	21400.5
0.56_985.6203n	0.56	986.628			0.157365	0.10705	2.70348	1.30928	1.2628	1.05421	2400.96	6490.95	3143.52			2137.92	3127.76	1709.14	2629.03	3829.86	0	2559.01	2095.27	5932.24	5330.42	2335.82	5655.5	6363.58	0	1265.9	0	9568.06	2848.09	2262.65	2289.31	13269.2	7344.94	2708.62	2641.02	5315.39	8349.45	361.854	2586.14	2919.96	7330.05	0	2711.45	0	0
0.71_170.0921m/z	0.71	170.092	OL1	1-Methyl-L-Histidine	0.157448	0.153914	0.125306	0.117134	1.28282	0	27737.7	3475.69	3249.02			1783.04	66389.8	35490.7	7287.16	31413.5	63535.5	32283.9	20176.9	8712.34	2209.75	13017.2	111498	2796.24	48430.9	23654.8	13805.3	4284.99	4060.67	8420.97	33579	3465.53	512.865	9924.38	0	23763	3178.81	15838.8	2202.65	15797	3395.29	6970.35	0	29729.7	4760.03
0.58_693.6583n	0.58	694.666			0.15828	0.223885	1.42028	1.28019	1.30162	1.39214	56083.3	79653.9	71797.6			44773.3	87645.8	44018.5	47895.7	71970.5	56492.7	79788	39972.6	77927.7	107175	56585.3	59648	89950.7	29374.9	49250.6	26198.8	60281.8	99760.2	45781.6	35055.5	93482.6	100415	59988.8	64729.2	52222.1	77006.8	95545.5	73211.9	72020.6	88603.8	93369.2	79812.7	54866.1	89555.8
8.68_263.1205m/z	8.68	263.12	PDA	N-(Cyclohexylcarbamothioyl)benzamide	0.158498	0.60836	0.479915	0.796269	1.28278	1.11725	4390.15	2106.9	3495.74			3655.26	8312.69	2993.51	2599.16	5062.82	8749.51	3594.13	1246.06	5293.2	2869.73	2614.48	1531.89	2265.46	3247.07	2022.3	1688.23	2827.59	2779.76	2986.12	2139.96	3133.25	2720.92	1654.5	918.935	6902.61	3828.97	2550.41	1113.16	3263.18	3041.42	2222.81	957.006	5303.52	3227.87
6.53_260.1850m/z	6.53	260.185	OL1	Hexanoylcarnitine	0.15876	0.000221464	0.894321	0.682295	1.29305	1.47837	14855.1	13285.2	10135.6			14648.6	14512	14564.7	15695.2	11430.7	13726.8	12799.4	15011.8	18089	14445.6	19260.7	15649.6	12698.6	10234.4	12543.8	14500.4	9596.62	10900.6	15864	10497	11025.1	12935.9	13631.1	15548.9	13549.6	13393.2	15288.4	15871	11230.4	14451.2	12352	15365	14231	14774.3
0.58_703.6438n	0.58	704.651			0.158813	0.165046	1.41295	1.3914	1.27496	1.52002	91568.4	129382	127408			66918.2	125170	128184	46001.3	96404.6	138736	138317	56362	135582	169513	110725	108281	147258	59280.7	126925	44830.7	113944	184255	132217	47138.1	146517	148378	102113	120518	102143	138728	192370	133949	139278	136443	158143	125463	89401.5	162451
6.89_815.4168m/z	6.89	815.417	PDC	6-methoxy-7,9,13-trimethyl-6-(3-methyl-4-{[3,4,5-trihydroxy-6-(hydroxymethyl)oxan-2-yl]oxy}butyl)-19-[(3,4,5-trihydroxy-6-methyloxan-2-yl)oxy]-5-oxapentacyclo[10.8.0.0?,?.0?,?.0??,??]icosan-16-one	0.158944	0.76991	1.66531	0.872488	1.2961	0	2009.34	3346.17	1753.13			0	2481.37	2141.91	3414.09	0	2258.38	610.602	2809.04	699.389	2176.71	3366	684.159	533.749	1180.94	1516.76	2395.6	1920.14	673.815	3167.09	2050.44	2715.77	2853.33	4528.64	3286.94	2878.5	3224.74	1187.16	1324.6	0	3274.98	2682.76	2281.36	336.383	0
8.10_481.2117m/z	8.1	481.212	PDC	2-(4-Methoxyphenyl)-2H-1,2,3-benzotriazol-5-ylamine	0.159054	0.141748	0.786921	0.81258	1.11872	1.60986	2962.17	2330.99	2407			2662.39	3791.36	2978.58	2416.34	2972.4	4216.43	2260.37	2239.4	2614.75	2353.39	3412	2475.18	1731.38	2520.22	2055.13	2158.77	2150.2	2115.23	2614.89	3172.33	2237.72	2257.55	1803.51	3025.19	3400.56	3080	2473.48	2419.6	1880.88	2993.85	1636.67	2614.93	2632.16	3177.15
1.07_308.0414n	1.07	309.049	PDC	2'-Deoxyuridine 5'-monophosphate	0.160035	0.135832	1.55757	1.49384	1.25655	1.89324	934.775	1455.98	1396.4			1149.37	927.42	808.8	853.505	1403.69	1355.09	995.569	505.374	1544.9	1552.01	944.59	652.413	1032.18	1484.66	980.667	862.156	1320.63	1004.36	1157.39	1487.51	2318.99	1504.13	863.097	1137.71	2190.94	1829.27	1193.86	1212.22	1755.28	1034.96	789.85	600.969	2031.72	1286.35
0.56_755.6794m/z	0.56	755.679	PDC	1,3-bis(tetradecanoyloxy)propan-2-yl tetradecanoate	0.160176	0.0476293	1.91598	2.66414	1.3154	1.14253	5192.74	9949.21	13834.2			982.117	11327.5	5251.53	3209.86	3403.55	7247.19	6208.25	9374.91	8918.96	11248.5	8884.12	2470.55	12045.7	11397.4	8375.28	8924.86	16367.2	13692.9	6093.23	12941.4	12969.6	13243.4	8596.81	4987.04	14120.7	11454	4555.38	7878.19	12448.1	8994.25	14357.1	5195.86	16213.1	12491.3
0.98_181.0123m/z	0.98	181.012	PDC	5-Chloro-3-nitro-1H-1,2,4-triazole	0.16061	0.660296	0.682255	1.14089	1.30001	1.03975	13638.1	9304.68	15559.6			12282.3	20467.7	11213.5	10589	14638.6	21287.5	12484.7	10024.2	10830.9	9979.64	7539.37	9925.14	10154.1	18062.3	12860.4	11567.3	12205.8	11898.2	11352.6	12238.7	12627	10303.5	8357.1	5931.08	29895.6	13647.8	11318.5	8682.08	18748.5	12203.9	11836.3	7075.87	22699.7	12617.5
0.56_640.8207m/z	0.56	640.821			0.16123	0.16123	0	0	1.22502	1.26148	103.661	0	0			0	0	145.944	268.699	0	0	0	0	0	0	0	0	0	0	0	0	0	0	0	0	0	0	0	0	0	0	0	0	0	0	0	0	0	0
15.45_279.6462m/z	15.45	279.646			0.161346	0.0422838	2.53628	3.39589	1.31218	0.732822	523.393	1327.47	1777.39			1881.26	0	212.313	0	530.153	1115.19	543.266	236.29	3173.84	2348.08	136.933	0	1730.77	755.193	1926.38	371.017	2628.53	1130.82	803.083	394.378	1286.41	876.48	1910.32	1236.67	1427.72	662.858	1833.23	0	1269.08	1839.64	646.772	1093.03	920.896	1484.89
15.30_149.0155m/z	15.3	149.016	PDC	hydrate magnesium silane	0.161648	0.152158	0.0259575	0	1.2963	1.1399	156.068	4.05113	0			0	387.204	0	237.066	0	0	0	0	0	0	0	0	0	0	0	0	0	0	240.636	0	0	0	0	16.2045	0	0	0	0	0	0	0	230.647	278.417	0
2.96_164.0738m/z	2.96	164.074	PDA	3-(2-Aminoethylthio)-2-methylpropionic acid	0.161649	0.036654	1.12972	0.791527	1.31209	0.889061	17340.5	19589.8	13725.5			20966.8	15466.3	17225.7	15703.1	16098.7	14431.6	20875.8	18542.5	23671.6	23900.3	18689.6	11481.1	21293.9	12520.2	18929.5	16083.9	15241.9	17357	16866.5	11061.7	19288.3	18009.9	20276.3	20784.8	18433.3	18707.3	21023.6	22156.7	18876.9	26188.6	16985.7	21331.2	20105.8	22391.5
8.70_212.0482m/z	8.7	212.048	PDC	2-[4-(Trifluoromethyl)phenyl]benzonitrile	0.162327	0.890155	0.557527	0.947615	1.23009	0.733622	1375.77	767.031	1303.7			1560.65	2144.29	1314.19	483.958	1529.37	2994.91	817.304	552.051	1378.28	1174	820.221	607.851	464.822	988.245	1049.37	590.625	1301.74	923.532	681.902	1009.36	1102.74	965.944	369.713	629.722	3057.81	1177.56	560.056	446.754	1012.52	662.261	748.393	791.486	1546.41	1053.72
3.82_100.1119m/z	3.82	100.112	PDC	cyclopropyl	0.162804	0.00280698	0.902682	0.723911	1.2961	1.04275	3439.64	3104.9	2490			3234.14	3137.22	3548.47	3838.74	2902.92	3274.5	3381.01	3191.06	3451.12	3032.38	3455.94	3619.9	2576.56	2644.42	2986.26	3062.7	2599.98	2646.1	3000.61	2690.38	2868.44	2884.32	3239.49	3427.35	2971.38	2883.02	2957.62	3270.81	2706.77	3595.12	2919.06	3215.38	2806.49	3012.77
18.53_119.0551m/z	18.53	119.055	PDC	Carbamazepine	0.162836	0.693739	0.779666	0.939111	1.29914	1.49923	1071.88	835.71	1006.62			1046.21	861.476	1403.71	976.121	1046.09	1176.68	968.561	803.837	925.003	833.685	682.42	1038.06	720.128	1609.15	909.311	1084.63	1542.55	800.393	1033.19	754.439	880.759	565.784	958.538	937.758	1238.22	713.388	1272.57	728.36	978.228	1064.13	517.151	660.355	1051.45	1275.87
14.32_343.2449m/z	14.32	343.245	PDC	nonane-1-thiol	0.162992	0.754511	0.882229	0.970772	1.20497	0.698368	3448.46	3042.33	3347.66			3603.78	3402.79	3423.98	3363.28	3290.25	3059.65	3317.23	3165.55	3719.26	2844.89	2160.26	2274.3	3471.99	3575.94	3472.58	2787.83	3237.5	2744.52	2759.25	3023.89	2883.59	3775.36	2859.26	2651.11	4367.09	2423.75	3155.88	2427.9	3556.7	3356.97	2587.39	2568.63	3645.1	3601.66
3.06_294.1441m/z	3.06	294.144	PDA	Phe-Gln	0.16312	7.39979e-05	1.11905	0.663482	1.27266	0	6393.71	7154.86	4242.11			6442.05	6235.98	6018.73	6878.1	4383.12	5503.16	5035.81	7398.67	5360.58	5347.69	5083.72	5378.83	3575.14	3054.5	4877.92	4192.67	2698.55	3212.7	3921.05	2596.14	6861.81	6061.93	7613.93	8081.76	5262.3	4581.21	5275	5959.04	4544.12	6300.47	5019.52	4997.83	4802.24	5045.57
12.95_302.3046m/z	12.95	302.305	OL2b	Sphinganine	0.163638	0.934102	0.883729	0.993138	1.29255	0.543388	25715.4	22725.5	25539			29409.1	25098.8	22495.4	25858.5	24742.9	26980.3	23514.5	21738.6	25167.1	21770.4	26085.9	26274.5	24234.5	24919.6	24698.2	24284.7	20353.7	27698	20202.8	26384.3	22402.6	19373.9	24339.2	24786.3	22251.4	22434.3	23261.9	25158.9	21573.1	25466.5	22888.4	24268.6	24125	21809.3
3.24_297.0283m/z	3.24	297.028	PDC	2-(3-Trifluoromethylbenzenesulfonylamino)propionic acid	0.163853	0.118728	1.88795	1.8769	1.30698	1.33488	4939.28	9325.11	9270.54			0	3805.86	9381.11	6570.16	0	4877.92	2568.16	12703.5	0	6374.56	0	10749	2100.1	3435.99	5618.36	11905.1	2880.09	9797.46	7836.39	9299.07	4753.86	7952.25	11021.1	13573.3	4367.5	9988.82	6527.35	11480.2	1586.1	9149.48	8829.77	18182.7	5617.4	4082.81
0.96_118.0841m/z	0.96	118.084	PDD	(7Z,10Z,16Z,19Z)-docosa-7,10,13,16,19-pentaenoate	0.163897	0.0220603	0.850174	0.710946	1.16365	1.30446	6175.66	5250.38	4390.56			5425.58	7695.47	6021.19	5560.38	4647.42	5224.04	5518	5240.17	4986.36	4517.94	7091.5	7002.24	3454.6	3859.73	4616.97	5114.33	2780.74	3713.55	5087.97	3226.36	5108.56	5213.77	4717.71	5961.49	2955.81	6231.33	5708.72	7340.22	3377.43	6705.41	4735.18	4585.37	2373.8	6424.34
10.12_953.8570m/z	10.12	953.857	PDC	(2S)-2-(docosanoyloxy)-3-(pentadecanoyloxy)propyl (7Z,10Z,13Z,16Z)-docosa-7,10,13,16-tetraenoate	0.163957	0.362909	1.72948	1.55613	1.29539	1.4524	3799.42	6571.02	5912.39			0	4483.8	8016.05	2697.84	0	6093.73	13200.9	4402.67	874.728	11724.6	5829.98	2252.3	5616.24	3954.38	5971.92	4871.44	1249.73	8815.62	3752.33	2733.92	6200.14	7779.26	6795.27	5509.42	4599.89	14592.3	4671.71	5287.1	5729.35	7762.79	7099.29	5153.52	5964.24	7499.61
2.64_116.9944m/z	2.64	116.994	PDC	Acibenzolar-S-methyl	0.16407	0.113432	0.760421	0.706331	1.15984	1.24296	1301.69	989.831	919.424			1349.34	1782.79	1037.32	1037.31	966.379	1423.07	1210.72	796.51	1240.61	1050.83	994.222	1221.14	1191.88	1437.33	1126.8	1235.81	1289.43	1433.48	1101.63	1735	755.662	1111.89	959.162	1132.61	1058.65	1029.1	892.01	698.555	788.536	861.326	1001.32	637.937	908.408	978.12
8.93_597.0066m/z	8.93	597.007	PDD	[1-(4-Hydroxyphenoxy)-1-phosphonoethyl]phosphonic acid	0.164361	0.164361	0	0	1.23022	0	1294.67	0	0			0	588.882	908.393	3681.42	0	0	1417.62	1395.34	259.531	0	1779.77	1775.14	0	0	0	937.751	0	0	2859.37	0	0	0	0	0	0	289.508	0	481.169	0	0	0	0	0	0
1.39_363.5252m/z	1.39	363.525	PDC	{[(2R,3S,4R,5R)-5-(4-amino-2-oxo-1,2-dihydropyrimidin-1-yl)-3,4-dihydroxyoxolan-2-yl]methoxy}({[(2R)-2-{[(9S,10S,12Z)-9,10-dihydroxyoctadec-12-enoyl]oxy}-3-[(11Z)-icos-11-enoyloxy]propoxy](hydroxy)phosphoryl}oxy)phosphinic acid	0.164466	0.00160785	0.631647	0.270739	1.27372	0	2724.13	1720.69	737.53			3219.09	2965.41	2929.65	1782.38	1678.04	3495.18	2737.53	2660.08	3261.29	836.416	3167.86	1958.5	1293.2	2073.65	3142.36	1132.1	1948.45	3355.19	2853.97	2252.65	1969.29	1357.55	3079.5	476.422	432.738	1256.35	1803.83	2196.06	1779.95	1634.09	2469.74	874.703	2388.61	1788.47
0.58_735.6668m/z	0.58	735.667			0.164594	0.138275	0.67964	0.676799	1.2966	0.850647	11881	8074.82	8041.08			15071.6	13377.4	7366.52	11708.6	8038.05	4817.9	3505.72	10269.8	2407.06	5832.84	5800.75	767.572	8996.95	5754.25	5052.37	7544.65	12667.3	4906.41	4841.31	10220.5	8347.63	3442.77	11919.8	8589.11	9171.93	2898.97	3586.1	3642.43	8222.43	1687.79	3213.35	1599.81	7962.66	7592.83
5.33_105.0334m/z	5.33	105.033	OL1	4-Hydroxybenzaldehyde	0.164788	0.784252	0.788946	0.959906	1.27374	0.664287	1859.53	1467.07	1784.97			1309.4	2472.23	1852.38	1804.09	1721.33	2256.92	1873.6	1280.87	1704.92	1544.55	1707.39	1499.47	1198.8	1652.23	1587.81	1448.05	1229.07	1507.47	1679.18	1801.55	1656.32	1448.81	1323.26	1439.87	2109.07	1924.47	1549.22	1392.5	1397.54	1671.69	1677.82	1234.98	1867.2	1717.32
6.59_383.9008m/z	6.59	383.901	PDC	(2S,4S,5R)-2-{[(2S,3R,4S,5S,6R)-2-{[(2R,3S,4R,5R,6R)-4,5-dihydroxy-6-{[(2S,3R)-3-hydroxy-2-tetradecanamidooctadecyl]oxy}-2-(hydroxymethyl)oxan-3-yl]oxy}-3,5-dihydroxy-6-(hydroxymethyl)oxan-4-yl]oxy}-5-acetamido-4-hydroxy-6-[(1R,2R)-1,2,3-trihydroxypropyl]oxane-2-carboxylic acid	0.166495	0.481776	0.533062	0.777789	1.22744	0	13432.6	7160.43	10447.8			5660.83	21295.2	14067.1	12707.4	5319	25895.4	19870.5	16854.2	8972.51	4097.72	13813.6	5545.74	3805.68	15676.3	10864.9	14073.2	2547.09	15919.2	20466.8	19737.8	3339.35	4370.27	7067.44	13864.7	3497.8	4821.65	8328.66	13821.4	4204.89	9010.72	10266.8	17260	5314.49	5921
2.11_218.0802m/z	2.11	218.08	PDC	7-Hydroxy-3-[4-hydroxy-3-(3-methylbut-2-enyl)phenyl]-8-(3-methylbut-2-enyl)chromen-4-one	0.166874	0.060595	0.611585	0.450211	1.25453	0	2642.61	1616.18	1189.73			1556.69	1820.68	2978.77	4214.28	1582.9	1822.85	2585.88	2393.76	2325.92	1907.02	3648.81	3432.18	1228.82	1791.52	2856.42	2608.86	1779.78	1666.17	2844.02	2076.7	1221.38	1194.18	1966.75	2082.41	1136.92	1414.33	1899.17	1898.99	1299.55	2087.86	2211.44	1748.84	1948.74	2775.04
1.37_143.0336m/z	1.37	143.034	OL2a	Purine	0.166948	0.265556	0.509266	0.676021	1.22924	1.00374	584.471	297.651	395.114			877.799	731.938	515.85	212.296	836.244	826.9	429.071	443.128	573.143	457.808	373.279	0	266.167	178.573	610.869	461.973	370.691	545.109	256.068	362.561	145.674	353.062	588.319	103.548	505.754	680.505	488.904	365.197	587.617	0	381.602	407.141	437.309	449.909
8.65_894.2693m/z	8.65	894.269	PDD	2-(3,4-dihydroxyphenyl)-3-[(3,4,5-trihydroxyoxan-2-yl)oxy]-3,4-dihydro-2H-1-benzopyran-4,5,7-triol	0.167495	0.689432	1.79685	1.18693	1.2502	0	952.232	1711.02	1130.23			1925.54	0	779.932	1103.46	4042.08	2016.12	1241.31	860.069	2307.9	4426.27	2322.5	0	2965.85	833.979	1110.44	1634.05	1547.8	745.151	850.85	1267.19	1793.21	1102.16	2410.6	1538.11	2164.84	1929.35	3191.32	3766.79	627.928	2566.64	2397.28	3162.77	2107.4	2963.04
1.97_105.0545m/z	1.97	105.055	OL2a	3-Hydroxyisobutyrate	0.167619	0.169266	0.883629	1.17009	1.23311	1.48778	795.862	703.247	931.232			874.047	830.901	766.665	711.834	981.957	636.743	691.975	939.362	800.968	660.033	572.706	917.344	937.161	640.777	780.05	818.008	808.425	562.428	551.199	821.311	828.199	600.386	699.35	685.052	725.089	569.763	650.121	737.425	944.231	607.843	614.099	647.837	843.011	773.502
5.57_349.5388m/z	5.57	349.539			0.167766	0.102215	0.217308	0.0787587	1.27059	0	677.532	147.233	53.3615			0	412.675	794.406	1503.05	0	279.165	596.642	2216.04	160.467	0	1273.06	367.842	0	165.212	500.842	273.523	0	0	2400.59	304.294	0	0	120.853	468.08	0	0	0	540.411	0	0	0	327.77	0	0
0.49_147.1682m/z	0.49	147.168			0.169642	0.0987161	0.508422	0.432435	1.30408	0	124989	63547.2	54049.6			37225.9	132262	157907	172560	51468.5	126050	136769	150123	76425.6	31045.6	146141	170639	10369.5	106025	112066	149154	26581.4	44814.7	97143.1	103453	11422.8	30356.3	101677	110732	41821.5	41613.5	113325	151809	48499.6	93080.1	114420	134107	70240.2	77096.2
3.79_333.1551m/z	3.79	333.155	PDA	Trp-Gln	0.170257	0.0681908	1.22601	0.557846	1.2364	0	934.007	1145.1	521.032			686.049	1201.01	802.872	1046.09	913.714	1260.19	1177.47	1098.41	992.611	1039.78	625.938	1340.64	943.689	440.549	633.028	853.74	418.149	819.995	608.29	571.849	1206.75	1178.62	942.083	1252.96	948.162	1168.3	1153.43	1088.58	818.479	1508.4	939.829	1097.84	998.384	794.79
0.56_713.2012m/z	0.56	713.201	PDC	(2R,4S,5R,6R)-5-acetamido-2-{[(2R,3R,4S,5R,6S)-6-{[(2R,3S,4R,5R,6R)-5-acetamido-4,6-dihydroxy-2-(hydroxymethyl)oxan-3-yl]oxy}-3,4,5-trihydroxyoxan-2-yl]methoxy}-4-hydroxy-6-[(1R,2R)-1,2,3-trihydroxypropyl]oxane-2-carboxylic acid	0.170348	0.734943	0	1.39314	1.26516	0	1189.56	0	1657.22			0	1560.79	0	3197.44	0	0	0	0	0	0	0	0	0	1474.05	1591.82	0	1223.12	0	0	1653.76	0	0	0	0	1072.78	997.394	0	0	1245.94	1688.4	0	0	0	1425.69
6.56_240.1223m/z	6.56	240.122	PDA	3-[5-(Ethoxycarbonyl)-2,4-dimethyl-1H-pyrrol-3-yl]propanoic acid	0.170646	0.8488	0.513195	0.938055	1.19882	1.70439	522.157	267.968	489.812			351.8	984.499	419.132	333.196	446.449	926.316	358.353	229.625	430.514	341.933	90.0946	187.817	89.8971	262.41	115.53	0	137.717	247.699	191.867	423.704	298.91	343.291	118.023	311.648	600.09	369.61	118.528	219.697	256.651	232.131	205.951	167.77	578.018	354.952
7.26_182.1899m/z	7.26	182.19	PDA	Dicyclohexylamine	0.170739	0.298504	1.1776	1.21164	1.25553	1.05473	2693.69	3172.1	3263.78			2920.05	2398.61	2591.26	2864.83	2804.06	2633.11	2965.29	3196.23	3023.29	2687.65	2680.92	3137.17	2521.4	2670.84	3012.73	3035.99	2093.48	2823.7	3224.95	3373.36	2878.19	2761.86	3047.78	4000.56	2245.44	2636.51	2558.79	2475.77	2518.76	2733.41	2996.31	2714.86	3107.44	2403.65
4.77_295.1646m/z	4.77	295.165	PDA	Ile-Tyr	0.171194	0.918499	1.51271	1.02819	1.27552	0	757.788	1146.32	779.151			1145.6	1007.49	486.626	391.43	659.967	796.656	770.852	1121.27	543.102	1294.89	582.23	634.939	897.602	882.311	412.263	1048.02	451.164	758.583	686.632	496.924	1608.86	909.262	1164.18	902.965	786.149	1112.21	558.841	957.927	991.366	871.441	780.59	424.559	762.417	904.619
0.58_660.6436n	0.58	661.651			0.171537	0.365808	1.60661	1.41847	1.23299	0.914945	22285.1	35803.4	31610.9			8823.64	36224.2	34930.2	9162.44	19503.8	35214.8	32366.4	8452.28	31825.5	44712.6	12157.2	21939.1	43050.8	12513.9	37554.7	7357.86	21178.5	55202.4	33792.1	9780.66	38787	42624.4	23874.1	37928.1	14899.7	38713.5	56308.5	37441	35181.1	40348.7	47683.3	31794.4	16022.7	45126.1
15.06_163.0274m/z	15.06	163.027	PDC	6-chloro-2-(3,4-dihydroxyphenyl)-3,4-dihydro-2H-1-benzopyran-3,5,7-triol	0.171606	0.975828	0.76771	0.994129	1.30047	1.02219	675.018	518.218	671.054			888.093	759.513	455.716	596.748	694.041	934.609	974.991	424.669	606.406	777.526	664.528	662.509	393.482	311.409	931.889	495.876	640.29	806.104	529.662	569.988	550.553	466.572	604.683	451.064	945.943	603.014	611.706	541.745	753.414	576.766	725.045	494.819	750.76	769.509
1.07_134.0200n	1.07	135.027			0.171861	0.001073	0.865074	0.588038	1.26657	1.72371	340905	294908	200465			307911	313956	337222	404530	261829	296891	326000	348698	317628	298964	346778	382665	256127	232844	280141	319502	231680	248079	274128	243004	273232	254947	306887	344565	265837	269653	297808	334430	253796	319505	288729	329516	251522	297590
14.05_153.9481n	14.05	154.955			0.171878	0.297393	0.949056	0.955199	1.27307	1.62493	277550	263410	265115			293457	272933	269666	274144	289974	280209	269912	254495	290025	266066	257326	264100	267441	272955	266014	265333	273510	268051	269788	267233	279980	269296	258809	245556	278592	279227	260601	230494	261007	266273	260575	236198	271278	276546
15.71_286.2501n	15.71	287.257	PDC	heptadec-16-ene-1,2,4-triol	0.171936	0.0509833	1.18749	1.33311	1.22832	1.46875	10745.2	12759.8	14324.5			9042.83	10838.8	12095.6	11003.4	9713.77	11452.6	12116.4	12570.3	9337.52	13615.3	10129.7	11034.9	13336.8	11770.6	12231.8	12508.7	9735.84	10316.5	10182.8	11974	11353.8	12179.3	11389.9	16116.2	10592.7	11811	11035.7	13429.4	9845.1	13453.8	11717	12728.3	10504.1	11420.3
16.55_775.5390m/z	16.55	775.539	PDC	(2-{[(2S,3R,4E,8Z)-3-hydroxy-2-[(5Z,7Z,10Z,13Z,16Z,19Z)-4-hydroxydocosa-5,7,10,13,16,19-hexaenamido]heptadeca-4,8-dien-1-yl phosphono]oxy}ethyl)trimethylazanium	0.171999	0.355918			1.10115	1.29003	0	587.645	0.0466599			0	0	0	0	0	0	0	0	0	0	0	717.872	0	0	0	0	0	0	0	0	1589.05	0	0	761.525	0	0	0	0	0	0	0	0	0	0
17.30_425.3596m/z	17.3	425.36			0.172774	0.744676	0.798834	0.951838	1.21497	1.16729	1689.65	1349.75	1608.28			1690.71	1317.31	1916.87	1833.73	1224.31	1299.78	2125.37	1736.8	2107.08	2564.35	2085.51	1380.38	2070.43	1316.1	1321.66	2225.83	2148.01	2120.89	1844.07	1413.67	1485.01	914.413	1259.72	1739.87	1592.81	1627.01	2373.88	2441.49	1145.83	1386.91	1857.42	2021.58	2563.12	1487.64
0.56_795.7752n	0.56	796.782			0.173055	0.247668	0.560966	0.576557	1.29278	1.27086	8940.18	5015.14	5154.52			15905.7	5469.28	5394.44	8991.35	12959.9	2293.23	3908.42	6222.25	5131.83	8979.51	9750.79	5412.32	6067.41	0	5932.31	4891.95	8158.66	2627.21	4369.88	4691.01	5691.21	3276.83	5261.73	5830.8	5964.33	7356.21	5311.11	6210.68	7975.7	4356.17	5682.33	6706.29	4449.53	6828.9
1.02_582.5397m/z	1.02	582.54			0.173107	0.162246	0.0579063	0.0321271	1.29167	0	7817.53	452.684	251.154			2111.29	5185.76	21878	2095.03	0	3401.87	10101.4	0	9075.39	0	20920	0	0	0	7581.99	0	0	0	17501.7	0	0	0	1810.74	0	0	0	6855.14	0	3596.81	0	5150.24	1539.14	0	0
5.41_179.0395m/z	5.41	179.04	PDC	2-(4-Benzoyl-3-hydroxyphenoxy)ethyl acrylate	0.173205	0.578716	1.15429	1.06777	1.28526	0.781493	1190.24	1373.88	1270.9			1413.92	1271.06	1086.68	989.313	1157.32	1508.45	1063.88	998.889	1524.91	1312.03	1246.36	1244.37	1268.95	1133.12	1246.09	797.954	1066.71	1628.71	1032.63	1234.42	1442.54	1384.82	1498.08	1170.09	919.593	1280.75	1414.74	1034.77	830.127	1350.38	981.962	887.915	1280	1485.62
10.20_448.2108m/z	10.2	448.211	PDC	3-[4-[Acetyl(hydroxy)amino]butylcarbamoyl]-5-[3-[acetyl(hydroxy)amino]propylamino]-3-hydroxy-5-oxopentanoic acid	0.173647	0.475774	2.12606	1.4805	1.28961	0	11776.3	25037.2	17434.9			33397.7	7871.55	5836.15	0	13935.2	10501.4	10010.1	12105.4	14246.1	24356.6	5859.05	0	31880	7270.51	18691.6	9504	24876.4	21047.4	19464.5	10733.5	38065.1	21748.4	20887.1	19448	9141.83	12676	12822.1	8138.24	15455.1	15761.4	14084.4	13127.7	14670.5	14441.7
0.56_712.6993m/z	0.56	712.699			0.174082	0.061409	1.49666	1.7985	1.29814	1.35338	13971.7	20910.9	25128.1			6057.74	22338.4	15287	12203.7	8414.07	24199.6	12413.5	12078.2	18232	26985.5	11700.1	6120.58	27789.3	23307.7	18491.8	13639.4	31566.6	33665.9	15823.8	25489.4	26293	25013.2	18892.9	13444.4	32504.3	30313.5	16562.3	21377.4	29168.2	22021.5	23793.2	18287.5	34942	18810.9
10.14_851.7636m/z	10.14	851.764	PDD	.beta.-Sitosterol	0.174727	0.220666	1.78056	1.67651	1.29292	0	2110.17	3757.27	3537.72			0	1189.53	3805.1	3446.03	0	3014.94	7658.58	5741.51	2.50353	3026.72	3066.25	5565.69	1751.69	2835.51	7646.33	4199.11	1262.94	4449	2672.09	4343.05	2706.68	3020.09	4130.52	5171.8	570.049	1170.33	6647.84	7638.84	4291.67	7411.19	2355.19	4011.06	2361.09	2852.25
10.89_870.2816m/z	10.89	870.282	PDC	3-(naphthalene-2-sulfonamido)-3-[(2-phenylethyl)carbamoyl]propanoic acid	0.175794	0.698548	2.11674	0.804191	1.28631	1.24296	1527.28	3232.85	1228.23			2592.8	1799.32	1717.02	0	3189.16	0	0	736.189	0	3285.24	0	3413.19	1270.81	2316.89	3450.31	657.323	3839.44	2078.36	33.1311	0	2481.88	1503.64	5992.18	2953.72	1963.08	2148.9	2125.55	1306.29	3171.71	480.47	3642.37	1742.58	2725.37	1601.81
4.12_279.1333m/z	4.12	279.133	PDC	2-Isopentyl-1,3-dioxo-5-isoindolinecarboxylic acid	0.176897	0.0543562	0.367762	2.51831	1.29184	0.870776	152.519	56.0907	384.09			155.817	240.455	0	213.804	487.343	692.148	0	79.5969	228.363	119.259	98.3469	170.634	199.852	119.314	0	0	182.26	408.852	0	285.873	99.5008	124.862	0	0	482.682	495.71	217.272	0	0	97.8447	95.1365	91.7078	496.576	211.992
0.51_204.9568m/z	0.51	204.957	PDC	2-Chloro-4,6-difluoro-1,3-benzothiazole	0.178081	0.0327302	0.459579	0.190979	1.28334	1.07996	3468.41	1594.01	662.393			1356.46	2366.3	5343.94	4806.93	1149.8	1917.16	3139.13	3999.96	2302.07	217.208	4768.97	4998.95	0	2446.93	2801.66	3854.27	572.528	533.518	4419.66	1486.12	152.628	367.389	2951.44	2904.58	242.576	320.128	2736.43	3263.55	130.369	1499.62	1792.8	3293.55	231.774	647.507
17.24_367.2449m/z	17.24	367.245	PDA	1,2-Dioctanoyl-sn-glycerol	0.178189	0.021471	1.18908	1.12365	1.15366	1.83473	17117.6	20354.3	19234.2			16584	16374.7	17997.4	17514.3	15060.6	21289.7	18819.6	18088.6	19239.6	18883.2	16818	20812.3	23030.7	12606.9	16391.3	18506.7	18424.7	17636.2	16911.8	19955.3	26513.2	18806.1	17225.9	18872	17845.8	19320.3	15524.8	18642.7	15851	21190	16408.7	16518.1	15644.4	13604.1
0.58_414.8128m/z	0.58	414.813	PDD	{[(2S,3R,4E)-2-[(17Z)-hexacos-17-enamido]-3-hydroxyicos-4-en-1-yl]oxy}phosphonic acid	0.178487	0.236457	1.30134	1.19823	1.2387	0	95120.6	123784	113976			91478.9	118827	81856.8	88319.2	137879	95062	115948	54628.2	123843	166461	137787	117235	124767	33412.9	93260.1	43625.5	104027	137705	98071.9	59789.1	148834	147461	76231.5	122610	114587	123465	147329	121603	124252	125232	145905	121575	84514.6	135770
4.34_143.0727m/z	4.34	143.073	PDC	2-Aminonaphthalene	0.17915	0.0079689	0.815311	0.576645	1.27191	1.20995	9365.81	7636.05	5400.75			10173	10440.4	10267	6582.82	9197.54	9867.31	9935.31	5860.68	10990.2	9076.73	9399.18	5844.53	8706.95	7066.94	7875.33	4579.33	6822.9	7468.1	8346.38	3882.09	8508.36	7900.36	8425.3	5710.17	9424.06	8869.21	8361.03	5854.33	8034.17	10198.7	7691.76	5473.72	7878.52	8867.4
16.78_581.9044m/z	16.78	581.904	PDD	5-(4-Bromophenyl)-2-thiophenecarboxylic acid	0.17945	0.0249367			1.13653	1.57061	0	461.181	411.47			0	0	0	0	495.516	1217.67	0	0	0	0	0	0	441.361	0	725.329	0	0	0	0	0	0	565.509	1279.21	0	0	0	675.461	630.954	0	0	403.434	0	0	898.039
6.87_997.5026m/z	6.87	997.503	PDD	{[(1R,3S)-3-({[(2R)-2-{[(9S,10S,12Z)-9,10-dihydroxyoctadec-12-enoyl]oxy}-3-[(11Z)-octadec-11-enoyloxy]propoxy](hydroxy)phosphoryl}oxy)-2,4,5,6-tetrahydroxycyclohexyl]oxy}phosphonic acid	0.179493	0.337801	1.59795	1.42156	1.23168	0	2801.21	4476.21	3982.1			1858.03	4934.28	2346.42	2066.12	3534.55	6768.03	3263.45	1996.11	6320.31	3600.33	4033.18	1895.32	2161.93	1551.33	844.874	4881.51	3828.47	5696.67	5428.34	1716.86	2680.95	3430.24	6047.53	5746.14	4715.36	4408.56	3237.82	4971.22	3715.93	3560.18	3021.93	3106.34	5175.21	6651.55
10.14_659.7465m/z	10.14	659.746			0.179828	0.391388	1.64856	1.52768	1.28834	0	2443.4	4028.1	3732.73			0	2163.02	4570.6	3039.97	0	3278.55	7945.13	1520.55	0	4443.72	9448.65	5705.51	669.487	1678.18	3248.68	3211.22	3147.26	1335.5	6989.41	5127.65	3892.85	5076.1	3016.77	4126.65	1081.55	6067	7463.12	5497.83	2694.77	8025.97	6054.38	4345.75	3709.95	2954.27
16.73_321.2393m/z	16.73	321.239	PDC	N-{[(5-methoxy-2,3-dihydro-1H-indol-3-yl)methylidene]amino}-N''-pentylguanidine	0.17989	0.820882	0.667055	0.944249	1.1144	1.00454	755.538	503.985	713.416			681.025	634.086	571.916	1135.12	412.521	242.552	1286.53	0	1083.35	375.038	1000.71	920.18	921.163	626.37	558.975	1361.41	654.454	510.435	1285.69	316.544	666.514	547.153	603.778	198.495	791.923	275.135	443.009	861.699	509.345	580.754	858.981	1042.77	1010.98	549.544
16.95_593.1580m/z	16.95	593.158	PDC	Octamethylcyclotetrasiloxane	0.179906	0.270065	1.46337	1.39566	1.28489	1.34574	2528.96	3700.82	3529.58			4324.95	2564.82	1658.09	1568	2791.97	1272.52	3556.02	2221.59	3154.37	4355.41	1201.42	2366.12	2802.24	2053.51	1647.32	3225.25	3915.82	2793.16	1934.53	2498.82	4311.97	3335.98	4502.12	2653.21	4009.82	3263.18	2358.48	689.957	1971.32	3370.98	4379.69	3720.17	3223.64	3893.6
1.07_102.0548m/z	1.07	102.055	OL1	Threonine	0.179998	0.0657048	0.832765	0.772407	1.2888	1.48304	64540	53746.7	49851.1			46419.6	68121	70037.1	73582.3	48331.4	63047.8	70250.3	66032.2	59590.8	52403.9	70746.4	73960.8	43581.2	50029.2	60888.9	63473.3	38903.1	46127.7	56312.5	55781.8	46000.9	49342.9	60501	59141.9	51130.2	54899.9	62944.4	56857.7	48807.8	62622.9	59140.1	58559.4	52285.5	62963.8
0.65_303.9831n	0.65	304.99			0.18023	0.721978	1.43169	1.05608	1.16672	0	5105.69	7309.74	5392.02			6048.1	3961.86	4810.26	5602.52	2431.24	2586.33	3359.4	5747.76	4551.03	5738.26	7558.63	4159.32	6001.28	1895.12	3753.01	2277.29	3106.17	2858.27	4280.86	623.401	7690.55	5709.97	4806.6	11031.8	5745.53	8690.95	7126.34	7105.97	4921.13	7533.74	5926.45	9327.99	2670.51	5335.51
7.48_923.3867m/z	7.48	923.387			0.180298	0.306533	1.87709	0.518063	1.27339	0	2825.13	5303.01	1463.6			410.064	4828.02	1295.47	4766.96	3052.55	6050	2956.85	2905.42	3767.92	1081.22	1560.27	1101.65	4427.34	1961.57	2930.25	3436.38	5095.81	3084.86	886.954	4478.04	3922.11	2756.85	7299.88	7233.21	1560.5	910.882	2324.07	753.904	4982.67	598.054	2387.89	354.289	7834.86	1563.96
15.37_323.2549m/z	15.37	323.255	PDC	(3R)-3-hydroxyoctadecanoic acid	0.181051	0.151873	0.828871	0.836089	1.27964	1.00083	44068.1	36526.8	36844.9			33655.2	43885.1	46625.3	52106.8	37950.8	45535.6	44840.8	47072.4	37617.5	35715.4	40959.6	44608.9	27071.7	42109	39306.6	48931.7	27791.2	35397.2	43413.4	51371.8	31134.9	32941.1	36756	45275.2	32561.1	34024.9	37425.4	44887.5	34527	37317.2	40573.5	47567.7	34970.6	39832.4
0.62_213.0744m/z	0.62	213.074	OL2a	Arginine	0.182334	0.690836	1.20686	0.929756	1.2273	1.56385	6390.28	7712.18	5941.41			5467.21	5974.69	5490.25	8628.97	4638.34	4712.11	5511.77	9211.81	6594.37	7771.09	6115	6815.83	5825.93	2315.06	5032.55	6934.6	4942.33	6024.49	5178.61	4433.45	8208.92	7914.14	6402.27	8323.4	5988.88	9359.89	8749.49	7294.03	5496.51	8234.76	7548.84	9996.56	5673.26	8679.71
2.91_191.0575n	2.91	192.065	OL2b	5-Hydroxyindoleacetate	0.182794	0.0133944	0.755827	0.554876	1.27912	1.79614	51174.4	38679	28395.5			38844.4	46497.2	51108	68248	34652.5	41334.2	46373	47009.5	44410.6	32923.7	46602.6	63990.3	24788.3	32304.2	36298.6	48790.2	21551.2	22917.2	32763.2	27955.5	27240.1	31939.4	44665.7	50870.7	36169.3	32412.2	45363.9	49188.3	38073	45974.3	37375.2	47505.9	33291.3	37201.5
10.30_825.4229m/z	10.3	825.423	PDC	His-Glu-Lys	0.183555	0.0182312	0.587295	0.142202	1.28016	1.20058	5320.51	3124.71	756.587			5112.54	6553.45	1781.3	7834.75	2137.4	3819.5	4968.45	6700.95	8552.51	690.032	6195.9	5556.23	2570.11	2440.26	2423.88	4643.81	0	2631.91	4348.84	784.031	1221.2	4245.49	3417.83	3614.32	1580.27	2066.85	2056.24	8396.48	689.793	5912.04	2194.57	6687.76	2354.63	1891.12
4.34_204.0897n	4.34	205.097	OL1	L-Tryptophan	0.18402	0.00133697	0.882688	0.661654	1.23126	1.44968	9.26126e+06	8.1748e+06	6.12775e+06			8.54587e+06	8.39612e+06	9.54277e+06	1.05603e+07	7.55995e+06	8.49758e+06	9.79096e+06	1.01544e+07	9.39974e+06	8.4017e+06	9.78307e+06	1.03085e+07	7.13948e+06	6.7553e+06	8.43552e+06	8.86634e+06	7.03275e+06	7.18576e+06	7.94739e+06	6.96471e+06	7.90026e+06	6.88669e+06	8.56614e+06	9.34613e+06	7.26208e+06	7.71663e+06	8.41657e+06	8.6337e+06	6.97288e+06	9.28419e+06	8.57672e+06	9.20935e+06	7.70951e+06	8.67498e+06
16.95_347.1824m/z	16.95	347.182	PDC	2-[6-(cyclopentylamino)-8-(methylamino)-9H-purin-9-yl]-5-(hydroxymethyl)oxolane-3,4-diol	0.184985	0.166915	1.21239	1.19431	1.22141	1.1028	13563.2	16443.9	16198.8			9990.76	15243.5	15162.3	13856.3	12196.1	16446.5	13218.3	17548.2	13258.5	15099.6	13650.5	17402.7	12459.4	15069.8	15391	20420.2	13656.2	15920.5	15337	16236.3	12744.2	16703.8	16357.8	19969.8	13355.8	14448.3	15538.3	18604.8	13371.8	17564.8	14529.4	16950.7	16906.4	14467.4
13.09_973.6544m/z	13.09	973.654	PDC	Docosahexaenoylserotonin	0.184992	0.665313	5.34617	1.61176	1.11358	1.1399	561.909	3004.06	905.664			0	2191.87	55.7685	0	2143.23	0	3708.59	4095.27	6504.62	2054.4	6539.03	0	2105.69	4143.86	0	9401.65	4931.08	2606.46	1857.61	0	1048.52	4211.65	0	6756.07	0	0	3062.23	0	2988.3	0	642.356	5642.89	0	0
1.16_162.1121m/z	1.16	162.112	PDC	cis-4-Hydroxycyclohexanecarboxylic acid	0.185122	0.0124187	0.767916	0.599126	1.27108	0.832578	3561.99	2735.31	2134.08			3061.8	2935.25	4346.66	3904.25	2250.67	2219.08	3020.48	3857.02	3501.04	2444.94	3096.37	4383.38	1787.86	2187.5	2541.64	2635.15	1824.52	2261.82	2578.19	2497.87	1840.59	2670.69	2500.69	3929.26	1764.98	2624.81	2026.82	2931.48	1844.42	2171.96	3001.12	3626.18	2542.47	2993.93
15.45_335.0953m/z	15.45	335.095	PDC	2-(1-Naphthyl)-2,3-dihydro-1H-perimidine	0.185194	0.772676	2.24736	1.24666	1.2183	1.79722	488.666	1098.21	609.202			1509.12	445.547	0	0	308.047	866.292	909.151	429.893	700.075	993.226	326.695	583.926	1146.18	514.756	200.369	558.416	1145.53	1150.51	411.968	369.814	519.283	1190.17	1405.89	1277.5	495.032	740.192	644.439	786.645	798.044	328.16	1087.9	983.081	678.752	302.852
14.14_273.1454m/z	14.14	273.145	PDC	3,5-Di-tert-butyl-4-hydroxybenzoic acid	0.185225	0.255803	0.879964	0.859662	1.28153	0.560145	4768.59	4196.18	4099.37			5474.53	3822.04	5009.01	4768.77	3349.94	5106.07	4086.73	4589.65	4235.58	4984.99	4022.52	4214.43	3410.61	4290.27	3191.17	4630.68	4335.46	4855.27	4060.34	4958.92	4270.36	4348.85	3729.52	4436	4619.64	3483.54	5304.41	4079.98	4703.66	3565.75	5008.57	4862.64	3790.68	2564.67
10.17_715.2265m/z	10.17	715.226	PDC	6,7-Bis(3-hydroxyphenyl)pteridine-2,4-diamine	0.185241	0.503985	0.396321	0.669048	1.26521	0	1064.31	421.809	712.076			0	987.135	1853.55	1416.56	313.735	0	1454.49	1222.7	307.688	2511.85	718.13	853.33	1785.22	2360.12	445.494	2363.17	588.553	1047.71	668.822	697.195	407.678	0	475.368	804.191	1029.47	4714.49	1729.92	1580.28	2101.15	1543.17	0	1012.78	926.472	1207.91
7.72_193.1429m/z	7.72	193.143	PDA	Tripropylene glycol	0.185484	0.447198	0.631776	1.21514	1.25214	1.25592	400.298	252.899	486.418			387.546	557.951	293.613	362.081	419.431	438.841	515.187	431.187	380.075	574.176	367.603	419.963	272.064	266.972	311.205	289.588	336.216	239.355	307.928	130.311	147.745	208.088	492.876	162.886	262.637	491.368	142.935	466.3	560.25	196.936	178.156	408.249	137.783	352.393
0.98_311.1228m/z	0.98	311.123	PDC	Janex 1	0.185502	0.337005	2.6452	2.04195	1.25652	0.875921	6330.48	16745.4	12926.5			24312.1	0	1009.78	0	14162	0	12210.2	0	14019.6	18436.3	3660.09	0	15066.9	0	13570.3	0	11371.6	8750.16	7120.81	0	20186.3	15392.4	23905.7	7497.29	22010.7	15672.1	19403.3	10308	20539.7	16825.1	16139.1	9956.34	16313.7	13065.9
2.89_116.9943m/z	2.89	116.994	PDC	Acibenzolar-S-methyl	0.185574	0.271603	0.823649	0.858466	1.24905	1.24296	2361.79	1945.29	2027.51			2245.35	2972.82	2394.41	1834.58	2659.59	3345.21	2177.68	1797.04	3035.29	2124.15	2118.69	2295.53	1885.29	3175.77	2181.01	2436.92	2055.83	2750.1	2360.94	2626.49	2071.16	2166.44	2036.97	1506.57	2439.29	2432.67	1767.26	1694.66	2566.5	2362.51	2012.83	1669.94	2479.23	2512.1
13.14_211.1112m/z	13.14	211.111	PDA	1,2-Diphenyl-1,2-propanediol	0.185902	0.0426535	1.26381	1.43203	1.27857	1.66149	1333.65	1685.48	1909.83			1512.8	1505.4	704.828	1611.57	1539.06	961.596	1254.01	1283.7	1235.09	1912.18	1523.12	1388.21	1420.3	964.73	1309.08	1510.43	1086.18	1422	1331.74	1448.69	1530.06	1488.64	1919.35	1803.87	1106.83	1366.55	1971.58	1655.59	1736.05	1941.45	2115.05	1886.41	1674.36	1658.61
7.65_582.9771m/z	7.65	582.977	PDD	1-Amino-2,4-dichloroanthraquinone	0.186216	0.63239	1.78016	1.24541	1.23575	0	1727	3074.33	2150.81			3948.09	1309.2	1373.48	277.211	3516.8	1941.49	2111.86	3531.77	4320.51	2090.98	606.105	0	4923.11	0	1961.98	1012.34	4704.38	2715.92	4064	660.531	3408.82	3583.77	1725.22	3579.49	2100.6	2143.25	995.88	1135.66	1720.79	3753.21	1855	959.73	915.982	2637.87
6.89_840.7393m/z	6.89	840.739			0.186809	0.810048	1.82382	1.13361	1.2274	0	4308.15	7857.28	4883.75			2025.36	5494.75	9029.19	683.305	506.607	5713.39	7885.02	8809.06	2519.2	4595.39	5950.96	1943.64	1978.14	5381.15	7737.75	4073.78	2804.27	5711.99	6269.97	2136.57	4533.79	6220.15	10270.3	10404.9	3333.55	5325.93	6681.02	6779.18	3148.09	6722.67	5966.3	4330.56	4900.16	7439.69
16.22_552.6348m/z	16.22	552.635			0.187167	0.501665	1.15006	0.869172	1.25615	0.699572	1336.87	1537.48	1161.97			1474.26	1028.28	1445.67	1399.26	1705.06	1827.72	2248.66	2003.26	1041.26	0	581.687	2551.99	1125.37	1098.28	1837.83	1236.73	1211.24	751.691	1734.24	2936.18	1349.91	1435.38	1698.88	1665.76	875.073	1230.4	2323.08	3279.25	1398.84	1037.45	1090.61	2073.66	1291.97	1339.32
7.26_547.8685m/z	7.26	547.869			0.187684	0.187684	0	0	1.1784	0	648.417	0	0			0	0	748.513	1845.16	0	526.762	1055.19	3154.11	0	0	1790.88	2028.91	0	0	0	458.441	0	0	1160.61	0	0	0	0	0	0	0	0	1165.99	0	0	0	601.487	0	0
10.86_275.1418m/z	10.86	275.142	PDC	2-(Aminomethyl)-4-(tert-butyl)-6-(methylsulfonyl)phenol	0.189102	0.967068	2.15769	1.02593	1.23496	0.841675	33523	72332.4	34392.4			91083.2	16739.4	16714	9555.37	72851.9	31477.1	35817.2	39463	56396.4	69226.5	29816.1	4419.67	78687.2	18062	76730.3	30370.8	68504.7	132958	79263.2	22884	28289.9	59150.9	96623.7	105265	30323.8	45513.1	48332.7	49669.1	40447.3	79283.2	63984.6	58211.1	20997.6	49399.1
10.45_389.1138m/z	10.45	389.114	PDC	Dienestrol diacetate	0.189445	0.864869	0.528802	0.931373	1.21064	1.11863	847.763	448.299	789.584			1102.64	1354.57	727.664	206.184	985.855	1152.12	852.15	498.557	953.83	776.612	641.061	631.506	469.446	458.722	724.705	262.38	398.257	724.218	505.126	701.986	641.668	166.728	547.812	436.987	1497.75	857.944	712.623	437.926	226.667	504.343	272.503	185.317	893.254	1333.03
2.91_146.0597m/z	2.91	146.06	PDC	(2S)-2-amino-3-(4-hydroxyphenyl)propanoic acid	0.189459	0.0302205	0.720838	0.501092	1.25126	0	474.064	341.723	237.55			269.579	534.904	608.942	482.83	242.227	395.967	431.973	404.83	363.769	375.471	602.634	372.658	170.574	280.153	339.962	398.27	388.944	201.601	290.259	246.572	419.469	397.589	358.94	190.894	307.813	197.491	442.607	298.624	287.007	436.87	294.566	288.298	354.63	314.191
15.53_273.6462m/z	15.53	273.646			0.189752	0.363293	2.41019	1.87652	1.26199	0.907797	499.698	1204.37	937.692			1808.9	189.891	0	0	587.909	534.083	601.498	0	526.634	1778.29	0	0	1649.79	647.521	1083.53	181.283	1497.7	1645.56	581.851	0	1327.87	1653.12	1052.61	783.87	1136.65	1147.13	352.737	235.363	1985.02	1375.53	803.474	197.429	1046.15	1258.03
0.60_90.0549m/z	0.6	90.0549	OL1	Sarcosine	0.189907	0.892543	1.6718	1.03217	1.23048	1.8426	35088.2	58660.5	36217			35753.9	19032.1	33751.4	51815.5	22242.2	20137.9	32668.8	51530.4	40302.7	36010.8	34250.1	37617.6	30809.4	11342.4	25287.5	40950.3	24803	30438.7	26644.6	22567.3	43927	45318	43341.4	102056	27889.4	39889.2	38977.9	61221.9	28130.2	54359.4	39707.2	65056.3	24220.9	50703.3
5.57_265.1539m/z	5.57	265.154	PDA	Val-Phe	0.190756	0.00185468	1.13627	0.612263	1.18418	0	2746.94	3121.27	1681.85			3170.69	2626.7	2251.64	2938.74	2194.63	2634.73	2993.86	3254.72	2229.68	2656.4	2354.94	2944.33	2113.26	1579.27	1684.32	2297.07	1431.9	2022.6	2064.24	1977.58	3378.34	2691.42	3082.51	3332.8	2206.23	2960.51	2237.18	2358.13	1954.07	2365.12	2181.25	2378.37	1958.56	2641.96
1.16_148.0600m/z	1.16	148.06	OL2a	N-Acetylserine	0.191022	0.657353	1.68065	1.14991	1.21881	1.11313	598.87	1006.49	688.645			833.225	282.373	964.042	315.841	603.127	387.415	582.557	689.792	376.242	717.115	1219.13	812.246	449.27	223.287	917.437	602.29	712.812	289.312	747.321	258.478	669.84	788.801	1626.64	940.68	1082.36	770.091	1296.26	988.382	624.601	736.487	1571.79	1015.34	695.308	692.85
10.79_133.1009m/z	10.79	133.101	PDA	2-(4-Methylphenyl)-1-propanol	0.192228	0.375898	1.09865	1.08666	1.24191	1.14283	2047.19	2249.14	2224.59			1931.84	1821.05	2273.29	2162.58	1915.12	2025.96	1871.7	2178.59	2004.8	2296.29	1996.72	2228.63	2333.56	2100.66	2187.84	2158.89	2099.76	2381.93	1726.61	2404.94	2378.08	2282.26	1985	2351.2	2375.99	2144.22	2043.53	2698.58	2061.78	2043.27	2175.09	2305.46	2438.37	2112.92
7.24_590.0783m/z	7.24	590.078	PDC	[({[(2R,3S,4R,5R)-5-(2,4-dioxo-1,2,3,4-tetrahydropyrimidin-1-yl)-3,4-dihydroxyoxolan-2-yl]methoxy}(hydroxy)phosphoryl)oxy]({[(2R,3R,4R,5S,6R)-3-acetamido-4,5-dihydroxy-6-(hydroxymethyl)oxan-2-yl]oxy})phosphinic acid	0.192466	0.192466	0	0	1.18337	0	1788.91	0	0			0	646.542	1131.22	5377.88	311.656	0	783.913	1639.48	782.824	0	3635.36	5679.16	0	376.308	0	773.042	0	0	328.842	1082.97	0	0	0	0	0	0	0	733.457	0	0	0	0	0	0
10.63_599.0885m/z	10.63	599.088	PDC	Uridine 5'-diphosphogalactose	0.193112	0.193112	0	0	1.16981	0	1979.98	0	0			0	0	2196.4	5723.52	0	899.83	826.558	1077.17	368.3	0	2601.57	2749.99	0	0	0	1185.67	0	0	1254.26	0	0	0	0	0	0	0	0	0	0	0	0	838.379	0	0
15.04_327.1959m/z	15.04	327.196	PDA	2-Hydroxy-4-(octyloxyl)benzophenone	0.19405	0.808476	0.785326	0.947414	1.17984	1.07856	1296.9	1018.49	1228.7			1688.39	896.803	1181.93	1420.48	1006.06	1268.37	1412.74	1642.36	636.918	1323.99	1523.58	955.71	1064.77	1073.74	1370.8	1258.62	986.074	958.163	1652.62	1755.98	1249.03	923.251	1055.62	846.068	482.253	880.604	1180.82	1272.01	940.834	1350.74	1289.47	1055.22	1483.11	1670.87
4.61_400.7183m/z	4.61	400.718	PDC	(2S)-2-amino-3-({[(2R)-2-{[(3Z)-5-[(1S,2R,3R,5S)-3,5-dihydroxy-2-[(1E,3R)-3-hydroxyoct-1-en-1-yl]cyclopentyl]pent-3-enoyl]oxy}-3-(tetradecanoyloxy)propoxy](hydroxy)phosphoryl}oxy)propanoic acid	0.194526	0.194526	0	0	1.17922	0	1153.1	0	0			0	386.464	748.608	3477.34	0	0	210.769	0	0	0	1278.39	5581.68	0	162.287	0	156.076	0	0	448.142	195.364	0	0	0	0	0	0	0	0	0	0	0	0	0	0
15.61_178.9997m/z	15.61	179	PDC	2-Chloro-N-(2-nitrophenyl)acetamide	0.194878	0.0933191	0.866977	0.773463	1.23438	0.86273	4174.72	3619.38	3228.99			4220.95	4079.09	4925.53	3473.3	4259.73	3966.52	3397.17	2483.46	2794.92	4633.27	3181.28	2236.33	3262	4015.75	3439.86	2832.47	3224.43	3745.03	3704.22	2526.6	3902.35	3925.58	3727.54	2922.06	3538.77	4005.06	3345.87	2313.9	3195.24	3862.29	3651.72	1949.76	4089.28	3413.67
0.56_842.6861m/z	0.56	842.686	PDD	(2-{[(2S,3R,4E)-3-hydroxy-2-[(15Z)-3-hydroxytetracos-15-enamido]octadec-4-en-1-yl phosphono]oxy}ethyl)trimethylazanium	0.195031	0.476377	1.45451	1.40025	1.17575	1.1114	3934.3	5722.49	5509.03			3791.12	2506.36	5288.02	4151.72	4775.91	7286.52	2520.95	4424.83	4592.43	10880.3	5101.39	3853.26	6124.34	3981.81	4775.1	6459.25	11731.9	6197.51	4157.03	5915.71	8232.51	6497.5	5030.47	3129.47	9218.87	2852.1	3172.56	4487.49	3881.65	4510.7	1231.88	4246.34	4092.96	6584.64
0.58_937.5501n	0.58	938.557			0.195323	0.107793	1.28871	1.48932	1.22834	0	14836	19119.3	22095.5			12967.8	21131.3	10182.2	15062.8	18831.1	8584.52	19516.9	12142.9	12025	21858.4	16186.4	8146.36	16647.8	9342.12	5746.78	12007.4	23141.4	11513.6	8929.16	13006.1	23494.7	16175.1	20641.4	16166.2	21912.4	10171.6	4778.5	9713.54	22964.4	10100.6	20082.8	10178.2	14408.1	18916.4
12.95_975.2394m/z	12.95	975.239	PDC	3-(1,3-Benzodioxol-5-yl)-5,6-dimethoxy-4-oxo-4H-chromen-7-yl 6-O-(3,4-dihydroxy-4-(hydroxymethyl)tetrahydrofuran-2-yl)-4-O-(6-O-(3,4-dihydroxy-4-(hydroxymethyl)tetrahydrofuran-2-yl)hexopyranosyl)hexopyranoside	0.195427	0.00201616	36.3596	26.3732	1.10517	0	123.665	4496.42	3261.45			0	464.544	30.117	0	804.976	166.566	3376.16	0	3793.56	3317.83	1963.59	0	6894.36	0	5884.25	0	1376.02	0	4229.31	0	3485.14	1269.03	0	13231.5	8459.8	0	1366.72	0	3119.25	3668.98	1283.14	1731.14	1967.05	10155.1
2.09_128.0421m/z	2.09	128.042	PDC	1-[(3-methylbut-2-en-1-yl)sulfanyl]ethan-1-one	0.195492	0.195492	0	0	1.26149	1.04231	21.72	0	0			63.2048	0	23.6753	0	0	0	0	0	0	0	0	0	0	0	0	0	22.1515	0	0	30.698	0	0	0	0	0	0	0	0	0	0	0	0	0	0
0.58_253.8886n	0.58	254.896			0.195754	0.469985	1.32919	1.13038	1.18876	1.50823	4844.32	6439.01	5475.95			4501.98	6818.35	3035.76	5021.21	3307.91	5169.85	4271.29	5443.19	4760.03	3946.25	3839	5288.24	7110.31	1911.08	3873.42	4040.36	4538.31	3729.57	2802.94	3923.43	8374.59	4839.69	6873.42	5668.33	5174.41	5716.95	4772.57	4337.41	4264.41	4774.63	4998.8	3901.48	4609.95	5568.19
10.01_451.0842m/z	10.01	451.084	PDC	7H-1,2,4-Triazolo[3,4-b][1,3,4]thiadiazine, 3-(2,5-dimethoxyphenyl)-6-(3,4-dimethoxyphenyl)-	0.19618	0.508267	0.535027	0.754189	1.1971	1.26408	4124.47	2206.71	3110.63			3330.42	7474.38	3422.34	2270.75	4815.59	7327.81	3541.05	1840.65	6318.25	3596.34	1588.41	1544.17	2311.26	3000.07	1971.18	1346.95	3014.11	3372.38	2325.03	2339.52	3939.28	2365.28	887.3	1634.96	9111.47	4538.99	2182.35	1063.55	4207.34	3146.43	1165.49	925.54	4816.01	2527.42
10.22_277.1403m/z	10.22	277.14	PDA	L-Saccharopine	0.196208	0.415113	0.811211	0.866776	1.22202	0.60666	1463.89	1187.53	1268.87			1899.61	1618.63	1278.84	1058.5	1682.01	1385.54	1424.07	877.566	2116.12	1442.36	982.986	1214.72	1153.42	1158.38	1170.84	1362.01	1915.07	1312.71	835.04	1557.98	1231.26	1275.3	1160.27	1083.27	1852.36	993.961	1371.03	883.56	1087.38	1453.36	1038.76	1279.53	1182.82	1430.23
7.05_246.6493m/z	7.05	246.649	PDC	2-(dodecylsulfanyl)-N-(4-hydroxy-2,3,5-trimethylphenyl)-2-phenylacetamide	0.196454	0.196454	0	0	1.19434	0	340.985	0	0			0	232.759	100.811	1030.37	0	92.4386	629.886	151.411	137.221	0	678.254	79.1469	0	0	0	355.592	0	0	759.326	55.7879	0	0	0	0	0	0	0	524.232	0	0	0	0	0	0
2.01_116.9945m/z	2.01	116.995	PDC	5-hydroxypenta-2,4-diynal	0.196592	0.224162	0.81557	0.826088	1.22065	1.24296	6188.58	5047.22	5112.31			5712.23	7965.94	6438.67	4637.47	7313.01	7979.27	6195.91	4726.92	8220.98	5787.18	6457.82	5197.75	5453.67	8335.16	6462.54	4783.42	6172.35	6028.24	5682.18	5087.86	5399	5765.13	4927.42	4097.32	6356.44	5285.09	4934.8	4055.63	5967.61	5833.38	5049.09	3728.34	7120.61	6104.02
0.58_800.6292m/z	0.58	800.629	PDC	(2-{[(2S,3R)-3-hydroxy-2-[(5Z,8Z,11Z)-13-(3-pentyloxiran-2-yl)trideca-5,8,11-trienamido]nonadecyl phosphono]oxy}ethyl)trimethylazanium	0.197151	0.187738	1.35151	1.17813	1.23312	1.0199	11556	15618.1	13614.5			11351.8	9852.22	11616.1	13403.9	6278.02	8533.97	10925.2	12683.9	9316.47	11036.6	8178.2	4316.86	13228.5	7916.37	8303.59	11203.9	18571.3	13112	7312.39	10354.3	13574.1	9921.75	22742.8	16233.6	11056.2	4195.14	7247.06	13202.2	9879.83	9527.29	8132.86	4720.25	9051.04	10774.4
13.87_279.1939m/z	13.87	279.194	PDC	1,7-Dioxacycloheptadecan-8-one	0.197433	0.884156	0.881064	0.980555	1.22327	1.87249	2912.09	2565.74	2855.47			3309.74	2569.31	2954.55	2814.78	4261.26	3030.72	2306	2356.64	2611.15	2874.47	2090.52	2633.29	3017.81	2560.25	1695.28	2078.55	3116.6	2888.58	2751.92	2958.46	2972.94	2547.67	2091.36	2651	3073.75	2900.23	2319.82	2717.92	3331	2126.52	2119.12	2473.46	2188.99	2990.81
4.82_384.8750m/z	4.82	384.875			0.197523	0.145193	0.117699	0	1.20805	0	549.238	64.6446	0			0	302.089	394.156	1500.71	0	0	443.997	1311.64	283.155	0	1557.44	763.64	0	249.357	378.826	0	0	0	388.613	0	0	0	0	258.578	0	0	0	1032.07	0	0	201.07	160.912	0	0
2.51_218.9572m/z	2.51	218.957	PDC	methanesulfonyl fluoride	0.197591	0.436363	0.811471	0.885804	1.22445	1.14744	6113.08	4960.59	5415			5542.79	7517.37	6901.26	4490.92	7520.28	7938.61	6202.16	5104.09	6885.6	5547.47	5635.82	5459.83	5789.85	7634.71	5187.22	5677.15	6420.96	6585.73	5665.21	5546.18	5857.4	5454.92	4145.79	4384.26	6162.03	5792.26	5377.41	3819.65	6280.17	5746.47	5514.78	4366.39	6530.68	5383.96
0.56_898.6422m/z	0.56	898.642	PDD	[(2S)-2,3-dihydroxypropoxy][(2R)-2-{[(6E,8E,11E)-5-hydroxyicosa-6,8,11-trienoyl]oxy}-3-[(22-methyltetracosanoyl)oxy]propoxy]phosphinic acid	0.197931	0.0371871	1.33929	1.54366	1.1866	0	15696.9	21022.7	24230.7			9656.61	18260.4	18087	16783.7	9016.84	15205.7	15808.6	23961	21548	23127.9	16217.1	10185.2	21774.9	19877.1	20697	19477.7	30357	24104.2	13871.1	22967.5	29798.9	19803.4	18895.6	15593.1	21643.8	30234.7	13576.2	24727.1	20041.3	24795.4	21686.1	18946.7	22217.6	20219.1
0.56_832.6533m/z	0.56	832.653	PDD	(2S)-1-[(6Z,9Z,12Z,15Z)-octadeca-6,9,12,15-tetraenoyloxy]-3-(tetradecanoyloxy)propan-2-yl (6Z,9Z,12Z,15Z)-octadeca-6,9,12,15-tetraenoate	0.19812	0.0278519	1.50839	1.90224	1.26436	0.672139	10079	15203.1	19172.8			4418.09	18357.8	8563.06	8977.09	5904	17069.4	7978.85	15168.4	17325	22240.3	8464.26	5606.45	20888.6	18131.4	13661.7	19304.8	21058.1	24209.6	8303.98	16576.9	18901.8	17817	13778.6	10314.9	19843	17732.8	11334.8	13741.8	15789.5	18242.9	16867	14269.7	19882.8	11153.8
0.98_217.9975n	0.98	219.005	PDC	2-(phosphonooxy)benzoic acid	0.198326	0.5855	0.686077	1.12022	1.19896	2.00555	32277	22144.5	36157.3			19067.1	50225.2	27337.2	32478.6	19704.7	41018.5	24449.1	25079.9	14236.7	21034.1	17705.3	35065.4	15499.2	29327.4	22144.8	34431.4	17564.4	21444.1	25829.9	38171.8	18439.4	25923.8	17626.2	26588.6	31793.9	27905.5	24401.5	25969.9	21521.6	22724.4	20549.1	29071.1	24936.5	24563.5
0.83_169.0178m/z	0.83	169.018	PDC	6-Thioxo-1,5,6,7-tetrahydro-4H-pyrazolo[3,4-d]pyrimidin-4-one	0.199122	0.199122	0	0	1.18979	0	397.82	0	0			0	1169.14	422.136	0	247.603	728.767	0	0	0	0	0	0	0	0	568.661	0	0	0	0	0	0	0	0	0	230.974	0	0	0	0	0	0	0	603.79	0
0.56_856.6617m/z	0.56	856.662	PDC	N-[(2S,3R,4E)-3-hydroxy-1-{[(2R,5S,6R)-3,4,5-trihydroxy-6-(hydroxymethyl)oxan-2-yl]oxy}octadec-4-en-2-yl]tetracosanamide	0.199162	0.0360416	1.91187	1.86729	1.20898	0.511402	5705.72	10908.6	10654.2			6145.38	5465.09	6955.54	4256.89	4714.75	8060.91	9265.81	4067.85	9478.01	8982.24	7960.24	4808.42	10262.4	12657.4	7400.69	6341.77	10930.3	10767.6	6139.62	8806.76	19578.9	12321.1	9340.27	2394.21	15004.9	11197.6	2883.22	10595	9434.07	10937.1	6602.32	5069.56	10726.9	5529.05
0.58_666.6947m/z	0.58	666.695			0.199165	0.321915	1.35293	1.19647	1.18491	0	4154.04	5620.12	4970.17			4533.99	3661.64	2889.6	5530.94	3191.24	3021.87	3864.17	5505.41	3057.16	2647.49	4695.82	1702.96	5142.5	2912.95	2759.77	4523.96	7122.54	4026.16	1765.23	4301.84	5779.29	3474.51	7589.57	5637.11	5425.35	2609.93	4181.04	4232.25	3772.51	4670.77	3374.81	2415.93	5480.78	3850.01
10.09_819.3476m/z	10.09	819.348	PDC	3-amino-3-({1-[(1-{[1-({2-[(1-{[1-carbamoyl-3-(methylsulfanyl)propyl]carbamoyl}-3-methylbutyl)carbamoyl]ethyl}carbamoyl)-2-methylpropyl]carbamoyl}-2-phenylethyl)carbamoyl]-2-hydroxyethyl}carbamoyl)propanoic acid	0.199289	0.804332	1.86182	1.17073	1.21994	0	2442.74	4547.94	2859.78			0	1407.19	5692.78	2670.98	0	2869.25	6138.79	3072.94	532.809	5371.79	1671.77	5868.27	1937.62	4156.49	4117.41	2387.15	2050.42	4225.06	7027.12	5813.18	2115.09	5429.84	5255.28	5391.54	3416.87	4789.89	3083.21	3291.8	3266.28	3753.52	1633.47	3139.72	3050.92	4347.69
6.58_393.4337m/z	6.58	393.434			0.199512	0.0626919	0.714216	0.76767	1.15362	1.58395	2284.28	1631.47	1753.58			2560.34	2376.15	2175.46	2025.18	2255.12	2110.71	1707.09	1078.13	2370.59	1311.31	1459.24	1208.11	2047.15	2281.97	795.109	771.405	2096.09	1827.74	989.315	1899.15	1459.17	2867.38	1395.05	804.292	2908.54	1417.51	2510.5	912.961	2143.97	1490.58	1357.6	655.161	2395.1	1638.87
8.78_459.3171m/z	8.78	459.317	PDC	3-[(15-carboxy-7-hydroxypentadecanoyl)oxy]-4-(trimethylazaniumyl)butanoate	0.199866	0.199866	0	0	1.16757	0	902.188	0	0			0	219.027	652.903	2736.82	0	0	200.169	570.656	0	0	1322.51	996.1	0	243.268	0	549.89	0	192.46	345.552	0	0	0	0	0	0	0	0	329.263	0	0	0	0	0	0
0.65_219.0263m/z	0.65	219.026	OL2a	Mannose	0.200449	0.532211	0.642687	0.88251	1.19802	1.11764	321206	206435	283467			277229	366131	212050	429415	241272	326689	161550	282100	285742	155360	168119	385621	116887	183014	152769	388106	158303	198762	194077	432264	122461	183378	126639	393261	283666	283507	156910	313120	158324	264336	133126	313022	191013	286430
14.91_261.6166m/z	14.91	261.617	PDC	4,8-dihydroxy-5,5,7,9-tetramethyl-16-[1-(2-methyl-1,3-thiazol-4-yl)prop-1-en-2-yl]-1-oxacyclohexadec-13-ene-2,6-dione	0.201213	0.21286	1.72478	1.6731	1.23266	0	1454.49	2508.67	2433.51			3063.88	774.338	1297.47	682.262	1712.4	2103.41	2514.16	2083.16	2622.27	3545.15	1052.59	138.454	2826.1	1986.06	4021.12	2254.83	2783.87	2518.77	2350.68	1513.61	2363.9	1310.14	2711.27	3649.38	1697.21	2130.88	3366.54	2619.93	1557.42	2441.46	2926.98	3511.74	2026.49	2569.99
15.04_402.2248n	15.04	403.232	PDC	1,2,3-tributyl 2-(acetyloxy)propane-1,2,3-tricarboxylate	0.201442	0.258088	0.970146	0.972655	1.25937	1.02901	479465	465151	466354			480837	486716	489304	461003	450784	476096	477508	440752	478274	488046	451695	434949	461077	454154	458846	454436	458790	437261	471975	453360	482460	463503	469108	445535	485110	468569	466541	434290	451793	481421	480948	432017	474682	466656
15.48_507.3292m/z	15.48	507.329	PDC	(2-aminoethoxy)[2-hydroxy-3-(nonadec-9-enoyloxy)propoxy]phosphinic acid	0.201474	0.107303	0.858482	0.827573	1.22551	1.36933	5151.58	4422.55	4263.31			5777.18	4274.36	5333.52	5221.28	4795.7	4900.21	4061.7	4233.1	4014.26	4102.48	4617.31	3461.07	5963.13	3587.54	4832.7	4205.51	4483.84	3559.3	4162.69	4770.36	4218.32	5535.85	3646.33	4289.68	2826.19	3934.89	3584.33	5143.29	2891.91	2833.36	3568.81	5433.16	4453.78	4041.37
15.51_275.6705m/z	15.51	275.671	PDC	2-{[2-({2-[(2-amino-1-hydroxy-3-methylbutylidene)amino]-1-hydroxy-3-(4-hydroxyphenyl)propylidene}amino)-1-hydroxy-4-methylpentylidene]amino}-5-carbamimidamidopentanoic acid	0.2015	0.0152562	3.21919	5.38853	1.22341	0	117.25	377.45	631.805			469	0	0	0	161.578	0	0	0	128.022	1514.7	0	0	708.292	0	180.948	0	821.205	633.834	0	0	665.32	440.124	404.356	0	560.998	900.398	0	0	439.01	818.787	201.463	0	228.238	219.024
0.98_176.0083m/z	0.98	176.008	OL2a	Citric Acid	0.201525	0.725721	0.439024	1.15234	1.23003	1.30408	8643.06	3794.51	9959.73			4499.15	18265.9	4648.01	7159.21	7079.63	14849.6	8021.54	4284.38	4239.24	3687.36	3020.87	7958.94	1805.1	8092.18	5159.91	7971.15	4049.88	4752.98	6787.49	9992.85	5117.92	5450.16	2688.71	1921.25	12630.7	6234.67	4434.29	4231.65	6611.04	3588.3	3670.28	4881.28	7938.72	5983.68
14.54_274.1406m/z	14.54	274.141	PDA	Furmecyclox	0.201667	0.0634617	0.715168	0.572784	1.23195	0.947763	4432.16	3169.74	2538.67			6396.42	3741.88	3311.37	4278.99	3109.51	4625.73	4569.53	4044.47	5154.86	2917.25	3143.5	5194.25	4594.76	4261.94	3212.47	3996.3	3277.4	3610.84	2767.33	3522.78	2009.23	2893.74	3101.93	4674.07	3223.44	2539.98	3291.74	4101.29	3072.61	2744.33	3446.16	3971.1	1448.49	3305.85
0.60_184.0730m/z	0.6	184.073	OL1	Phosphorylcholine	0.202076	0.56515	2.03451	1.21602	1.19948	0.94469	11070	22522	13461.3			13017.5	5782.28	7967.21	17513	6763.11	6314.34	8849.54	15709.1	11977.9	16318.1	13066.4	11705.3	13998.2	4886.61	7372.45	11692	11574.9	14821.9	9740.91	7577.77	13307.8	18055.8	13773.6	44950.9	7967.03	15283.2	12751.7	17802.6	7199.41	17875.9	12115.5	21347.8	7249.34	14543.4
10.12_685.8786m/z	10.12	685.879	PDD	3,4-dichloro-N-[(3,4-dichlorophenyl)imino]benzen-1-imine oxide	0.203024	0.791551	1.53155	0.906725	1.18259	1.01965	15180.2	23249.2	13764.3			25824.6	15888.9	13323.2	5684.14	22640.5	29708.2	18555	4122.25	39132.2	12201.9	4236.5	1288.99	19367.7	21443.8	22082.7	14450.5	10099.9	25628.2	10715	14784.5	20951	14371.9	25040.8	32633	5150.33	12529.3	19212.2	16058.1	9944.86	23813.3	18426	18664.2	8581.82	8416.26
[truncated: 3,076 more rows]
[truncated: 32 more columns]
