# Supplementary material for: Metabolomics Analysis Reveals Altered Metabolic Pathways and Response to Doxorubicin in Drug-Resistant Triple-Negative Breast Cancer Cells
Source: Metabolites. 2023 Jul 20;13(7):865. doi: 10.3390/metabo13070865 (PMC10383792; doi:10.3390/metabo13070865)
Supplement: Supplementary file 1 [file metabolites-13-00865-s001.zip › Supplemental Table S2.xlsx]

## Sheet: Sheet1
Supplemental Table S2: Peak information and statistics for extracellular metabolomics samples															Sample ID	M_S_1	M_S_16	M_S_31	M_S_46	M_S_2	M_S_17	M_S_32	M_S_47	M_S_3	M_S_18	M_S_33	M_S_48	M_S_4	M_S_19	M_S_34	M_S_49	M_S_5	M_S_20	M_S_35	M_S_50	M_S_6	M_S_21	M_S_36	M_S_51	M_S_7	M_S_22	M_S_37	M_S_52	M_S_8	M_S_23	M_S_38	M_S_53	M_S_9	M_S_24
															sample type	study sample	study sample	study sample	study sample	study sample	study sample	study sample	study sample	study sample	study sample	study sample	study sample	study sample	study sample	study sample	study sample	study sample	study sample	study sample	study sample	study sample	study sample	study sample	study sample	study sample	study sample	study sample	study sample	study sample	study sample	study sample	study sample	study sample	study sample
															cell line	MDA-MB-231	MDA-MB-231	MDA-MB-231	MDA-MB-231	MDA-MB-231	MDA-MB-231	MDA-MB-231	MDA-MB-231	MDA-MB-231	MDA-MB-231	MDA-MB-231	MDA-MB-231	MDA-MB-231	MDA-MB-231	MDA-MB-231	MDA-MB-231	MDA-MB-231	MDA-MB-231	MDA-MB-231	MDA-MB-231	DOX-RES-50	DOX-RES-50	DOX-RES-50	DOX-RES-50	DOX-RES-50	DOX-RES-50	DOX-RES-50	DOX-RES-50	DOX-RES-50	DOX-RES-50	DOX-RES-50	DOX-RES-50	DOX-RES-50	DOX-RES-50
Peak info					0 uM only										dox (uM)	0	0	0	0	50	50	50	50	100	100	100	100	200	200	200	200	500	500	500	500	0	0	0	0	50	50	50	50	100	100	100	100	200	200
					p-value (t-test)		fold change (mean)		VIP (OPLS-DA)		Average				treatment	vehicle	vehicle	vehicle	vehicle	doxorubicin	doxorubicin	doxorubicin	doxorubicin	doxorubicin	doxorubicin	doxorubicin	doxorubicin	doxorubicin	doxorubicin	doxorubicin	doxorubicin	doxorubicin	doxorubicin	doxorubicin	doxorubicin	vehicle	vehicle	vehicle	vehicle	doxorubicin	doxorubicin	doxorubicin	doxorubicin	doxorubicin	doxorubicin	doxorubicin	doxorubicin	doxorubicin	doxorubicin
peak	r.ta	m.zb	Ontology	Accepted Description	MB231 vs DOX-RES-50	MB231 vs DOX-RES-100	DOX-RES-50/MB231	DOX-RES-100/MB231	MB231 vs DOX-RES-50	MB231 vs DOX-RES-100	MB231	DOX-RES-50	DOX-RES-100		cell or media sample type	media	media	media	media	media	media	media	media	media	media	media	media	media	media	media	media	media	media	media	media	media	media	media	media	media	media	media	media	media	media	media	media	media	media
3.64_231.1467n	3.64	232.154	OL1	Butanoylcarnitine	5.95701e-05	0.000252576	2.13234	1.79696	2.51349	2.36681	7083.3	15104	12728.4		3.64_231.1467n	6720.71	7472.05	6368.07	7772.35	8998.64	8169.22	10382.7	10268.9	9394.28	10797.6	9739.65	9656.12	7374.69	9248.77	9346	9957.28	9977.29	9213.03	10655.6	9603.14	13744.9	16341.1	16418.4	13911.5	13432.8	15432.4	15155.9	13712.3	12476.3	14458.7	14169.2	14113.8	15932.1	15640.9
8.68_128.0526m/z	8.68	128.053	PDA	2-Ethyl-4-methylthiazole	0.000140631	0.121738	5.41239	3.99037	2.49653	1.53889	366.781	1985.16	1463.59		8.68_128.0526m/z	549.035	553.582	364.505	0	2283.69	658.828	3592.6	3224.63	0	1450.45	4574.35	3559.97	1966.68	1478.93	2292.15	1180.2	1789.93	1215.07	1658.29	1095.39	2082.58	1615.08	1973.36	2269.62	1263.79	1156.69	2478.72	0	802.283	2704.3	1205.36	2141.07	1239.81	2910.16
1.07_113.0207m/z	1.07	113.021	OL2a	Mannose	0.000141003	9.60132e-05	1.45655	1.4164	2.48895	2.39932	5506.3	8020.19	7799.12		1.07_113.0207m/z	5832.75	5503.99	5290.67	5397.78	5081.36	7366.06	7277.93	7170.23	6415.15	6932.66	6586.34	8096.64	4675.73	5758.24	5011.46	5223.57	5153.96	6560.79	6220.37	4862.95	7630.87	8573.27	7489.34	8387.27	7405.12	9404.98	8086.96	9046.15	7873.38	8404.47	8999.63	7209.65	7639.46	9017.16
1.07_313.0229m/z	1.07	313.023	PDA	2-Benzyloxy-1-bromonaphthalene	0.000364502	0.00205442	1.30119	1.30916	2.45941	2.24485	24426.8	31784	31978.5		1.07_313.0229m/z	25456.2	24396.5	23642.4	24211.9	30389.1	25201.3	27389.6	27099.8	25269.1	27640.7	26363.3	28056.2	20854.5	23803.9	21839.7	21174.9	23562.6	20984.4	23095.7	23153.2	34155.3	30140.8	30363	32476.8	32393.9	34569.1	33093	30947.8	33819.9	33185.8	31896.7	31344.1	32211.4	33432.5
4.71_191.0610n	4.71	192.068	OL1	N-Acetylmethionine	0.000605404	0.0474786	1.64377	1.33333	2.44135	1.85079	1669.87	2744.88	2226.49		4.71_191.0610n	1352.89	1722.97	1634.75	1968.86	1392.99	1965.22	2250.91	1749.64	1967.24	2250.4	2650.49	2349.71	930.211	1703.51	1477.49	2095.75	646.549	1508.25	1567.48	1333.09	2688.39	2824.92	2977.4	2488.82	1744.69	2783.87	2224.13	2446.96	1772.52	2562.68	2319.62	2814.27	2271.73	2570.23
0.98_176.0083m/z	0.98	176.008	OL2a	Citric Acid	0.000985397	0.153713	78.1524	77.6375	2.40573	1.40469	41.2115	3220.78	3199.56		0.98_176.0083m/z	0	164.846	0	0	1459.56	6034.4	11526.1	1169.23	0	5253.32	1904.34	244.713	0	0	343.987	0	0	0	0	0	3253.98	1752.06	4245.54	3631.55	0	5013.31	0	3150.87	0	993.466	72.7394	3354.59	3637.77	5956.97
1.07_308.0414n	1.07	309.049	PDC	2'-Deoxyuridine 5'-monophosphate	0.00134619	0.00821631	1.31585	1.4492	2.3962	2.12743	35908.5	47250.1	52038.4		1.07_308.0414n	32687.5	33468.8	37058.2	40419.4	35053.3	41107.2	47126.7	44490	36972.6	44788.1	40193.2	43461.3	30660.7	38294.7	35370	34087.9	29877.4	32074.2	37775.7	34841.7	46569.3	49816.6	45329.2	47285.3	47060.8	54713	50078.6	54862.5	45224.1	51325.7	54779	46001.9	44587.8	53648.5
5.84_179.0944n	5.84	180.102	PDA	Benzoic acid, 4-(aminomethyl)-, ethyl ester	0.00213827	0.00379659	1.33108	1.26335	2.35745	2.21674	31917	42484	40322.2		5.84_179.0944n	28985.7	33156	31324.9	34201.5	29988.5	34993.1	38808.9	40045	32555.2	36707.2	36011.1	38155.2	28948.7	35902.5	35667.9	36491.1	29773.1	36246	37131.2	35171.2	37997.7	46312.6	42954.3	42671.6	37944.6	42414.6	42549.1	46092.2	37643.8	44084.2	42678	42035.3	38005.4	44722.8
16.50_365.2656m/z	16.5	365.266	PDC	Ile-Ile-Arg	0.00265396	0.00566882	0.0335454	0.120775	2.33943	2.20606	1523.42	51.1037	183.992		16.50_365.2656m/z	809.697	2107.5	1891.43	1285.04	2273.98	1681.8	160.234	0	333.186	0	0	0	2747.55	2642.57	0	0	990.722	0	0	466.27	204.415	0	0	0	158.414	309.956	2663.86	2290.28	2633.93	2335.97	1085.07	962.419	1881.08	0
1.07_292.0269n	1.07	293.034	PDD	5,5-dichloro-4-hydroxy-1-(3-hydroxy-5-methoxyphenyl)pentan-2-one	0.0033513	0.00249688	1.30332	1.33095	2.31901	2.22797	432057	563108	575047		1.07_292.0269n	463661	426570	430732	407266	505556	488984	508883	487526	482544	497790	481345	492800	411720	429945	401703	368189	395993	366980	394911	358442	636104	532609	525253	558464	585322	608109	546946	596036	607378	583618	580880	532241	571072	592765
1.07_242.0311n	1.07	243.038	PDC	3-(2-chloroethyl)-4-oxo-3H,4H-imidazo[4,3-d][1,2,3,5]tetrazine-8-carboxamide	0.0038542	0.00273509	1.25284	1.39328	2.31173	2.27009	13277.9	16635.2	18499.9		1.07_242.0311n	13239	13171.5	15117.2	11584.1	10752.4	15921.9	18040.9	15449.6	13884.1	15456.8	15433.4	16930.1	10190.1	14138.6	13530.3	9932.68	10393.9	11963.8	16682.4	8709.57	16334.5	17019.7	16607.3	16579.3	16310	22374.8	15218.5	20165.8	17606.9	16083.7	19240.2	13414.2	18303.7	18449.8
16.30_438.1958n	16.3	439.203			0.00412715	0.0319972	0.460955	0.435264	2.29588	1.86288	4827.28	2225.16	2101.14		16.30_438.1958n	5275.97	5579.42	3875.54	4578.2	1471.7	2117.97	1924.08	1644.27	4051.49	3946.83	4414.58	5880.41	1561.34	686.897	2223.66	849.936	5211.58	3833.72	4148.82	2971.53	1797.35	1473.08	3464.07	2166.14	4298.25	4474.2	4462.31	4403.87	2819.12	3157.34	4377.1	1874.12	4653.48	121.567
11.07_316.2474m/z	11.07	316.247	OL1	Decanoyl-L-Carnitine	0.00443236	0.028686	1.84186	2.27012	2.31001	1.91354	153.942	283.54	349.467		11.07_316.2474m/z	134.123	216.699	128.37	136.578	105.622	223.203	251.681	233.243	172.152	263.113	182.922	271.907	120.707	122.193	285.635	157.035	116.12	115.61	145.035	271.028	273.109	241.174	280.83	339.049	267.785	287.587	0	233.602	266.531	252.91	152.195	121.094	175.621	298.983
1.07_291.0305n	1.07	292.038	PDC	2-[(2-carboxyphenyl)amino]-4-chlorobenzoic acid	0.00487245	0.0067706	1.224	1.26108	2.30445	2.13408	30758.9	37648.8	38789.4		1.07_291.0305n	33518.8	29227.7	28946.7	31342.6	33653.2	29450.5	30972.5	29814.9	33190.8	29531.5	33795.6	34751.1	26847.1	27482.1	23642.9	24700.2	25649.8	27017	26987.4	22707.4	40014.9	39056.5	36748.8	34775	34433.6	39418.2	36390.6	39004.3	39726.7	39989.5	38616.6	37061.6	36741.3	40296.4
1.07_156.9972m/z	1.07	156.997			0.00506955	0.0190352	1.84057	1.68183	2.3131	1.98741	1051.77	1935.85	1768.9		1.07_156.9972m/z	742.737	1424.36	736.16	1303.82	1820.48	1896.87	1853.25	1944.8	1643.64	1833.16	1365.37	1989.35	1905.99	1335.66	1497.91	575.707	1409.37	994.017	1257.71	385.349	2215.76	1878.59	1789.92	1859.14	1826.59	2844.67	1094.11	2003.83	3116.78	1204.28	2145.31	710.473	2350.56	2143.17
6.89_2459.2664n	6.89	2460.27			0.00514483	0.254088	9.52133	7.1607	2.29485	1.39173	106.47	1013.74	762.404		6.89_2459.2664n	0	0	425.882	0	501.925	2552.47	2210.44	956.101	0	386.426	1526.76	2703.34	1125.81	1873.44	1379.78	528.12	77.994	1014.71	987.998	816.148	701.803	980.673	837.972	1534.52	384.854	0	1019.75	1073.81	0	527.209	762.074	1859.57	584.608	557.738
0.47_108.0272n	0.47	109.034			0.00600918	0.37878	1.25789	1.19837	2.29644	1.02521	1942.06	2442.9	2327.31		0.47_108.0272n	1635.5	1888.25	2177.15	2067.35	1940.61	2154.57	2228.64	2273.94	1796.8	2169.04	1834.99	2700.47	1619.01	2007.26	1790.9	2263.55	1408.19	2293.19	1727.06	1255.31	2476.54	2491.44	2397.22	2406.38	1868.21	2212.72	2420.41	2294.03	2402.95	2209.86	2175.37	2247.47	2995.58	2699.05
4.92_299.0996m/z	4.92	299.1	PDC	5-Chloro-N-[2-(4-morpholinyl)ethyl]-2-nitroaniline	0.00613268	0.191012	1.2216	1.09231	2.28026	1.42295	26938.3	32907.7	29425		4.92_299.0996m/z	24595.2	28066.3	25218.8	29872.8	24960.2	28865.4	28187	30228.6	23588.6	32560.2	26154.5	30535.6	17412.4	24760.6	20112.3	23189.9	15417.9	17222.8	15957.4	14824.2	33570.5	30849.5	32875.9	34334.9	28193.5	31114.5	30381.8	30058.6	27108.7	29629.9	29705.6	29781.7	28452.9	26611.7
15.32_382.1328n	15.32	383.14	PDC	{[hydroxy({[(2E,6E)-3,7,11-trimethyldodeca-2,6,10-trien-1-yl]oxy})phosphoryl]oxy}phosphonic acid	0.00616988	0.104257	0.283227	0.600963	2.24944	1.5756	5949.42	1685.03	3575.38		15.32_382.1328n	6883.2	4799.48	7731.11	4383.88	3891.58	4589.21	1653.62	532.345	5576.05	7923.15	5131.49	5146.04	2784.98	2065.44	1412.8	377.242	6743.28	4552.8	5242.08	1604.78	2785.92	1355.55	0	2598.67	8522.85	2582.88	5096.89	5773.38	5273.51	4637.61	4063.17	0	5758.87	2304.65
5.49_248.0739n	5.49	249.081	PDC	N-(5-Propyl-1,3,4-thiadiazol-2-yl)isonicotinamide	0.00661861	0.257478	1.11631	0.964136	2.24319	1.43628	38001.6	42421.7	36638.7		5.49_248.0739n	39328.4	37206.5	35489.5	39981.9	41608.2	40540.7	37743.2	43568.4	43053.1	44388	40628.8	41784.7	37164.2	40989.2	37635.6	39078.4	40046.9	40820.2	37153.4	37588.2	43272.3	41565.9	42661.5	42186.9	41215.2	41358.6	40854.7	41571.8	43061.7	45238.3	41866.2	41718.1	48190.1	41650.1
16.07_345.1725m/z	16.07	345.173	PDC	N-Benzyl-2-(pyridin-3-yl)quinazolin-4-amine	0.00687237	0.124261	0.430265	0.712952	2.27822	1.67459	1817.14	781.852	1295.53		16.07_345.1725m/z	1141.13	2086.41	2000.24	2040.78	1921.97	1228.56	1553.5	1828.28	1216.36	2461.19	1897.17	3033.2	950.075	1752.53	2843.58	2115.23	981.696	2325.12	2971.83	1954.35	488.75	1080.29	737.292	821.073	933.479	1682.37	1451.08	2222	1304.61	1312.23	1248.34	1915.7	1366.73	1638.55
3.72_247.1284m/z	3.72	247.128	OL2b	Glutamyl-Valine	0.00719442	0.130262	1.66405	1.32819	2.21543	1.50963	585.112	973.657	777.139		3.72_247.1284m/z	450.363	738.565	576.1	575.418	770.319	1022.26	952.084	860.028	694.531	864.475	734.453	1108.1	794.134	914.161	986.449	794.186	686.933	1178.78	832.081	816.381	981.798	881.054	1188.61	843.171	758.28	709.292	1065.39	1037.95	991.942	1002.34	1149.6	928.544	1021.59	1220
15.51_406.2712n	15.51	407.278	OL2b	7-Ketodeoxycholic Acid	0.00746794	0.171584	1.21625	1.07353	2.22737	1.63248	76802.5	93410.6	82449.4		15.51_406.2712n	83228.5	69936.2	79056.3	74988.7	88659	81732.2	88555.9	68544	87455.2	75783.7	90642.5	80037.8	68138.2	79426.9	72785.5	77720.6	66823	68167.4	70342.5	67420.7	100173	93628.1	85212.5	94629.2	80642.1	82231.9	83058.9	76548.7	78418.8	71643.3	84796.8	77204.3	79413.8	74037.7
5.97_190.1067m/z	5.97	190.107	PDC	N-Tigloylglycine	0.00749995	0.692456	1.37694	0.891053	2.2659	0.735307	502.86	692.407	448.075		5.97_190.1067m/z	446.401	406.706	599.887	558.446	607.57	731.476	557.206	660.487	525.118	344.43	657.92	556.043	276.16	469.817	525.457	460.025	466.949	461.824	323.535	296.04	668.936	734.66	690.807	675.223	532.659	949.144	617.86	785.372	775.851	679.844	745.97	1005.52	898.964	646.269
4.92_297.0893n	4.92	298.097	OL1	Methylthioadenosine	0.00778196	0.381544	1.18023	1.046	2.26308	1.09215	336330	396946	351801		4.92_297.0893n	312264	352394	317800	362862	308632	354363	341287	373164	291711	381738	303493	370749	231375	300148	257253	287900	197872	224260	199728	188130	400240	375670	392590	419285	340517	386108	363439	368363	327440	361480	350525	366261	349240	334014
10.89_686.2086n	10.89	687.216			0.00823332	0.59309	3.62874	1.53923	2.25785	1.0015	12360.3	44852.5	19025.4		10.89_686.2086n	0	23767.3	0	25674	18033.4	5077.78	14682.9	38819.2	39573.2	38995.5	39900.1	46276.9	0	45344.2	86438.4	31612	2998.44	50514.7	0	23198.3	35528.1	50125.2	39512	54244.7	0	13466.9	62638.3	0	0	91423.2	19113.6	17160.9	18036.4	59386.9
13.01_303.1726m/z	13.01	303.173	PDC	9H-Purine-2,6-diamine, N6-(1R,2S,4S)-bicyclo[2.2.1]hept-2-yl-N2-phenyl-, rel-	0.00825783				2.19485	0	0	361.166	0		13.01_303.1726m/z	0	0	0	0	0	0	258.478	0	0	168.02	0	0	347.963	0	0	57.1787	0	103.976	0	0	373.313	424.553	102.662	544.139	0	259.683	0	236.654	0	0	254.246	0	69.9475	74.8663
9.35_455.1183n	9.35	456.126	PDC	Apafant	0.00826606	0.23126	1.42547	1.3176	2.2196	1.41793	1297.95	1850.2	1710.19		9.35_455.1183n	1113.08	1464.72	1486.43	1127.59	1432.74	1539.36	1937.34	926.63	1990.02	2158.06	2014.8	1077.68	1141.11	1721.25	1607.77	1258.72	1416.45	1561.81	2306.25	1281.73	1557.08	1937.3	1913.9	1992.5	1331.64	1203.68	1670.96	1931.72	981.442	940.633	1204.93	1204.97	1814.65	1779.74
5.49_232.0254n	5.49	233.033			0.0095139	0.678106	1.16374	1.02292	2.19882	0.784544	5936.67	6908.74	6072.75		5.49_232.0254n	5468.16	5971.21	5857.67	6449.65	4791.44	6648.22	6793.47	7363.69	5646.78	7154.38	6280.15	7060.01	5682.61	6076.92	6573.18	6692.11	6176.47	6674.01	6171.24	6839.21	6946.33	6706.74	7351.95	6629.92	6248.78	6787.84	6441.98	7125.41	6925.77	7014.22	6299.53	6564.62	7029.56	7180.11
17.11_727.9995m/z	17.11	728			0.00977575	0.0138484	0.0634735	0.122612	2.24274	2.10725	2839.44	180.229	348.149		17.11_727.9995m/z	4944.43	2098.67	2129.65	2185.02	1584.34	0	902.694	2947.33	0	0	2214.56	0	0	3045.67	6292	3473.77	385.847	1210.77	12169.7	4959.06	175.332	0	0	545.586	179.124	0	959.887	833.206	0	0	0	379.764	2087.9	543.746
1.07_191.9943n	1.07	193.002			0.0107939	0.00707302	1.22237	1.30452	2.20283	2.17965	41644.7	50905.1	54326.2		1.07_191.9943n	35202	44439.7	46330.8	40606.4	34908.2	46749.2	51722.7	46593.7	35482.8	41997.9	33580.5	43970	32964.9	32480.8	35938.7	28811.1	32476.7	29676	39100	33690.2	52504.6	51254.8	49385.5	50475.6	49370.1	60514.8	53121.5	56877.7	59165.3	56869.1	56314.7	41309.8	46463.7	56813.3
4.92_300.0920m/z	4.92	300.092	PDC	4-Fluoro-2',4',6'-trimethoxychalcone	0.0117578	0.125596	1.19593	1.0783	2.1829	1.631	9037.11	10807.7	9744.68		4.92_300.0920m/z	8087.04	9579.65	8879.49	9602.28	8557.53	9732.49	9134.13	9623.06	7940.94	10575	8904.96	10190	6387.13	8207.19	6953.71	7321.64	5109.21	5720.61	5446.39	5030.08	11295.4	9808.07	10923.5	11203.9	9038.74	10390.6	9399.23	10029.6	8841.35	9886.77	9443.65	10486.3	9652.26	9264.11
0.51_226.9460m/z	0.51	226.946	PDC	4-Iodobenzohydrazide	0.0119956	0.0777422	3.89088	3.72322	2.22102	1.65819	251.574	978.845	936.666		0.51_226.9460m/z	203.398	141.231	355.831	305.835	791.569	2100.33	721.12	0	1564.24	787.379	0	1678.86	1441.69	0	0	1068.8	287.433	543.215	781.846	853.048	705.029	649.929	1046.72	1513.7	1223.34	447.03	905.256	2344.85	0	1388.53	0	0	781.629	0
15.92_357.2030m/z	15.92	357.203	OL2b	Prostaglandin B2	0.012384	0.867649	2.0793	0.944273	2.19181	0.836352	421.089	875.57	397.623		15.92_357.2030m/z	208.034	472.187	389.434	614.702	585.875	1361.03	1434.68	951.666	480.547	966.314	563.705	533.859	373.989	550.615	1106.25	1607.16	687.444	534.554	1675.11	749.683	820.793	1162.79	763.389	755.307	232.104	1168.65	892.675	1906.31	1108.09	795.566	1012.92	354.678	575.068	687.969
1.02_167.0586n	1.02	168.066	OL1	Pyridoxal	0.0124496	0.443097	1.1371	0.963094	2.19083	0.89223	8582.78	9759.45	8266.02		1.02_167.0586n	8752.87	9392.28	8052.18	8133.79	10760.5	8851.16	9951.66	9866.22	8165.91	11616.3	10952.9	10177	8202.08	10234.1	8277.88	8362.23	7782.83	9943.03	9960.11	7462.66	9971.58	9668.02	9465.14	9933.05	9810.81	11389.1	9953.83	8876.77	9700.26	10451.7	10525.4	9213.36	11285.4	10797.5
5.12_230.0629n	5.12	231.07	PDC	5-Amino-3-(methylthio)-1-phenyl-4-pyrazolecarbonitrile	0.0124542	0.230389	1.11572	1.04926	2.1743	1.26271	8162.34	9106.86	8564.39		5.12_230.0629n	8013.85	8341.29	7623.15	8671.07	8971.47	8652.28	8127.1	9128.28	9006.9	9365.04	8365.01	9077.94	7682.9	9654.32	7777.39	8579.3	8576.24	8521.21	7943.1	7585.77	9325.35	9054.74	9335.17	8712.2	8459.43	9171.31	8538.78	8971.37	9332.63	9844.4	9479.85	8816.94	9334.71	9247.84
14.51_285.1141m/z	14.51	285.114	PDC	1-(2-Fluorobenzyl)-1H-pyrazolo[3,4-b]pyridine-3-carbonitrile	0.0131614	0.000695428	0.824586	0.651215	2.15794	2.33581	4862.31	4009.4	3166.41		14.51_285.1141m/z	4665.65	4378.09	5097.39	5308.13	4269.22	4536.53	4974.16	5050.06	4361.06	4898.67	6386.34	5367.69	4096.69	5068.97	4892.52	4683.67	4345.9	5444.38	5627.38	4864.88	4283.75	4165.88	3765.78	3822.17	3054.81	2884.23	3743.24	3879.91	3745.57	3826.41	4322.86	4479.82	4051.95	3562.1
0.47_118.0115n	0.47	119.019			0.0135147	0.239851	1.17157	1.12931	2.17055	1.24925	160115	187586	180819		0.47_118.0115n	150944	158834	167782	162900	162893	170007	163498	214752	133042	166056	160813	210357	116597	152961	153577	190836	111354	168112	157375	136293	175760	192218	176723	205644	159958	200430	183218	209379	157488	173211	179754	199615	221196	237697
7.86_237.0993n	7.86	238.107	PDA	N-Benzyloxycarbonyl-.gamma.-aminobutyric acid	0.0142808	0.790855	1.19441	0.972379	2.1449	0.802518	3138.3	3748.42	3051.61		7.86_237.0993n	3102.39	2751.62	3472.29	3226.88	2443.14	2788.5	2927.58	3269.28	2546.79	3404.19	2903.38	3388.05	2876.49	3352.5	2771.94	3082.17	2834.79	2902.39	2511.28	2218.51	3849.88	3577.67	3593.84	3972.29	3400.05	3886.4	3458.35	4399.02	2691.51	3512.04	3685.15	3997.36	3702.98	3505.77
16.07_308.1430n	16.07	309.15			0.0143378	0.0478566	0.491255	0.745933	2.20257	1.91051	7193.53	3533.86	5365.89		16.07_308.1430n	5206.81	7437.36	7785.69	8344.28	6543.35	4756.31	6151.54	6499.8	6824.79	8050.06	5471.08	8662.52	5779.27	6350.48	7478.38	8768.81	6254.66	9384.02	11364.4	8166.04	1741.79	2856.77	3922.63	5614.23	4793.3	5064.1	5393.38	7608.49	5681.2	5934.21	7152.61	7257.28	7238.29	5101.08
5.12_261.1439m/z	5.12	261.144	OL2b	12-Hydroxydodecanoic Acid	0.0147855	0.0317491	2.20923	2.12363	2.15956	1.90634	2659.22	5874.82	5647.2		5.12_261.1439m/z	1824.45	4002.33	686.97	4123.12	3874.4	6153.15	7587.98	5805.39	7301.92	4385.48	4986.96	8205.34	3218.83	7739.48	6681.11	6924.7	5889.79	7260.3	4562.12	6886.93	4702.4	5942.08	6822.6	6032.19	3161.95	5546.23	5457.71	4607.37	4117.64	6759.28	6569.84	5097.34	5837.51	9652.05
5.12_232.0255n	5.12	233.033			0.0154353	0.0714367	1.11353	1.08412	2.17209	1.75334	9110.55	10144.8	9876.92		5.12_232.0255n	8664.06	9431.27	8592.67	9754.21	8870.17	9201.81	9890.52	9984.36	9682.82	10929.2	9819.47	10691	8778.53	10428.2	9061.59	10087.6	9301.33	9816.25	9273.1	9043.19	10483.7	9975.44	10029.9	10090.3	8897.06	10642.9	9798.67	10435	10320.3	10821.6	10100.8	9971.31	10196.3	9022.45
5.46_265.0211m/z	5.46	265.021	PDC	5-Nitro-N-[3-(trifluoromethyl)phenyl]-2-furamide	0.0164394	0.0295295	1.5592	1.33015	2.15043	1.97535	925.466	1442.99	1231.01		5.46_265.0211m/z	818.719	879.983	854.981	1148.18	493.837	1074.84	1640.99	2055.39	813.197	1073.53	695.198	1286.94	843.988	425.503	694.536	1087.1	1132.97	1553.66	1070.88	1336.58	1504.97	1775.19	1379.1	1112.7	1110.46	1129.19	1247.68	810.209	1306.9	2024.13	1154.26	1001.62	1369.61	1542.06
0.47_131.9908n	0.47	132.998			0.0165703	0.52742	1.17308	1.07736	2.13004	0.75591	51120.3	59968.2	55075.2		0.47_131.9908n	48903.2	53107.1	49334.3	53136.7	52325.3	51535.4	53988.2	67809.1	46565.8	56631	51280.2	66214.7	39213.4	54401.9	42127	58520.9	40547.2	55581.2	49415.2	41724.5	56288.7	62959	55421.7	65203.2	52615.8	64145.9	54836.7	73104	48654.1	62631.5	63797.5	58510.3	68481.9	70281.4
1.11_175.0478n	1.11	176.055	OL1	N-Acetylaspartate	0.0174099	0.289238	1.62785	1.33204	2.13383	1.19792	950.2	1546.78	1265.7		1.11_175.0478n	677.266	1096.16	806.714	1220.65	782.315	1223.58	1606.61	1701.33	1138.54	1696.67	818.918	1106	1189	986.265	1279.5	1212.46	1334.45	1913.38	1525.25	1250.57	1937.86	1379.56	1498.94	1370.77	723.391	1816.34	1385.07	1659.89	1383.25	1461.56	1768.01	1669.23	1431.21	1589.51
11.02_280.2396n	11.02	281.247	OL2b	17-Octadecynoic Acid	0.0175197	0.80747	3.38122	0.756179	2.11406	1.03394	54.2094	183.294	40.992		11.02_280.2396n	0	94.2678	122.57	0	91.8696	254.842	226.208	0	112.332	91.428	250.099	92.1043	0	214.304	112.037	134.424	0	97.7149	156.592	0	191.493	194.617	230.179	116.886	156.008	558.382	112.374	0	0	0	343.514	109.663	207.492	253.574
16.50_306.2270n	16.5	307.234			0.017997	0.255542	0.147885	0.47285	2.16031	1.35741	2096.49	310.038	991.324		16.50_306.2270n	761.066	2799.76	2257.2	2567.92	355.802	538.741	86.5719	1928.45	0	0	0	1199.91	1227.03	1352.34	4790.59	3302.71	0	0	2574.48	3701.43	0	0	0	1240.15	257.123	0	1620.76	693.518	0	0	143.89	3299.17	0	0
0.54_1008.8067m/z	0.54	1008.81	PDC	3-[(7Z,10Z,13Z,16Z)-docosa-7,10,13,16-tetraenoyloxy]-2-[(9Z,12Z)-nonadeca-9,12-dienoyloxy]propyl (7Z,10Z,13Z,16Z,19Z)-docosa-7,10,13,16,19-pentaenoate	0.0191177	0.061158	29.3832	15.5694	2.0653	1.77037	261.516	7684.19	4071.65		0.54_1008.8067m/z	937.865	108.199	0	0	0	0	0	0	0	12924.1	14988.9	0	0	0	0	0	0	0	0	0	10268.2	6680.45	1607.24	12180.8	7374.57	7217.58	19936.6	0	0	0	0	0	0	293.856
0.47_146.0064n	0.47	147.014			0.0196758	0.145922	1.26756	1.18744	2.09838	1.45874	16253.5	20602.4	19300.1		0.47_146.0064n	14768.7	17192.5	16886.8	16166.2	15867.4	17454.5	18007.9	21031.6	12633.7	17791.1	17470.8	22568.3	12994.2	18645.5	14430.1	20316.1	13338.3	17262.1	16239.9	13800.7	18829.7	21487.6	18309.5	23782.6	18469.5	18789.5	17758	25978.4	14743.6	19411.1	21621.7	22327.6	21750.5	23770.7
13.11_315.0884m/z	13.11	315.088	PDC	1-(6-Chloro-2-hydroxy-4-phenylquinolin-3-yl)ethanone	0.0198492	4.46173e-05	0.645052	0.513486	2.12821	2.41632	1381.41	891.082	709.335		13.11_315.0884m/z	1427.84	1499.75	1275.94	1322.1	1391.4	1734.09	1629.63	2109.53	1319.47	1918.72	2069.68	1605.86	1185.14	1549.39	1734.92	1785.52	1396.83	1605.49	1360.74	1199.53	788.278	524.807	1073.33	1177.91	989.341	975.96	819.019	1082.93	910.833	891.006	936.567	913.229	1369.12	1223.81
1.04_112.0503m/z	1.04	112.05	OL1	Cytosine	0.0209397	0.091416	1.89641	1.5606	2.05215	1.65379	299.209	567.421	466.944		1.04_112.0503m/z	354.735	114.552	359.525	368.023	457.021	293.104	297.89	317.537	389.949	502.676	333.372	434.387	556.55	474.074	522.757	417.292	681.5	665.267	664.768	803.486	648.286	651.265	393.524	576.61	548.261	485.316	538.228	576.627	528.529	468.636	778.77	331.22	760.536	875.498
16.50_278.2214n	16.5	279.229	PDC	sodium hexadecanoate	0.0211742	0.0309735	0.184904	0.310114	2.09573	2.00559	8575.81	1585.7	2659.48		16.50_278.2214n	11571.9	11682.9	8049.42	2998.99	5320.54	1407.48	4235.03	5245.97	1449.76	927.121	2481.67	802.001	11295.6	13283.6	11859.5	5928.8	3107.21	2839.62	9952.93	8994.73	4290.84	1587.37	0	464.581	7268.5	0	0	506.364	3179.11	0	2274	6083.64	2729.37	1479.64
16.50_599.5094m/z	16.5	599.509			0.0213611	0.0999675	0.0274702	0.268884	2.04441	1.67859	1005.02	27.6081	270.233		16.50_599.5094m/z	1169.3	1611.06	1119.74	119.969	0	0	0	0	0	0	0	0	975.589	1831.62	2875.8	1287.48	0	230.817	711.284	124.616	0	0	110.432	0	701.8	0	0	0	0	0	0	321.331	0	97.7038
16.45_237.0785m/z	16.45	237.078	PDC	1-Benzyl-1H-indole-2,3-dione	0.02193	0.171609			2.07591	1.35576	0	448.415	451.477		16.45_237.0785m/z	0	0	0	0	0	0	0	0	0	1276.9	56.8488	0	559.31	471.669	0	0	0	0	0	0	406.262	57.1511	724.932	605.314	0	109.003	0	0	831.085	219.722	787.414	480.734	1610.82	202.6
17.19_485.8541m/z	17.19	485.854			0.0231864	0.0786669	0.0482034	0.303134	2.12737	1.80718	3255.84	156.942	986.954		17.19_485.8541m/z	6301.62	2324.92	2328.31	2068.5	911.628	511.602	1160.62	1575.25	1630.43	1007.79	1339.99	1028.53	2604.16	3510.65	2564.02	2440.15	816.446	703.129	8450.15	6398.44	134.215	0	0	493.555	1249.78	652.71	1029.26	1166.87	2007.18	890.866	416.586	847.781	642.818	232.845
3.84_250.0696n	3.84	251.077	PDC	1,2,4,5-Benzenetetracarboxamide	0.0231995	0.145611	3.30492	3.42788	2.08942	1.5634	119.021	393.357	407.991		3.84_250.0696n	0	0	162.786	313.3	0	350.105	618.829	441.687	104.579	684.735	422.699	444.324	332.827	39.5005	298.986	677.549	0	409.712	287.134	639.18	282.354	426.421	348.221	516.43	208.798	568.862	133.218	375.132	360.331	329.845	294.401	355.19	244.243	725.298
18.40_211.0572m/z	18.4	211.057	PDC	N-(Methyl)mercaptoacetamide	0.0233934	0.202429	0.208979	0.452593	2.12678	1.41463	318.37	66.5326	144.092		18.40_211.0572m/z	440.849	401.543	84.4064	346.682	0	448.867	259.766	471.978	462.593	405.529	224.197	190.029	29.6764	523.722	44.6315	107.669	328.914	0	0	0	127.716	44.6117	24.7021	69.101	505.041	69.7296	470.034	0	0	1.22175	92.5737	0	224.929	316.927
9.20_288.2162m/z	9.2	288.216	OL1	Octanoyl-L-Carnitine	0.0237406	0.0317071	3.18518	3.16568	2.07248	1.88306	92.6386	295.071	293.265		9.20_288.2162m/z	6.01183	162.767	78.7001	123.075	87.7804	0	85.8322	27.9472	157.397	180.693	217.538	251.449	133.109	432.935	4.44134	56.5391	89.1009	206.998	68.1625	107.237	332.062	413.408	135.722	299.091	129.654	162.795	264.039	329.104	123.221	185.758	266.092	273.849	337.262	367.096
0.54_99.0415m/z	0.54	99.0415	PDC	propane-1,1-diol	0.0249164	0.510201	0	0.647836	2.02149	1.05312	54.0239	0	34.9986		0.54_99.0415m/z	64.937	75.8105	75.348	0	60.3065	62.9931	0	0	0	0	98.1691	0	142.29	0	63.5882	0	0	0	33.5025	95.8947	0	0	0	0	50.6527	0	0	0	69.6246	0	0	0	92.0576	45.2538
1.37_131.0532m/z	1.37	131.053	PDC	N-(4-Ethylphenyl)-1,3-benzoxazol-2-amine	0.025916	0.000873344			2.0648	2.30505	0	7766.05	6890.4		1.37_131.0532m/z	0	0	0	0	1632.67	5341.95	6509.14	6158.45	6945.12	6508.08	6151.91	11151.7	682.78	6701.92	2875.39	21.7763	4772.18	6837.72	12250.5	2998.69	2600.95	4202.1	13891.2	10370	3471.25	12342.5	4186.63	7487.53	3556.91	2520.75	4334.87	5593.57	9252.48	12306.4
6.89_825.0865m/z	6.89	825.087			0.0259622	0.0259622	0	0	2.08359	1.99771	263.605	0	0		6.89_825.0865m/z	397.565	310.237	0	346.619	0	0	0	0	0	0	0	0	0	0	0	0	0	0	0	0	0	0	0	0	0	0	0	0	0	0	0	0	0	0
16.98_721.6521m/z	16.98	721.652	PDC	(2S)-1-[(7Z,10Z,13Z,16Z)-docosa-7,10,13,16-tetraenoyloxy]-3-hydroxypropan-2-yl tetracosanoate	0.026139	0.136156			2.09567	1.47682	0	614.262	289.15		16.98_721.6521m/z	0	0	0	0	1927.15	479.685	0	0	0	0	0	718.568	0	0	0	1668.51	648.953	0	0	1221.23	800.353	933.804	722.892	0	0	0	0	0	0	0	0	0	0	0
7.84_315.0276m/z	7.84	315.028	PDC	Phosmet-oxon	0.0261779	0.0546619	1.1324	1.16118	2.11046	1.82258	4491.35	5085.99	5215.27		7.84_315.0276m/z	3977.72	4739.34	4434.11	4814.22	3660.43	5983.95	3883.16	4707.39	4434.5	5288.25	5303.54	5300.02	4559.96	4897.9	4677.41	4326.36	4008.19	6458.24	5249.37	4670.11	5030.28	5268.35	4933.27	5112.07	4855.82	5644.33	5705.61	5144.77	3795.97	5342.42	4910.2	4861.18	4164	4839.01
0.56_793.5134m/z	0.56	793.513	PDD	(5S,6R,7E,9E,11Z,14Z)-6-{[(2R)-2-amino-2-{[(2S,3R,4E)-1,3-dihydroxyicos-4-en-2-yl]carbamoyl}ethyl]sulfanyl}-5-hydroxyicosa-7,9,11,14-tetraenoic acid	0.0263395	0.00865587	3.05866	4.12253	2.00565	2.13454	1244.87	3807.64	5132.02		0.56_793.5134m/z	1342.18	2101.66	1535.64	0	1875.15	2716.76	12445.1	0	3940.76	6826.73	3358.09	3629.34	4668.09	3686.48	0	1160.47	6350.22	2655.83	4632.78	2146.51	4676.06	1563.04	4686.7	4304.75	3654.05	0	2237.86	4399.96	6802.48	0	2736.82	2334.82	1091.44	2834.95
2.44_193.0016m/z	2.44	193.002	PDC	2-Chloro-6-(trifluoromethyl)benzyl alcohol	0.0264617	0.0355674	1.6714	1.51726	2.10118	1.94928	1286.89	2150.9	1952.54		2.44_193.0016m/z	735.596	1793.03	1063.92	1555	1125.02	2126.85	1575.35	1696.89	1200.86	1983.01	1404.14	2905.07	1244.25	2110.88	1057.33	1160.88	1325.47	1595.48	1414.97	888.749	1820.99	2212.82	1955.62	2614.16	2115.99	2094.05	1985.8	2327.94	1942	1744.2	2136.55	2206.05	1794.89	2149.22
17.52_235.0840m/z	17.52	235.084	PDC	3-Allyl-5-isobutylimidazolidine-2,4-dione	0.0269785	0.325256	0.430903	0.660117	2.08019	1.13439	793.062	341.733	523.514		17.52_235.0840m/z	894.455	738.199	564.93	974.665	659.694	711.672	136.697	360.286	667.292	403.95	589.415	385.455	876.242	552.537	798.251	571.298	146.931	293.98	177.034	314.555	134.954	258.87	264.335	708.772	776.749	1005.63	1082.72	960.521	571.351	637.019	1163.63	605.134	445.934	1145.86
5.12_264.0243m/z	5.12	264.024	PDC	2,8-Bis(trifluoromethyl)quinolin-4-ol	0.0272053	0.0277249	0.222324	0.223466	2.0251	1.91824	85.1226	18.9248	19.022		5.12_264.0243m/z	74.0959	62.7407	121.305	82.3492	0	152.046	0	64.1382	84.4598	199.138	55.4814	69.6769	0	135.766	0	134.222	0	0	127.099	0	75.6991	0	0	0	153.594	0	75.1117	0	73.2285	0	66.6262	0	0	72.0788
16.40_244.2627m/z	16.4	244.263	PDA	3-Dodecyloxypropylamine	0.0276255	0.955585	0	0.966433	1.99068	0.86141	437.889	0	423.19		16.40_244.2627m/z	200.163	752.18	641.384	157.829	886.608	344.624	42.1836	681.645	0	149.354	0	0	0	379.161	282.542	40.5369	0	587.065	0	294.198	0	0	0	0	0	771.613	877.241	737.952	896.631	1224.12	699.824	743.423	755.865	158.131
14.05_335.2188m/z	14.05	335.219	PDC	Pro-Val-Arg	0.0287009	0.07916	0	0.215351	2.08577	1.82881	597.933	0	128.765		14.05_335.2188m/z	1138	712.953	315.459	225.322	651.47	0	343.831	325.911	0	54.626	176.298	618.388	546.698	105.041	0	0	300.942	50.157	0	40.1303	0	0	0	0	689.551	470.899	602.066	0	835.373	0	274.841	0.519906	0	0
3.24_120.1045m/z	3.24	120.105	PDC	((1R,4S,5R,8S,9R)-4-Isopropyl-6,8,9-trimethyl-3-oxabicyclo[3.3.1]non-6-en-1-yl)methanol	0.0289465	0.170036	1.41707	1.35725	2.04251	1.42339	1340.88	1900.12	1819.9		3.24_120.1045m/z	1247.21	1539.93	1006.59	1569.79	1989.25	2358.4	1685.92	1542.89	2107.79	2835.63	2556.9	2024.99	3082.59	2716.22	2295.12	1676.39	1990.24	2051.34	2174.13	3066.44	1499.42	2082.51	1887.08	2131.47	1222.35	1588.25	1892.96	1462.37	1252.98	2477.92	2738.11	2154.62	1780.88	2420.85
0.65_383.2513m/z	0.65	383.251	PDC	(2-Biphenyl)dicyclohexylphosphine	0.0289937	0.191788			1.97322	1.33301	0	811.577	791.92		0.65_383.2513m/z	0	0	0	0	1238.31	1458.95	1149.08	492.237	0	0	2615.68	0	1596.29	0	1691.23	1751.89	1226.76	1189.9	1145.8	0	1252.61	0	1151.62	842.076	0	0	2178.34	1171.04	0	3242.47	0	0	994.349	2459.5
15.58_463.2770m/z	15.58	463.277	PDC	17-ethynyl-7-(4-fluorophenyl)-2,18-dimethyl-6,7-diazapentacyclo[11.7.0.0^{2,10}.0^{4,8}.0^{14,18}]icosa-4(8),5,9-trien-17-ol	0.0294096	0.0931333			2.07906	1.60746	0	424.003	535.647		15.58_463.2770m/z	0	0	0	0	1353.11	833.89	0	0	267.446	987.554	642.131	0	1429.7	457.625	0	0	0	0	2863.28	143.447	554.543	686.96	454.302	0.205437	551.26	434.269	806.255	490.733	2039.22	0	795.192	1954.72	511.65	312.863
14.99_370.1662n	14.99	371.173			0.0294393	0.451756	2.83461	1.52478	2.04992	1.00991	337.955	957.972	515.308		14.99_370.1662n	626.015	649.434	70.6004	5.77208	117.947	1203.83	1232.81	1421.57	1216.34	989.558	0	1840.22	1929.92	363.802	681.895	1368.65	211.234	1634.76	271.567	214.299	1164.7	1148.1	599.601	919.491	831.602	319.311	1823.8	187.807	175.891	530.579	314.674	807.839	1541.6	761.798
6.37_160.1329m/z	6.37	160.133	OL1	Dl-2-Aminocaprylic Acid	0.0294542	0.346305			1.9801	1.00695	0	57.1372	34.5076		6.37_160.1329m/z	0	0	0	0	36.5866	14.6192	64.6851	84.3432	141.47	275.587	11.79	168.805	344.127	0	21.7512	161.841	0	23.566	66.7359	52.1329	93.3212	62.4293	0	72.7982	69.3252	20.6167	74.0601	71.9484	238.951	0	147.59	28.0107	119.252	209.338
17.57_163.0387m/z	17.57	163.039	PDC	DL-4-Hydroxy-3-methoxymandelic acid	0.0299012	0.149879	0.453168	1.24754	2.00302	1.4873	703.812	318.945	878.033		17.57_163.0387m/z	698.903	688.11	832.635	595.601	1426.46	634.206	124.487	175.646	959.92	806.383	798.694	547.445	960.611	378.383	0	171.641	531.239	624.47	494.427	834.083	171.251	385.585	645.476	73.4677	1119.23	594.506	617.427	219.475	235.661	274.571	399.177	435.606	516.241	511.06
17.06_545.3034m/z	17.06	545.303	PDC	(2R)-3-Hydroxyisovaleroylcarnitine	0.0299177	0.0296866	0.00206371	0	2.03585	1.99776	1457.04	3.00692	0		17.06_545.3034m/z	2205.97	1471.37	2150.83	0	0	2513.57	3502	69.6809	0	2657.3	3172.48	304.515	0	1758.72	22.1074	0	1248.07	1631.74	905.206	1410.82	0	0	12.0277	0	0	0	0	0	0	0	0	0	0	0
8.93_1583.7014n	8.93	1584.71			0.0301072	0.112813	5.94431	4.98295	1.99219	1.50667	1959.56	11648.2	9764.42		8.93_1583.7014n	201.368	349.144	0	7287.74	13600	16101.3	4951.05	22289.9	6825.31	4142.12	11526.6	11441.8	20994.7	19255.8	10868.8	3862.57	9333.52	17941.6	14473.1	11899.6	14043.6	10956.1	3888.5	17704.8	5175.34	13789.3	2064.23	13012.8	5840.46	10680.1	10762	8143.18	2553.53	14305.9
18.81_428.7886m/z	18.81	428.789	PDD	4-Hydroxy-3,5-diiodobenzoic acid	0.0302483	0.0367691	0.199168	0.220984	2.00682	1.97082	904.772	180.201	199.94		18.81_428.7886m/z	359.542	1276.36	1360.91	622.281	545.662	222.989	98.3432	540.388	1219.56	546.433	329.562	0	0	216.12	144.726	124.709	1518.75	816.378	0	0	307.888	113.294	299.623	0	431.302	173.389	158.513	584.303	1360.74	840.261	88.9879	1643.39	518.57	360.676
15.89_351.1831m/z	15.89	351.183	PDC	8-Chloro-1-octanol	0.0303571	0.016607	2.58946	3.74496	1.96234	2.00749	304.982	789.74	1142.15		15.89_351.1831m/z	214.568	74.5628	315.812	614.985	0	0	2314.6	1301.18	521.038	1381.93	1070.63	268.919	256.556	1854.89	1365.01	321.302	784.626	1634.59	1499.37	2086.41	1058.04	628.357	520.2	952.364	352.126	1814.87	1026.66	1576.49	0	742.501	1392.28	461.448	1109.3	1849.9
5.12_247.0482m/z	5.12	247.048	PDC	5-[(Chloroacetyl)amino]-2-hydroxybenzoic acid	0.0309209	0.145465	1.10305	1.11356	2.05398	1.47711	21731	23970.4	24198.7		5.12_247.0482m/z	20664	22543.1	20262.5	23454.3	20637.4	22268.2	23285.8	23854.7	21814.6	24319.4	21948	25657.3	18951.1	24269.3	21443.9	23180.5	20619.3	22441.4	21628.7	20543.4	23390.1	23743.1	24421.3	24327	22403.7	23945.9	22994.1	24725.5	23140.1	25281.2	25673.9	25353.7	24513.1	25479.9
15.82_939.7880m/z	15.82	939.788	PDD	22-amino-5,15-dichloro-64-{[3-decanamido-4,5-dihydroxy-6-(hydroxymethyl)oxan-2-yl]oxy}-2-{[3-acetamido-4,5-dihydroxy-6-(hydroxymethyl)oxan-2-yl]oxy}-26,31,44,49-tetrahydroxy-21,35,38,54,56,59-hexaoxo-47-{[3,4,5-trihydroxy-6-(hydroxymethyl)oxan-2-yl]oxy}-7,13,28-trioxa-20,36,39,53,55,58-hexaazaundecacyclo[38.14.2.2^{3,6}.2^{14,17}.2^{19,34}.1^{8,12}.1^{23,27}.1^{29,33}.1^{41,45}.0^{10,37}.0^{46,51…	0.0326054				1.95944	0	0	1307.88	0		15.82_939.7880m/z	0	0	0	0	75.9665	183.727	0	0	0	814.236	1846.59	0	0	0	0	0	0	0	5102.99	0	0	2260.8	1455.1	1515.6	900.424	915.921	0	3862.51	0	0	0	0	0	0
16.10_282.2209m/z	16.1	282.221	PDA	Alverine	0.0329359	0.175277	0.255745	0.48265	2.05984	1.5966	1509.35	386.009	728.49		16.10_282.2209m/z	1763.33	556.065	2150.06	1567.97	837.467	168.88	34.254	295.023	1505.73	1906.28	1577.48	1195.81	0	788.409	1359.83	423.337	830.568	1228.64	1485.71	1720.97	0	0	711.27	832.767	2818.67	888.445	1100.51	2744.1	116.941	1049.16	1095.49	0	1376.76	477.376
5.12_271.0649m/z	5.12	271.065	PDC	(10-Methyl-10H-phenothiazin-2-yl)acetic acid	0.0335032	0.504088	1.09138	1.04391	1.98788	0.737424	35492.6	38736	37051.1		5.12_271.0649m/z	37565.5	33993.7	33557.8	36853.4	38891	36048.5	37684.6	37387.2	42095	41076.6	37920.6	41285.7	34247	40853	33677.2	35740.2	35182.2	36473.4	32599.4	32392.7	40474.3	37559.2	38609	38301.5	38209.2	40035.3	37740.8	37310.9	39557.4	41805.9	39009.1	40206.7	41984.8	39399.9
5.46_247.0482m/z	5.46	247.048	PDC	2-Chloro-N-(2-nitrophenyl)acetamide	0.0366664	0.652351	1.12721	1.02315	2.03365	0.912901	20142.7	22705	20609		5.46_247.0482m/z	18567.3	21222	19126.3	21655.1	19904.7	22476	20835.7	23276.5	20481.1	24255.2	21882.1	22283.4	18208.6	22355.1	20157.6	20146.9	19591.7	19843.3	21263.5	21096.8	21058.7	22943.6	23044.1	23773.7	20744.2	22826	21478.1	24385.5	21672.1	23388.6	22768.6	22649.2	24087.6	21934.4
1.04_200.0437m/z	1.04	200.044	PDD	N-(2-Bromo-2-propenyl)cyclohexanamine	0.0368196	0.123992	1.5866	1.47745	2.00476	1.52652	1077.56	1709.65	1592.04		1.04_200.0437m/z	1026.56	1392.95	675.57	1215.15	1224.76	1118	1414.17	1746.02	1491.75	1292.85	1470.5	745.295	1049.3	1147.72	2014.94	1039.54	1043.31	629.988	1571.48	901.16	1330.31	1907.97	1493.38	2106.94	1076.73	1742.59	1130.75	1499.14	1273.16	1446.61	1817.64	1186.75	1489.99	1357.66
12.20_686.2089n	12.2	687.216			0.0374575	0.0600531	7.95307	6.56277	1.95591	1.71434	3283.5	26113.9	21548.9		12.20_686.2089n	0	13134	0	0	32509.8	0	38919.1	3960.46	32492.9	17146.1	47969.6	55960.5	22321.3	11708.8	0	18668.8	16836.8	48489	6528.98	40414.7	29957	2719.21	36395.9	35383.7	3377.38	25537.1	35610.1	30133.6	23764.7	31709.7	27561.8	0	16487	4560.17
5.46_153.0518m/z	5.46	153.052	PDD	5-Fluoro-2-methoxyphenylboronic acid	0.0377339	0.809057	1.27909	1.03324	2.02465	0.974434	3262.72	4173.32	3371.19		5.46_153.0518m/z	2531.64	2949.54	3639.78	3929.94	2703.25	3496.37	3448.39	4629.9	2718.68	4017.7	3264.62	4151.87	2670.52	3449.54	3405.34	3049.55	3630.12	2875.19	3509.62	3782.03	4202.63	4518.88	3974.92	3996.86	3367.1	3358.82	3691	3929.85	3700.61	3317.72	3967.44	4331.71	4524.28	3780.68
5.49_217.0916m/z	5.49	217.092	PDC	2-Hydroxy-3-O-tigloyl-6-O-acetylswietenolide	0.0384768	0.892575	1.15122	1.00904	2.01141	0.975648	4193.5	4827.66	4231.43		5.49_217.0916m/z	3595.28	4410.59	4502.76	4265.39	4021.3	4275.27	4573.96	5036.85	4331.17	4597.73	4704.28	5163.94	3853.02	4537.85	4324.05	4269.29	3711.98	4696.96	4513.71	3662.19	4520.93	4769.36	5114.7	4905.67	4462.95	4741.88	4242.81	5045.14	4178.32	4802.96	4699.9	4481.71	5086.11	4526.66
10.84_271.0845m/z	10.84	271.084	PDC	3-Ethyl-N-(3-fluorophenyl)-5-methyl-4-isoxazolecarboxamide	0.0387291	1.31336e-05	0.267052	0	1.94887	2.44089	92.4793	24.6968	0		10.84_271.0845m/z	91.1724	79.545	112.694	86.5058	0	0	0	0	186.118	0	77.9774	0	132.186	0	0	0	0	105.053	0	0	98.7872	0	0	0	0.797313	0	62.2862	0	0	0	0	0	174.088	0
13.30_412.2844m/z	13.3	412.284	PDC	2,15-dimethyl-5-oxotetracyclo[8.7.0.0^{2,7}.0^{11,15}]heptadecan-14-yl benzoate	0.0393147	0.147893	238.638	114.06	1.91721	1.41755	1.56416	373.269	178.409		13.30_412.2844m/z	0	6.25666	0	0	321.545	293.258	872.509	310.116	264.599	589.447	381.203	555.816	259.051	582.908	561.251	0	153.42	323.404	307.443	0	438.347	370.039	0	684.69	247.226	0	376.746	455.778	507.336	247.902	0	413.332	266.703	408.542
8.27_352.1320m/z	8.27	352.132	PDC	N-(Diphenylmethylene)glycine benzyl ester	0.0395233	0.167851	0.263817	0.512447	1.92391	1.50239	1914.17	504.991	980.911		8.27_352.1320m/z	1169.34	1998.29	1689.72	2799.34	1038.71	2268.09	1346.67	1745.53	3865.92	4752.09	1909.46	194.457	1284.6	5524.39	2710.69	4688.47	2778.39	133.877	3143.82	3224.58	284.552	0	1735.41	0	0	842.075	579.992	118.683	60.2094	1783.32	544.27	2494.47	376.68	608.755
0.54_684.9256m/z	0.54	684.926			0.0414885	0.657311	2.70953	1.36942	2.00425	1.14705	3323.88	9006.16	4551.78		0.54_684.9256m/z	8585.55	3859.9	850.058	0	7041.92	11095.2	4318.05	0	444.75	4727.71	8468.02	0	0	0	6842.54	6095.17	0	4308.21	19076.8	6710.07	10829.8	10018.1	6092.99	9083.73	0	1899.51	6778.45	0	5554.48	0	5110.51	13530.3	12470.2	3791
5.46_331.1060m/z	5.46	331.106	PDC	2-Pyrimidyl-[4-[(2-pyrimidylamino)methyl]benzyl]amine	0.0419188	0.811114	1.34225	0.967946	1.93176	1.02801	1473.98	1978.45	1426.73		5.46_331.1060m/z	1331.08	1410.32	1156.8	1997.71	1280.52	1566.73	2102.18	2205.85	1335.89	2596.84	1714.86	1946.45	1478.04	1634.13	1641.27	1550.74	1375.47	1691.56	1993.21	1632.79	1816.24	2162.27	1963.58	1971.71	1332.84	1524.79	1848.45	1631.28	1538.74	2361.44	1979.17	1946.71	1870.13	1878.7
5.46_232.0520n	5.46	233.059	PDC	PyroGlu-Cys	0.0425174	0.280081	1.114	0.961831	1.92071	1.22686	6723.57	7490.05	6466.94		5.46_232.0520n	6437.73	6702.95	6801.74	6951.88	6567.65	7288.93	6909.99	8390.93	6516.18	8020.46	7577.43	7322.17	5966.54	7148.62	6529.78	7292.1	6326.01	6915.73	6457.34	6572.15	6808.64	8051.31	7817.62	7282.63	7164.03	7101.1	7153.49	8149.31	7267.7	8006.43	7446.87	7293.01	8136.6	7663.98
11.53_157.1219m/z	11.53	157.122	PDC	3-Vinyl-7-oxabicyclo[4.1.0]heptane	0.0425319	0.82639	0.227427	0.896593	2.0097	0.731995	437.388	99.4738	392.159		11.53_157.1219m/z	230.71	321.285	757.458	440.097	192.152	17.3803	62.3032	0	1.97169	0	568.081	0	118.665	100.058	269.422	463.137	0	393.163	0	512.624	0	0	128.998	268.897	303.325	199.569	225.753	717.162	166.393	829.978	0	612.351	207.465	179.722
0.47_151.0085m/z	0.47	151.008	PDC	Fenthion	0.0429343	0.592761	1.16366	1.0597	1.9331	0.653575	46521.6	54135.5	49298.8		0.47_151.0085m/z	45469.3	47691.4	46859.6	46066.3	51058.9	47032.6	45788.4	58074	40029.5	49365	43886.1	58371.9	35003	46675.3	44319.6	50661.3	33562.8	50825.7	41839.7	39601.7	49724.4	56425.7	49013.9	61378	48968.7	59117	51808.1	64366.1	45562.5	58946.2	55675.7	51373.6	63517.6	66239.2
1.07_354.0294m/z	1.07	354.029	PDC	(4-Chlorophenyl)(oxo)acetaldehyde	0.0440361	0.102645	1.25625	1.28697	1.93681	1.59158	5674.47	7128.55	7302.88		1.07_354.0294m/z	6451.63	6053.95	6196.94	3995.37	5399.78	7253.87	6389.46	7469.64	9369.78	4852.57	8712.24	8815.41	6732.93	5656.12	4938.68	4458.05	5960.04	2913.34	4857.75	3138.71	7125.57	7299.83	7196.91	6891.9	5462.73	9621.7	7524.9	7861.91	8005.7	6470.78	8453.86	5648.76	6379.75	6288.41
5.49_227.0751m/z	5.49	227.075	PDC	1-(2,2,2-Trifluoroethyl)-4-piperidinylamine	0.0440702	0.3401	1.08604	0.971031	1.90785	1.10885	3165.79	3438.18	3074.08		5.49_227.0751m/z	3162.66	3160.63	3064.97	3274.9	3314.6	3228.74	3291.15	3871.26	3466.22	3556.73	3096.48	3034.5	3047.1	3080.11	3015.5	3197.7	3007.16	3251.93	3193.58	3170.85	3229.64	3611	3311.33	3600.78	3411.93	3509.14	3510.33	3622.8	3541.26	3356.03	3506.27	3516.29	4027.41	3732.81
7.58_203.1155n	7.58	204.123	PDC	Methyl 2-(2-hydroxypropanoylamino)-3-methylbutanoate	0.0451774	0.123719	1.43456	1.21278	1.86657	1.58579	2955.01	4239.14	3583.78		7.58_203.1155n	2671.71	2913.73	3197.7	3036.92	2527.71	3750.62	4542.26	3544.46	3156.57	3119.75	3669.81	4305.56	2729.99	3408.51	2974.78	3506.73	2407.22	2422.6	3494.22	3304.59	5571.54	3365.47	3609.67	4409.86	4072.43	4002.57	3747.15	4093.93	3182.17	3469	4681.61	5254.78	4916.06	4347.69
8.35_1142.7542n	8.35	1143.76			0.046035	0.164123	1.20836	1.2147	1.96255	1.45309	5709.63	6899.28	6935.48		8.35_1142.7542n	6289.23	5360.35	5198.9	5990.05	4575.51	7135.15	5702.47	5699.99	3782.19	5575.33	4506.34	7009	6749.48	5592.58	4437.14	6448.26	3617.13	6990.57	6793.5	3983.24	5854.31	6710.92	7429.86	7602.02	4783.26	5265.63	6488.82	5745.31	5101.35	6033	6712.64	4947.73	4898.24	5770.21
5.43_230.1081n	5.43	231.115	PDD	tert-Butyl 2-carbamothioylpyrrolidine-1-carboxylate	0.0462773	0.255372	1.11179	0.93972	2.00096	1.34642	4317.62	4800.29	4057.35		5.43_230.1081n	4805.89	4260.5	3947.31	4256.79	5185.29	4444.42	4563.19	4965.93	5272.9	4959.57	5188.1	4367.22	3902	4911.14	4198.19	4377.04	4191.86	4043.22	4575.47	4233.39	4801.99	4598.82	4862.61	4937.73	4381.94	4583.11	4624.08	4865.44	5106.68	4918.52	4815.64	4822.4	6120.28	4636.52
1.11_328.0501m/z	1.11	328.05	PDC	3H-1,2,4-Triazole-3-thione, 2,4-dihydro-5-(4-methoxyphenyl)-4-phenyl-	0.0463237	0.203099			1.96349	1.30547	0	1285.35	609.92		1.11_328.0501m/z	0	0	0	0	2338	508.782	2097.41	1834.31	1236.01	583.874	199.631	766.184	981.654	1308.72	0	0	496.342	0	1417.42	0	1699.84	2544.51	503.581	393.491	509.661	2302.6	0	0	1708.08	575.948	1201.55	1095.05	1255.63	1032.83
1.37_84.0444m/z	1.37	84.0444	OL2b	4-Amino-3-Hydroxybutyric Acid	0.0470596	0.178955	3.75893	3.92852	1.89966	1.46811	1570.26	5902.5	6168.81		1.37_84.0444m/z	0	6281.05	0	0	2352.75	6817.58	1963.48	2317.03	8298.85	8309.88	4207.76	1912.47	7522.33	8359.09	2435.55	0	6732.27	8121.32	7147.61	0	6451.98	4908.41	7752.78	4496.84	8260.94	9049.72	0	0	9943.73	7994.13	4805.19	0	10112.9	10347.2
17.11_1480.9828n	17.11	1481.99			0.0480351	0.038521	0.14503	0.128425	1.9482	1.96295	7213.2	1046.13	926.357		17.11_1480.9828n	12617.5	6928.51	7898.46	1408.37	2973.29	3558.81	5116.11	4653.27	0	1477.28	273.852	2456.49	4572.81	13231.2	10068.9	2875.37	4734.33	3575	23714.9	11084.2	277.414	3907.1	0	0	0	1338.52	166.356	446.039	2832.37	1662.75	523.603	2760.74	993.539	2392.94
16.95_222.0559n	16.95	223.063	PDC	Hexamethylcyclotrisiloxane	0.0480494	0.687537	0.343634	0.843263	1.99083	0.947276	1781.04	612.027	1501.89		16.95_222.0559n	2937.65	2137.28	917.64	1131.59	2023.41	1745.23	582.331	389.845	1466.21	2117.35	1091.86	1138.84	1980.89	744.382	2551.16	1596.71	2046.6	1084.05	789.817	495.446	657.221	517.213	759.909	513.764	1790.78	863.01	178.09	441.126	1412.19	92.3503	1329.12	0	317.635	2545.59
17.39_367.3354m/z	17.39	367.335	PDC	25-Hydroxycholesterol	0.0495494	0.238818	0.0602156	0.33725	1.86989	1.27794	213.553	12.8592	72.0206		17.39_367.3354m/z	191.021	285.103	378.086	0	0	0	0	0	213.979	0	0	0	0	0	0	0	0	0	0	0	0	0	51.4367	0	0	6.50515	0	0	0	1196.4	97.4417	548.054	0	0
5.12_263.0206m/z	5.12	263.021	PDC	Clothianidin	0.0498722	0.15628	1.23443	1.16918	1.88011	1.61003	3522.73	4348.56	4118.7		5.12_263.0206m/z	3228.54	3030.97	3519.82	4311.58	3340.86	3342.9	3636.17	4074.24	3721.31	4136.79	3844.85	3341.94	3345.13	4330.34	4054.7	3916.85	3685.79	4241.58	3855.37	3538.86	4218.24	4861.28	3982.53	4332.2	3533.86	3977.01	3959.83	4144.84	3451.62	3954.75	3391.65	4359.94	4113.91	4752.73
15.35_153.0572m/z	15.35	153.057	PDC	1-(2,5-dihydroxyphenyl)-1??-pyridin-1-ylium	0.0504013	0.374916	0.080395	0.528956	1.9443	1.14461	124.55	10.0132	65.8814		15.35_153.0572m/z	224.751	163.616	101.586	8.24687	146.214	0	49.9618	0	2.53128	0	51.5429	58.307	14.3713	0	23.8071	113.171	183.737	0	0	0	5.91219	0	34.1406	0	8.96382	0	0	191.814	41.5154	0	0	19.3095	0	0
7.05_277.1177m/z	7.05	277.118	PDC	Glu-Phe	0.0505686	0.335353	1.75433	1.33082	1.8881	1.17699	316.909	555.962	421.749		7.05_277.1177m/z	452.402	258.28	130.163	426.789	214.962	351.502	407.163	244.675	142.923	325.302	655.87	363.307	325.042	641.003	249.422	228.989	208.24	569.019	398.133	223.633	561.883	726.613	497.906	437.445	374.204	701.777	374.86	466.935	435.244	539.734	547.677	405.74	227.93	684.116
5.51_190.0493m/z	5.51	190.049	OL1	Kynurenate	0.0511297	0.355918			1.96192	1.20735	0	74.3822	6.0598		5.51_190.0493m/z	0	0	0	0	0	9.33062	10.8953	367.595	0	0	0	0	0	0	0	0	0	107.804	0	0	0	48.5301	121.781	127.218	0	0	0	0	0	136.585	0	0	0	172.163
9.33_592.5546m/z	9.33	592.555			0.052773	0.198979	3.00591	2.30016	1.87263	1.35984	409.811	1231.85	942.629		9.33_592.5546m/z	0	784.65	0	854.593	713.913	1129.26	794.821	971.471	459.003	721.491	1317.19	870.026	531.087	1220.96	238.978	275.304	864.465	686.131	0	0	738.457	1194.87	1909.17	1084.91	948.136	1147	728.449	1810.39	724.629	1075.63	1053.47	916.959	1567.42	1300.57
9.41_382.0607m/z	9.41	382.061	PDD	Dehydrofelodipine	0.0534611	0.0518761	369.202	254.872	1.85994	1.77161	1.25764	464.323	320.537		9.41_382.0607m/z	0	0	0	5.03057	0	0	0	69.3739	19.8221	906.597	0	87.1887	0	7.09411	552.495	588.608	258.876	587.995	694.037	782.815	662.877	316.829	877.588	0	0	0	596.917	57.5732	721.943	863.966	415.068	0	0	0
0.58_195.9304n	0.58	196.938			0.0547412	0.257853	6.86379	2.78807	1.80864	1.42318	996.885	6842.41	2779.38		0.58_195.9304n	0	0	2884.86	1102.68	0	14865.6	0	0	11320.8	8319.26	0	0	7025.33	8784.79	0	3798.5	0	0	0	0	9127.07	7641.52	0	10601	6292.28	14097.2	2786.38	0	6207.49	0	0	0	0	0
1.23_96.0443m/z	1.23	96.0443	OL2b	2-Hydroxypyridine	0.0553949	0.320019	0.250587	0.519809	1.92724	1.05984	216.546	54.2638	112.563		1.23_96.0443m/z	229.596	53.0734	337.91	245.606	0	55.1049	54.1454	194.423	0	121.408	180.929	0	307.122	4.64911	0	177.066	205.001	127.537	382.009	0	41.7527	152.409	22.8937	0	169.524	152.438	176.191	0	41.4154	380.159	139.877	0	153.228	269.72
18.99_753.4235m/z	18.99	753.423	PDC	Thr-Thr-Arg	0.0554085	0.531293	0.286869	0.638668	1.851	1.06661	1805.8	518.029	1153.31		18.99_753.4235m/z	2461.55	2309.17	2110.63	341.86	623.612	1349.03	0	0	1510.62	528.064	1214.91	0	1706.64	3757.19	160.37	287.168	544.107	613.503	2524.97	1087.41	465.647	1107.62	0	498.856	2521.16	0	3428.98	464.42	2197.9	0	282.382	0	3638.4	0
0.54_197.9411n	0.54	198.948			0.0554531	0.218092	1.8016	2.3808	1.89818	1.36429	230.959	416.095	549.868		0.54_197.9411n	112.937	288.408	253.912	268.58	623.262	1139.26	199.79	362.625	23.7406	930.655	641.442	327.485	228.166	75.2511	723.595	354.592	87.9784	164.959	1125.32	735.122	582.321	433.053	256.301	392.707	285.076	711.621	128.048	398.064	300.994	356.618	390.321	142.066	1540.62	271.698
16.50_378.2062n	16.5	379.213	PDC	3-(2-aminoethyl)-5-methoxy-N-[2-(5-methoxy-1H-indol-3-yl)ethyl]-1H-indol-1-amine	0.056239	0.633914	0.254557	0.706901	1.89525	0.667377	8357.1	2127.36	5907.65		16.50_378.2062n	6843.83	8185.14	12772.4	5627.01	0	3378.79	181.618	13026.5	0	1651.55	0	2614.78	9659.5	16079.7	27641.1	15272.4	0	0	17278.3	12634.7	0	0	0	8509.44	7523.77	0	4010.56	4317.42	0	0	0	16493.3	0	0
10.97_656.2392m/z	10.97	656.239	PDC	Blood Group A Tetrasaccharide	0.05624	0.391974	2.61818	0.634492	1.82233	1.05284	514.216	1346.31	326.266		10.97_656.2392m/z	352.031	962.22	489.149	253.464	0	1462.47	1271.11	836.508	120.536	1199.44	478.375	103.077	1055.14	327.857	1111.11	1397.22	513.896	185.072	265.359	659.115	937.597	1916.23	678.099	1853.31	498.062	728.558	353.428	887.992	1216.55	730.809	572.306	673.129	771.086	454.971
14.96_311.2567m/z	14.96	311.257	PDA	Avocadene acetate	0.0575727	0.0118158	0.393205	0.22024	1.96028	2.11308	266.466	104.776	58.6864		14.96_311.2567m/z	411.681	163.204	300.284	190.693	0	0	808.981	6.12674	498.823	939.459	231.098	0	229.1	417.274	0	437.07	321.079	0	186.078	170.506	189.697	107.47	121.936	0	498.305	289.432	0	0	209.526	6.63146	0	132.793	316.548	197.308
5.12_249.0413m/z	5.12	249.041	PDC	Acetamide, N-(6-methyl-2-benzothiazolyl)-2-[[3,4,6,7-tetrahydro-3-(2-methoxyphenyl)-4-oxothieno[3,2-d]pyrimidin-2-yl]thio]-	0.0584649	0.475346	1.08463	1.04891	1.93995	0.977657	11393.1	12357.4	11950.4		5.12_249.0413m/z	10447.5	11734.3	11281.4	12109.2	10511.9	11887.5	12539.9	11884.2	11990.8	12808.5	12447.4	13513.7	9968.17	12990.1	11225.9	12029.4	10407.2	11789	10978.5	10300	12101.3	12939.7	12024.6	12363.8	12187.1	12905.5	12642.7	12237.5	12168.4	13623	12604	13343.8	12587.3	12613.4
1.18_146.0213n	1.18	147.029	OL2a	Alpha-Ketoglutarate	0.0587563	0.876103	1.51901	0.970268	1.8281	1.08716	2723.48	4136.99	2642.5		1.18_146.0213n	3366.23	1781.5	2044.19	3701.97	4244.05	4722.47	2632.86	2931.26	3661.5	3121.97	3004.26	4323.68	3687.31	4464.09	2550.56	3376.38	3923.77	2486.9	3996.22	1435.84	3159.89	4551.62	3961.23	4875.21	3228.97	4707.16	3052.43	3069.32	2110.27	3356.84	3500.89	3645.24	4930.89	4838.5
3.09_367.1495m/z	3.09	367.149	PDC	Voriconazole	0.0595118	0.680385	5.04903	1.70916	1.94325	1.01117	67.5221	340.921	115.406		3.09_367.1495m/z	257.515	0	0	12.5732	0	0	438.703	299.286	27.2713	458.415	678.121	526.125	0	138.655	853.418	0	0	113.945	145.05	526.06	478.078	464.043	369.966	51.597	0	0	711.703	660.545	0	177.718	205.598	65.3535	200.719	0
12.95_864.3430n	12.95	865.35			0.0600941	0.258879	0.150041	0.373692	1.84791	1.42832	596.335	89.4744	222.845		12.95_864.3430n	816.707	837.992	730.639	0	12.168	0	0	0	0	0	0	354.909	0	859.844	0	0	664.932	0	0	0	357.897	0	0	0	1259.71	813.476	935.798	0	0	0	37.9923	53.2563	225.886	0
16.70_367.2816m/z	16.7	367.282	PDC	2-{[5-(diethylamino)-[1,2,4]triazolo[1,5-a]pyrimidin-7-yl](hexyl)amino}ethan-1-ol	0.0603557	0.355918			1.91659	0.989854	0	335.842	27.0221		16.70_367.2816m/z	0	0	0	0	425.674	925.906	34.4182	202.023	0	33.0762	0	124.558	0	85.6204	342.417	0	0	36.1145	0	155.263	410.519	691.599	241.251	0	0	0	0	0	0	0	460.845	0	0	0
0.54_265.9282n	0.54	266.935			0.0605497	0.103378	1.96906	1.99388	1.87923	1.60322	1582	3115.04	3154.32		0.54_265.9282n	728.973	1616.67	1210.49	2771.86	3643.66	4293.67	703.147	79.528	1416.19	4342	4746.66	0	4112.39	3162.64	3828.77	2154.17	2145.37	856.667	5083.18	4086.74	4427.58	2817.25	3195.83	2019.5	2706.63	2645.24	2910.26	3363.44	1573.94	2138.03	2088.8	2414.14	1375.4	1463.82
0.54_417.8771n	0.54	418.884			0.062714	0.242668	20.2612	7.07782	1.88564	1.17922	37.451	758.8	265.071		0.54_417.8771n	0	0	149.804	0	614.715	149.433	0	1400.22	0	841.956	0	754.001	130.669	795.207	866.152	1139.03	825.398	1215.72	719.692	561.631	1502.78	602.055	930.367	0	1132.98	163.653	859.099	181.875	0	0	0	1257.44	1299.83	482.346
14.51_289.1766m/z	14.51	289.177	PDC	N-(4,6-Dimethyl-2-pyrimidinyl)-N'-(4-methoxyphenyl)guanidine	0.0631001	0.103598			1.76817	1.61196	0	893.218	1063.86		14.51_289.1766m/z	0	0	0	0	913.362	1272.3	571.937	258.401	0	0	0	0	90.3971	0	766.375	0	0	477.088	0	0	1206.03	81.2072	1837.64	447.998	158.425	164.637	1167.2	2012.77	2826.92	588.261	0	1135.63	574.921	1257.86
0.47_123.0136m/z	0.47	123.014	PDC	5-Phenylthieno[2,3-d]pyrimidine-4-thiol	0.0638053	0.556664	1.13229	1.06098	1.84091	0.868202	158447	179408	168109		0.47_123.0136m/z	145248	154056	174280	160205	160540	158369	147394	198931	126521	157994	153021	199331	115970	160003	156491	168838	124517	167230	144206	125633	177480	181104	162631	196415	154933	211168	200152	207689	153049	180891	173032	174650	224911	241894
17.65_566.2120m/z	17.65	566.212	PDC	N-(3-Acetylphenyl)-N'-(1-methyl-1H-pyrazol-3-yl)thiourea	0.0638418	0.21993	4.07582	3.06401	1.87172	1.37948	143.403	584.483	439.386		17.65_566.2120m/z	573.61	0	0	0	749.048	462.381	0	420.088	599.046	1071.08	979.975	455.827	890.103	630.503	1182.4	678.619	618.616	453.191	850.898	1250.09	409.805	484.065	975.662	468.399	1387.99	452.468	545.546	1163.46	415.992	1727.76	0	0	556.476	532.366
5.46_173.9999m/z	5.46	174	PDC	3-Oxo-3,4-dihydro-2H-benzo[b][1,4]thiazine-7-carboxylic acid	0.063851	0.807161	2.41061	0.865498	1.8903	0.89354	68.9743	166.271	59.6972		5.46_173.9999m/z	0	67.487	118.637	89.7733	0	0	0	60.4558	0	0	0	64.1958	0	0	0	19.0356	0	4.40623	0	287.868	238.049	157.25	194.995	74.7882	30.2496	3.16696	0	0	211.98	83.6203	147.554	24.2532	0	0
13.95_274.1451n	13.95	275.152	PDC	2-(2-hydroxypropan-2-yl)-4-methoxy-9-methyl-2H,3H-furo[2,3-b]quinolin-9-ium	0.0643791	0.200376	1.16901	0.857687	1.7609	1.41393	5004.46	5850.27	4292.26		13.95_274.1451n	4884.08	4543.01	4942.84	5647.9	5793.31	5755.13	6162.14	6626.1	5148.73	6336.81	5797.14	6174.6	5005.72	6204.61	6446.72	5540.62	6147.04	5413.39	6560.2	5700.93	6489.98	5081.43	5805.2	6024.5	5811.41	4921.71	5641.84	6665.91	5079.58	5681.54	5468.11	6115.81	5972.48	6517.01
14.16_400.3413m/z	14.16	400.341	OL1	Hexadecanoylcarnitine	0.0645791	0.3536	0.295733	0.635063	1.88111	1.31498	362.711	107.266	230.344		14.16_400.3413m/z	577.866	453.425	339.557	79.9951	554.446	35.503	91.1183	146.939	361.769	603.394	2.07523	127.581	1120.6	140.212	505.043	457.055	434.581	784.407	904.606	20.5687	69.8404	16.2309	156.841	186.15	0	162.502	0	52.9219	110.043	135.204	497.205	74.6916	0	521.07
11.58_950.3274m/z	11.58	950.327	PDC	3-Hydroxy-2-methyl-4-((7-oxo-7H-furo[3,2-g]chromen-4-yl)oxy)butan-2-yl .beta.-D-glucopyranoside	0.0646069	0.355918			1.77507	0.979853	0	197.99	6.69141		11.58_950.3274m/z	0	0	0	0	0	0	0	0	0	0	0	0	0	416.136	0	0	0	0	0	0	380.867	107.073	0	304.018	0	0	0	0	0	0	0	0	1175.67	301.478
1.25_124.0584m/z	1.25	124.058	PDC	6-Methylsulfinylhexanenitrile	0.0653573	0.222854			1.90824	1.24161	0	331.293	218.929		1.25_124.0584m/z	0	0	0	0	411.823	1094.52	0	203.742	1315.46	588.72	646.016	545.522	1124.49	1202.69	0	79.0947	0	1366.05	1171.57	1141.51	0	166.648	572.034	586.489	0	529.401	0	184.721	138.477	494.104	0	0	0	0
1.09_386.0555m/z	1.09	386.055	PDD	[3-(chloromercurio)-2-methoxypropyl]urea	0.065684	0.018223	1.48205	1.6321	1.87697	2.0134	3157.57	4679.69	5153.48		1.09_386.0555m/z	2063.79	3784.96	3728.8	3052.74	5486.85	4419.95	5386.74	5226.71	5581.11	5579.54	4999.11	4547.41	5499.86	4401.18	4226.69	981.743	4148.29	3671.73	4618.49	3564	5355.92	4891.21	5393.74	3077.89	4249.18	5684.19	2886.77	5841.3	5781.57	3465	6545.82	2363.03	5842.24	5270.11
0.03_280.9608m/z	0.03	280.961	PDC	2-Iodothiobenzamide	0.0660266	0.281984	1.79169	1.69924	1.91486	1.17317	418.556	749.921	711.226		0.03_280.9608m/z	490.087	201.43	790.153	192.555	1674.58	460.598	503.21	229.037	1060.28	198.752	0	0	1575.09	251.962	352.335	0	691.692	927.05	0	0	739.778	864.754	725.751	669.401	893.3	346.278	93.4459	384.681	894.151	1265.15	136.508	855.471	656.516	504.457
4.22_889.4096n	4.22	890.417			0.0662487				1.7781	0	0	189.395	0		4.22_889.4096n	0	0	0	0	159.273	183.25	0	181.432	269.815	158.586	0	215.824	0	221.947	363.145	556.402	0	93.8958	319.392	394.969	169.48	0	411.38	176.722	372.307	0	178.959	0	222.577	356.075	0	0	303.055	269.366
16.50_241.0674m/z	16.5	241.067	PDC	8-Methyl-2-(trifluoromethyl)quinolin-4-ol	0.0662773	0.83983	0.172966	0.897511	1.82308	0.555749	839.925	145.278	753.842		16.50_241.0674m/z	1303.03	0	846.152	1210.52	1113.47	0	0	0	716.684	784.227	1543.27	0	394.828	0	608.844	922.116	430.415	0	291.001	63.2577	0	0	366.354	214.758	993.215	943.739	1375.62	320.266	1170.74	2584.91	22.2007	1672.21	1537.85	1017.44
10.14_779.7012m/z	10.14	779.701			0.0663735	0.443363	0.107665	0.615679	1.92313	1.09735	641.415	69.0578	394.906		10.14_779.7012m/z	0	479.395	1018.2	1068.06	340.138	34.4619	1098.64	0	715.545	0	50.9869	123.285	346.823	18.4176	596.202	0	0	189.857	0	563.397	0	176.396	0	99.8358	185.402	9.87957	0	906.47	0	0	774.969	423.222	68.1541	690.259
18.56_137.0571m/z	18.56	137.057	PDC	5-Azaadenine	0.0670862	0.748478	0.223275	1.29264	1.76382	0.741518	153.825	34.3453	198.841		18.56_137.0571m/z	127.81	231.674	231.008	24.8082	431.75	574.951	171.35	689.399	382.375	0	828.198	831.172	997.029	0	595.278	448.909	0	1199.32	262.288	1028.16	81.5247	0	55.8563	0	777.428	0	0	2075.11	1035.48	1170.12	1169.4	0	0	536.062
1.37_130.0767m/z	1.37	130.077	PDC	2-Methyl-1H-benzimidazol-1-amine	0.0671828	0.00271925	2.73837	3.84668	1.76892	2.22765	296.744	812.595	1141.48		1.37_130.0767m/z	519.09	304.021	137.654	226.212	724.374	643.282	944.44	331.814	731.587	822.904	1206.38	974.49	964.989	1234.06	800.499	395.969	328.013	1180.01	654.624	1343.16	531.481	728.083	1447.53	543.288	1244.91	1305.03	712.908	1186.49	896.769	486.317	1068.11	744.354	687.942	655.031
18.07_111.0414m/z	18.07	111.041	PDC	acetaldehyde	0.0676988	0.14544	0.326546	0.502948	1.92336	1.6042	112.997	36.8989	56.8319		18.07_111.0414m/z	168.134	153.937	34.6568	95.2621	73.7529	245.808	45.8181	74.8507	105.928	0	0	39.0739	122.644	38.8223	58.5752	0	172.841	107.302	70.9031	0	75.6327	35.1659	36.7969	0	174.33	162.172	99.7517	86.0045	69.6403	71.3934	52.3191	114.832	137.244	122.448
0.65_203.0524m/z	0.65	203.052	OL1	Dl-Glyceraldehyde	0.0681301	0.0318718			1.76107	1.88812	0	216673	135714		0.65_203.0524m/z	0	0	0	0	363717	0	0	0	1.01318e+06	174724	0	0	605607	0	0	0	845579	61778.5	615505	0	391476	103712	0	371502	0	204125	0	0	448412	0	0	0	0	0
10.01_490.1746n	10.01	491.182			0.0682389	0.647082	1.83572	1.30625	1.83849	1.0832	1262.44	2317.49	1649.06		10.01_490.1746n	2171.84	237.956	1133.26	1506.7	1942.77	2081.96	1685.67	1258.77	1596.81	3780.49	2611.57	834.98	1137.81	2767.88	3510.21	2504.43	4273.16	4965.61	2731.54	742.017	2568.63	2867.99	2105.07	1728.26	2682.25	2078.7	3206.38	3321.98	1492.29	1934.5	3045.6	2342.67	2156.31	3065.15
14.67_445.2557m/z	14.67	445.256	PDA	Cyclohexanecarboxamide, N-[2-[4-(2-methoxyphenyl)-1-piperazinyl]ethyl]-N-2-pyridinyl-	0.0687489	0.873107	0.456198	0.938632	1.76871	0.566303	406.485	185.437	381.54		14.67_445.2557m/z	414.837	235.734	547.953	427.416	815.83	168.254	645.151	623.045	0	130.993	302.287	0	0	20.6107	0	275.075	0	0	0	403.923	364.205	0	146.598	230.947	348.256	0	806.435	761.333	352.285	0	678.688	179.637	741.155	107.581
15.79_714.5123n	15.79	715.52			0.0693528	0.014837	0.618436	0.395946	1.887	2.05541	1019.15	630.276	403.527		15.79_714.5123n	869.498	1063.35	880.68	1263.06	83.6024	77.1229	608.753	0	304.853	1087.46	0	1524.63	0	0	1035.17	1155.43	162.024	1026.68	674.921	79.4587	596.228	320.793	564.01	1040.07	0	1236.78	1058.23	747.244	941.334	459.738	0	390.314	329.189	752.127
0.47_103.9959n	0.47	105.003			0.0695366	0.366954	1.11714	1.09592	1.85081	1.08968	389176	434765	426506		0.47_103.9959n	358831	385231	416520	396124	408861	386590	385849	483336	315678	394025	373032	502642	284170	392385	358243	406445	296490	413498	350822	312276	422562	426889	406200	483409	376608	501362	469751	511595	364915	446367	429712	443174	538076	576511
11.34_232.1358m/z	11.34	232.136	PDC	2-{[(5-Methyl-2-thienyl)methyl]amino}-1-butanol	0.0696564	0.380689	0	0.417092	1.91053	1.08157	40.8697	0	17.0464		11.34_232.1358m/z	81.7291	0	60.6754	21.0744	0	0	0	0	0	0	0	193.52	0	0	0	0	0	0	0	0	0	0	0	0	0	0	0	0	0	0	0	0	0	0
1.07_189.9559n	1.07	190.963			0.0699195	0.0409459	1.20406	1.26785	1.89577	1.85934	11153.4	13429.3	14140.9		1.07_189.9559n	12000.6	12420.6	10638.7	9553.64	9438.38	12497.5	13917.1	12145.4	12283.8	13048.3	9020.44	11448.4	8931.5	8439.95	9509.91	9250.88	11964.2	9892.31	11018.6	7730.71	15223	14111.7	12871.3	11511.3	13430.9	14036.8	13617.8	14134.3	15198.7	16719.7	17553.6	10760.5	13432.8	17250.7
17.19_930.6854n	17.19	931.693			0.0700975	0.0556874	0.134319	0.0744944	1.91618	1.89806	9621.72	1292.38	716.764		17.19_930.6854n	20469.6	8441.6	5931.51	3644.21	3982.32	1599.12	4027.2	4924.71	5069.13	1197.72	4237.43	3337.56	6968.55	7944.09	10409.2	6325.47	2696.15	978.239	28721.4	21645.8	2670.55	1333.21	0	1165.77	2530.5	0	989.43	227.716	4784.52	0	1352.59	3931.32	1386.69	3135.6
16.50_376.2119n	16.5	377.219			0.0702955	0.308004	0.238845	0.494299	1.83139	1.13375	14205.3	3392.88	7021.69		16.50_376.2119n	12059	13088.7	24235.3	7438.39	0	296.065	0	17535.2	0	0	0	2428.09	10268.4	22230.5	41533.2	23318.6	0	0	20824.7	24935.4	0	0	0	13571.5	6350.74	0	4960.25	4598.76	0	0	0	27023.5	0	0
1.97_241.1539m/z	1.97	241.154	PDA	Ethyl 4-(1-hydroxy-1-methylethyl)-2-propyl-1H-imidazole-5-carboxylate	0.0703369	0.488698	3.29693	1.58797	1.85365	0.928869	29.9966	98.8968	47.6338		1.97_241.1539m/z	0	64.3474	0	55.6391	57.8521	0	49.0227	208.382	128.447	162.098	116.339	0	68.2468	127.696	0	60.3716	0	59.8494	80.6571	0	127.211	62.6734	48.0163	157.687	0	0	0	0	60.9529	63.8626	0	197.615	53.3877	122.089
16.95_151.0811m/z	16.95	151.081	PDC	N-(4-amino-2,5-diethoxyphenyl)benzenecarboximidic acid	0.0722245	0.311659	0	0.375771	1.90235	1.25892	59.9674	0	22.534		16.95_151.0811m/z	27.1952	114.197	0	98.4778	0.101941	0	0	0	0	0	0	0	0	50.3869	0	41.7319	0	72.2538	17.5902	208.427	0	0	0	0	0	0	146.072	0	0	0	0	0	10.6931	0
14.27_321.2031m/z	14.27	321.203	PDC	5-{[4-(dimethylamino)-3,5-dimethoxyphenyl]methyl}pyrimidine-2,4-diamine	0.0727615				1.72654	0	0	96.5593	0		14.27_321.2031m/z	0	0	0	0	0	200.297	0	0	0	0	0	0	214.366	0	0	246.551	0	0	0	227.431	17.0033	218.758	47.6325	102.844	253.582	0	115.175	0	0	248.864	0	0	0	0
16.37_120.9942m/z	16.37	120.994	PDC	butane-1,4-disulfonic acid	0.0733023	0.191929	2.19248	2.0777	1.77172	1.50155	163.148	357.698	338.972		16.37_120.9942m/z	0	353.872	235.969	62.749	0	141.637	0	90.5777	60.3269	43.8074	0	207.935	0	123.895	202.995	418.25	57.4349	203.344	410.196	0	248.1	426.931	396.209	359.553	476.685	236.196	874.051	178.279	605.774	695.452	490.198	479.937	140.423	305.995
14.27_374.1061n	14.27	375.113	PDC	N-Succinyl-5-aminoimidazole-4-carboxamide ribose	0.0737608	0.940253	2.23855	0.921625	1.82418	0.717681	722.999	1618.47	666.334		14.27_374.1061n	1696.57	312.877	728.625	153.921	1542.84	0	277.723	1083.33	809.833	0	1442.48	0	1134.73	206.031	1074.82	250.424	388.263	1713.51	870.65	835.507	1351.73	2255.17	1244.28	1622.69	1505.68	401.408	437.162	1874.57	1421.61	387.49	317.101	2344.12	2551.59	0
7.72_316.5790m/z	7.72	316.579	PDC	11-hydroxy-3-(4-hydroxy-3,5-dimethoxyphenyl)-7-(4-hydroxyphenyl)-4-{[(2S,3R,4S,5S,6R)-3,4,5-trihydroxy-6-(hydroxymethyl)oxan-2-yl]oxy}-2lambda4,8-dioxatricyclo[7.3.1.0^{5,13}]trideca-1(13),2,4,6,9,11-hexaen-2-ylium	0.0742319	0.49192	1.53856	1.13255	1.77682	0.99997	928.656	1428.79	1051.75		7.72_316.5790m/z	860.465	1324.88	777.841	751.437	415.321	1390.5	1269.95	1138.4	1000.89	1529.91	1805.23	1806.52	1058.66	1294.61	1339.88	1106.12	372.166	673.711	1385.49	1080.93	1889.28	964.577	1409.44	1451.86	742.694	1141.46	1385.98	1399.23	559.152	747.304	1290.28	1330.22	1911.06	1404.65
5.12_230.9943m/z	5.12	230.994	PDD	N-(tert-Butyl)-2,2,2-trichloroacetamide	0.0760353	0.219076	1.34274	1.16005	1.84025	1.5252	943.571	1266.97	1094.59		5.12_230.9943m/z	742.622	870.786	1074.62	1086.25	899.657	1023.48	843.995	1337.93	988.33	754.856	1082.57	1103.39	941.332	1284.97	1159.59	1341.86	921.618	1160.09	952.38	895.931	1209	1638.02	1126.23	1094.61	870.6	1061.9	1041.59	1167.38	1092.37	854.913	1059.98	1112.03	1060.12	1421.41
0.67_136.0479m/z	0.67	136.048	OL1	Creatinine	0.0771777	0.236958	3.45074	2.4621	1.87774	1.52505	216.699	747.774	533.536		0.67_136.0479m/z	866.798	0	0	0	1080.96	180.479	620.547	1326.08	513.176	113.19	1091.1	160.778	1011.05	383.273	566.56	160.391	1000.64	440.243	1335.06	0	1075.93	485.696	757.9	671.574	549.171	380.146	725.473	0	0	862.039	0	0	588.4	769.493
10.01_441.6107m/z	10.01	441.611			0.0781528	0.350904			1.70149	0.998737	0	280.337	409.188		10.01_441.6107m/z	0	0	0	0	0	350.472	521.425	0	724.93	97.8821	1087.5	0	2010.17	941.849	367.93	1100.86	3454.61	1781.46	0	1606.62	356.318	0	610.932	154.096	0	694.67	1408.79	0	0	931.878	430.664	15.8424	0	1314.97
0.56_91.2259m/z	0.56	91.2259			0.078246	0.252364	1705.96	1463.26	1.72435	1.32751	0.0158761	27.0839	23.2309		0.56_91.2259m/z	0	0.0635043	0	0	0	29.4713	39.091	22.8044	0	160.132	0	0	0	0	0	24.3677	65.4325	0	0	57.9113	51.5024	0	10.7779	46.0554	0	0	0	0	43.8464	0	0	0	0	31.9652
8.68_174.0581m/z	8.68	174.058	OL2b	N-Acetylmethionine	0.0783568	0.626844	1.94862	1.352	1.82316	0.683715	1566.5	3052.52	2117.91		8.68_174.0581m/z	2662.44	2668.08	0	935.499	5998.7	5517.63	6935.62	7708.82	2678.45	5450.26	9786.77	8099.37	4903.28	2350.92	6219.26	6178.17	5452.67	4390.15	7466.16	3093.03	2676.67	3463.94	3435.93	2633.53	2709.43	4501.81	6585.29	1048.83	3510.27	4231.76	5076.2	4065.71	1354.6	4578.99
15.22_341.2656m/z	15.22	341.266	PDC	1,1,1-trifluoroheptadecan-2-one	0.0788644	0.176564	0.43796	0.506738	1.71869	1.45216	439.842	192.633	222.885		15.22_341.2656m/z	436.539	355.756	631.569	335.503	0	428.057	486.032	173.924	344.595	0	387.12	499.359	113.324	249.598	195.851	473.244	384.186	0	31.4881	33.516	436.977	92.2125	0	241.342	239.197	759.35	0	82.6533	326.257	243.012	0	201.27	714.915	307.522
5.10_265.0857m/z	5.1	265.086	PDC	Phellopterin	0.0795976	0.080226	1.18447	1.16782	1.86615	1.79048	2068.67	2450.28	2415.83		5.10_265.0857m/z	1681.08	2018.82	2189.81	2384.98	2186.37	1998.18	2346.75	1877.42	2358.44	2579.36	2330.83	2003.59	1349.4	2244.61	2626.59	2289.43	2123.09	2659.78	2344.53	1912.62	2446.24	2740.45	2325.89	2288.55	1659.98	2690.27	2620.74	2136.86	2036.25	1987.81	2343.59	2379.74	2186.73	3028.31
15.71_286.2501n	15.71	287.257	PDC	heptadec-16-ene-1,2,4-triol	0.0797607	0.140249	0.276388	0.438291	1.75386	1.64392	1485.11	410.468	650.911		15.71_286.2501n	1911.09	2565.97	1094.46	368.929	0	553.825	422.439	0	1892.12	1453.75	2147.78	0	445.922	1068.21	0	1375.59	0	1337.29	759.279	801.469	387.562	277.835	903.44	73.0334	2223.03	0	1740.04	2582.99	0	2841.31	1120.47	3353.19	987.978	1708.73
11.45_241.2266m/z	11.45	241.227	PDA	N-(Cyclohexylmethyl)-3-(4-morpholinyl)-1-propanamine	0.079825	0.772382	0.172641	0.88191	1.75682	0.984937	1413.67	244.058	1246.73		11.45_241.2266m/z	1643.13	0	1656.17	2355.39	337.514	279.352	211.504	0	600.99	0	0	1594.74	405.113	0	0	0	0	705.548	1376.36	0	0	5.0875	0	971.144	1005.37	0	1227.89	0	0	2356.62	55.458	1380.57	782.535	2018.08
1.09_248.0369n	1.09	249.044			0.0798549	0.0289397	1.27096	1.43164	1.77053	1.95155	5912.07	7514.02	8463.97		1.09_248.0369n	5136.97	7365	6310.82	4835.49	6499.7	7595.22	9091.6	8927.83	6329.16	5838.29	6588.3	6801.59	7035.55	4796.36	5075.72	1884.1	7647.08	5180.26	7911.43	617.281	7669.74	8846.59	6834.71	6705.03	7113.85	11677.1	4938.44	9258.37	10593.8	8190.44	8580.4	5826.54	9127.68	10912.9
4.04_219.1102n	4.04	220.117	OL1	Pantothenate	0.0812803	0.153534			1.72097	1.46082	0	10178.2	9775.58		4.04_219.1102n	0	0	0	0	0	38440.9	34454.6	22476.6	30375.9	22476.6	32669.9	12882.7	0	31627.9	39765.6	16399.6	0	43389.4	30561.4	36642.7	0	19149.3	3745.24	17818.2	0	23173.3	39342.8	42519.9	0	34960.4	698.828	38828.2	4180.83	38520.4
2.46_159.0682n	2.46	160.075	OL2b	Indoleacetaldehyde	0.0814455	0.0111252	1.97185	2.42238	1.73407	2.071	1125.97	2220.25	2727.54		2.46_159.0682n	676.538	2115.29	786.133	925.931	2110.02	2643.77	2569.37	2054.64	2259.89	1939.24	3034.35	2110.18	2665.31	2449.23	2432.53	1598.37	2251.62	2533.1	2948.74	1552.31	1073.52	2511.11	2950.88	2345.49	2279.92	2976.28	1743.06	1781.08	2381.75	2438.97	2059.52	1637.77	1263.33	2979.51
16.50_347.1883m/z	16.5	347.188	PDC	Clomipramine	0.0817832	0.982807	0.199453	0.982641	1.84221	0.657396	371.085	74.0141	364.644		16.50_347.1883m/z	32.9282	428.343	611.548	411.521	0	0	0	953.831	0	0	0	339.926	11.6751	462.295	1528.09	809.032	0	0	6.80673	421.771	0	0	0	296.056	651.752	192.314	0	0	0	0	0	268.335	0	0
0.51_71.0735n	0.51	72.0808	PDA	Pyrrolidine	0.0818341	0.0319087	1.42336	1.60186	1.85461	1.9406	320.873	456.719	513.994		0.51_71.0735n	475.923	341.455	265.72	200.395	312.324	256.573	132.321	355.265	210.42	449.066	371.764	300.461	103.001	298.238	141.731	196.244	232.408	187.258	197.4	176.101	516.079	477.539	388.295	444.962	308.719	469.898	416.749	347.501	205.392	376.042	335.775	189.56	405.408	190.423
4.97_180.1018m/z	4.97	180.102	PDC	6-Hydroxy-2-methylindole	0.0828278	0.183111	0.126972	2.6237	1.82606	1.30534	24.5999	3.1235	64.5426		4.97_180.1018m/z	46.768	0	31.4592	20.1722	0	0	5.0312	20.785	0	1.41163	0	87.8012	29.4771	0.403997	0	123.833	0	27.1946	63.1785	94.4018	0	12.494	0	0	8.28848	43.4771	34.88	0	0	0	0	79.7839	0	33.7317
16.50_342.2614n	16.5	343.269			0.0831106	0.765819	0.283657	0.827584	1.77394	0.658262	2390.71	678.142	1978.52		16.50_342.2614n	2925.2	2760.86	3536.06	340.73	429.375	2459.21	0	3612.89	0	946.773	0	0	4740.1	3502.89	5616.31	3006.63	810.2	0	2847.66	3427.53	0	0	918.026	1794.54	2142.73	440.436	1383.08	0	0	0	0	3374.28	0	0
9.68_209.1144m/z	9.68	209.114	OL2a	10-Hydroxy-2-Decenoic Acid	0.0832542	0.17925	0.123949	0.295382	1.86144	1.47602	375.804	46.5804	111.006		9.68_209.1144m/z	0	565.228	267.216	670.773	0	0	132.547	75.3593	94.85	0	0	0	0	475.796	0	391.761	0	0	394.099	0	186.322	0	0	0	7.24326	0	0	43.302	322.666	0	0	243.346	0	0
16.50_374.2115n	16.5	375.219			0.0835191	0.598183	0.326658	0.738647	1.83593	0.66108	10780.4	3521.51	7962.9		16.50_374.2115n	14151.7	8947.75	13704.4	6317.77	0	4399.86	0	16553.8	0	74.777	0	4350.59	16307.1	19151.8	29955.6	19954.5	0	0	14821.3	20511.5	0	0	1831.54	12254.5	12665	0	7092.09	8302.49	3299.78	0	1540.78	20312.8	0	0
10.48_158.0266m/z	10.48	158.027	PDC	5-(Chloromethyl)-1-phenyl-1H-1,2,4-triazole	0.0841116	0.595947	0	1.58387	1.85341	0.586076	38.6694	0	61.2474		10.48_158.0266m/z	15.2539	15.3978	93.7606	30.2654	67.1041	0	0	0	64.3512	94.4579	259.109	33.0867	0	17.2008	0	71.3206	0	0	10.8242	0	0	0	0	0	160.213	44.8438	87.9587	21.228	18.4161	234.633	0	0	0	57.5851
12.20_355.0956m/z	12.2	355.096	PDC	2-methyl-4-{2-[4-(2-phenyldiazen-1-yl)phenyl]diazen-1-yl}phenol	0.0847905				1.69059	0	0	68.1741	0		12.20_355.0956m/z	0	0	0	0	0	0	0	0	352.675	0	0	0	0	27.2052	0	0	0	0	0	0	0	90.5176	149.897	32.2815	43.3579	0	0	0	0	51.5947	74.7856	0	0	0
17.55_203.0522m/z	17.55	203.052	PDC	3-Pyridinecarboxamide, 6-[(aminocarbonyl)(2,6-difluorophenyl)amino]-2-(2,4-difluorophenyl)-	0.0860217	0.220021	2.13342	2.08057	1.78834	1.29463	688.481	1468.82	1432.43		17.55_203.0522m/z	0	1605.91	495.672	652.339	0	2644.91	1832.03	704.267	0	3214.44	2085.52	2258.45	0	2188.11	927.253	400.93	1218.37	3179.91	1987.53	2051.72	1842.62	1317.8	1668.98	1045.89	1261.36	2290.91	1239.41	856.211	2524.43	1892.78	1280.49	189.163	1751.49	2635.19
17.62_201.0881m/z	17.62	201.088	PDC	3,4,5,13,14-pentaazatricyclo[7.5.0.0^{2,6}]tetradeca-1(14),2,4,6,8,10,12-heptaene	0.0860989	0.54961	0.659938	1.09247	1.79576	1.05738	1532.94	1011.65	1674.7		17.62_201.0881m/z	1438.73	1918.65	1303.07	1471.33	1663.88	1212.79	392.711	687.77	1310.73	1088.42	801.409	591.723	1603.95	991.086	639.249	212.09	1355.9	1482.15	0	2045.98	863.112	993.517	582.879	1607.08	1513.92	1874.29	1833.89	1465.08	2333.64	604.553	1477.75	1570.55	1080.23	1813.05
5.43_295.1282m/z	5.43	295.128	PDC	Ethyl 4-hydroxy-5,8-dimethoxy-3-quinolinecarboxylate	0.0862349	0.580007	1.36674	1.10631	1.80578	0.794791	1419.74	1940.41	1570.67		5.43_295.1282m/z	1121.73	1892.69	944.341	1720.21	1718.54	1761.65	1826.7	2104.81	1975.4	2079.19	1916.59	1897.29	1046.51	2203.45	1652.8	1195.47	875.599	2063.3	1900.58	1215.01	1780.32	2190.28	2058.61	1732.44	2067.84	1990.05	1758.18	2155.79	1246.05	2857.44	2050.89	2101.94	1868.99	2009.37
1.56_123.0440m/z	1.56	123.044	PDC	5-Amino-2-methoxyphenol	0.0880071	0.0735196	12.4982	14.2313	1.7456	1.68026	224.446	2805.18	3194.15		1.56_123.0440m/z	0	531.523	0	366.263	4143.34	4254.54	1582.56	1536.82	4733.34	0	8276.9	4290.68	3153.68	1514.72	9445.09	1650.75	3086.03	2975.03	9365.09	6890.31	0	1837.25	5947.31	3436.14	0	2742.23	3272.79	0	1336.57	3326.98	5352.29	0	918.587	5301.55
5.92_193.0737n	5.92	194.081	OL1	Phenylacetylglycine	0.0883817	0.392562	1.89595	1.25157	1.67286	1.32443	8415.76	15955.8	10532.9		5.92_193.0737n	8006.8	6067.22	5638.14	13950.9	9830.03	17761.9	28602.1	17415.2	16151.7	15476.7	18483.6	15226.9	9446.14	13366.3	12176.3	16442.5	11378.1	14322.5	40854.4	11416.3	10381.5	24768	12442.9	16230.8	7980.18	13168.2	12238.5	12235.8	21938.6	11117.8	12693.3	13204.4	17412.2	18704.8
17.60_237.1453m/z	17.6	237.145	PDC	2-({2-[(2-{[2-amino-1-hydroxy-3-(C-hydroxycarbonimidoyl)propylidene]amino}-5-carbamimidamido-1-hydroxypentylidene)amino]-1-hydroxypropylidene}amino)-3-methylpentanoic acid	0.0890545	0.829293	0.374263	0.892743	1.76139	0.790973	9385.94	3512.81	8379.23		17.60_237.1453m/z	3034.16	13678.1	13243.9	7587.62	3887.98	6780.85	6507.05	1454.2	9908.67	1924.87	12855.3	0	7616.98	2055.64	4957.57	0	5281.54	0	5335.12	0	923.707	5845.53	6059.33	1222.68	10831.1	13691.7	14482.2	2930.59	12203.7	17903.7	14608.3	0	4016.71	11680
15.12_319.2237m/z	15.12	319.224	PDA	Laetisaric acid	0.0897024	0.0391629	0.317211	0.25877	1.81437	1.91789	2810.07	891.384	727.161		15.12_319.2237m/z	4352.31	2664.72	2181.97	2041.27	2504.17	0	0	0	2278.64	701.233	0	0	4137.04	937.614	1827.12	0	4166.53	446.581	1632.98	1263.86	3239.81	325.728	0	0	1870.19	0	316.852	0	2807.64	0	167.119	317.043	2662.17	1803.29
14.80_313.2343m/z	14.8	313.234			0.0901773	0.497181	0.226058	0.625004	1.83647	1.18063	935.959	211.581	584.978		14.80_313.2343m/z	1899.28	691.922	371.52	781.112	1173	77.7437	160.317	0	1381.36	1243.26	0	0	1724.87	0	326.317	0	604.68	1434.8	0	0	559.847	0	0	286.479	393.857	347.155	589.967	0	681.797	0	541.92	0	1353.8	1182.05
13.17_257.0827m/z	13.17	257.083	PDC	Picroside II	0.0905143	0.00022978	0.814475	0.361565	1.81784	2.38106	1088.83	886.827	393.684		13.17_257.0827m/z	1318.14	1036.26	1052.51	948.423	981.093	716.093	901.346	1040.54	802.711	1066.18	1243.21	517.368	883.596	1226.42	856.496	1193.56	895.314	637.282	1309.1	614.207	732.636	903	882.85	1028.82	672.646	993.251	784.142	1265.68	600.267	648.669	967.442	919.909	825.892	665.333
0.51_495.8921m/z	0.51	495.892			0.0910144	0.692848	2.38701	0.789902	1.7512	1.01856	898.367	2144.41	709.622		0.51_495.8921m/z	1859.79	1029.13	0	704.554	719.002	1073.15	601.107	1761.74	0	2119.96	365.523	1064.23	941.396	1935.84	1197.52	768.23	792.21	1477.3	1092.96	1049.9	837.565	2700.35	2009.15	3030.58	1664.81	928.254	1014.06	1234.79	757.532	1640.23	1332.22	1762.65	2746.12	604.378
7.05_496.2844m/z	7.05	496.284	PDC	1'-(3-{14-chloro-2-azatricyclo[9.4.0.0?,?]pentadeca-1(11),3,5,7,12,14-hexaen-2-yl}propyl)-6,7,8,8a-tetrahydro-5H-spiro[imidazo[1,2-a]pyridine-3,4'-piperidine]-2-ol	0.0910633	0.74423	1.50536	1.20373	1.80918	0.6011	1025.11	1543.16	1233.95		7.05_496.2844m/z	931.459	1465.96	464.221	1238.79	862.795	1481.51	789.957	1289.63	464.147	1196.6	1016.91	1789.06	485.668	1782.27	274.688	1280.49	1203.03	1305.08	996.579	868.265	1499.51	1900.15	1221.04	1551.93	1892.05	463.142	2218.47	1695.2	1443.87	824.908	1327.02	1122.83	1182.68	1085.07
1.01_303.0005m/z	1.01	303	PDC	Ethyl 3-(3-chloro-2,4,5-trifluorophenyl)-3-oxopropanoate	0.0927412	0.0279915	1.18381	1.12697	1.82972	1.99846	19796.3	23435	22309.8		1.01_303.0005m/z	21601.6	19397.4	17586.7	20599.4	24250.9	19870.2	19979.3	21609.5	21220.8	21689.6	14754.3	21577.1	18600.3	20517.8	18973.2	17391.8	20076.8	19702.8	14323.1	14246.9	26752.4	25060.2	22546.5	19380.8	24107.6	25278	25376.8	24269.3	26460.5	25550.4	19575.4	18508.1	24338.9	25888.4
5.46_248.0334m/z	5.46	248.033	PDC	Fosthiazate	0.0938957	0.875583	1.13837	0.985426	1.73163	0.756356	5976.96	6803.99	5889.85		5.46_248.0334m/z	6482.95	6248.25	5041.01	6135.63	6002.74	6051.33	7066.93	7695.35	6450.89	6345.92	5643.62	6163.2	5978.85	5325.48	6393.82	5808.46	6385.03	6095.85	5753.23	6712.99	6896.51	6596.93	7488.43	6234.09	6957.54	6687.2	6877.96	6743.41	6653.36	7659.7	6136.57	5475.18	7473.51	6811.05
11.66_455.1180m/z	11.66	455.118	PDC	Apafant	0.0943257	0.991259	1.49179	0.996413	1.77555	1.05431	1943.95	2899.96	1936.98		11.66_455.1180m/z	2915.57	2276.01	1871.58	712.63	2384.95	1628.45	2512.8	2049.21	2141.07	3625.41	2643.24	2092.53	2118.41	3487.8	1475.68	1353.83	2260.17	2392.03	1764.18	1921.27	2830.3	2795.73	3283.57	2690.23	1795.27	2946.28	2184.54	2742.11	2691.99	3165.8	3190.45	2200.23	3093.52	2787.87
0.69_188.1752m/z	0.69	188.175	PDC	4-(4-Piperidinyl)morpholine	0.095109	0.0236867	2.41405	2.60296	1.75271	2.01047	835.981	2018.1	2176.02		0.69_188.1752m/z	196.433	196.166	1176.5	1774.83	399.475	1054.76	2022.89	183.085	1082.81	2011.16	1768.39	0	1022.07	977.741	2138.09	510.863	1464.16	0	3020.13	3087.66	1042.29	1718	3207.47	2104.65	1012.81	1896.39	2272.15	472.796	1520.62	3778.21	3589.55	2415.74	175.815	2040.6
1.07_317.0229m/z	1.07	317.023	PDC	N-Oxalylglycine	0.096167	0.0117394	2.08629	2.08606	1.76007	2.10582	672.103	1402.2	1402.04		1.07_317.0229m/z	925.151	641.097	891.469	230.696	802.546	861.372	892.431	920.578	329.71	1089.8	1242.03	0	341.13	637.943	3.40353	1298.8	608.143	468.833	221.728	236.199	2292.17	1514.26	776.019	1026.36	567.471	1760.06	1296.53	850.04	997.613	0	1619.26	998.727	634.141	474.354
15.64_250.0855m/z	15.64	250.085	PDC	2-{[(2-Methylphenoxy)acetyl]amino}benzoic acid	0.0967303	0.467506	4.46722	1.61265	1.69726	1.20519	94	419.919	151.589		15.64_250.0855m/z	142.108	13.3258	0	220.566	505.032	613.893	130.482	2.24543	572.778	23.2738	151.904	98.5517	96.736	280.537	641.754	28.0325	91.1078	153.224	0	349.665	319.784	870.139	349.075	140.677	274.393	0	0	165.946	0	22.3661	269.462	258.29	683.99	185.33
1.99_151.9899n	1.99	152.997			0.0969153	0.976661	0.207938	0.984283	1.69485	0.909484	246.861	51.3319	242.981		1.99_151.9899n	189.29	21.9159	287.69	488.55	222.291	0	321.859	254.65	0	191.73	0	313.32	0	86.0996	147.723	213.691	0	71.2295	0	0	0	42.8427	70.4856	91.9994	235.092	0	310.959	321.568	73.1428	254.236	158.243	146.634	438.335	59.4592
0.47_94.0116n	0.47	95.0189			0.0970945	0.0347491	1.21155	1.29704	1.67579	1.96318	2851.83	3455.12	3698.95		0.47_94.0116n	2458.6	2614.69	3228.48	3105.56	3292.09	2963.22	2418.23	3974.29	2541.71	2589.82	2673.09	3906.62	1901.7	2558.05	3145.98	2987.46	1851.72	3455.2	2343.78	1869.33	3788.27	3551.4	2739.32	3741.5	2665.17	3601.02	3897.62	4142.64	3810.12	3905.29	2933.49	3159.25	4083.45	3839
3.22_166.1248m/z	3.22	166.125			0.0971123	0.448656	1.31852	1.19564	1.68995	1.01714	6099.75	8042.67	7293.1		3.22_166.1248m/z	5733.21	7183.77	4329.71	7152.31	7879.94	9667.83	6272.04	8237.71	7598.96	10454.2	8924.25	8625.48	11657.7	10321.4	10291	6844.26	7163.24	8980.57	10215.2	12414.9	6021.98	9161.72	8966.61	8020.37	5051.28	8217.91	6952.43	6643.45	4702.3	11204.4	9678.62	8985.8	7026.6	8620.13
18.79_444.2649m/z	18.79	444.265	PDC	4-Methoxy-2-methyldiphenylamine	0.0971429	0.0354208	1.96394	2.31406	1.82256	1.95646	359.226	705.498	831.271		18.79_444.2649m/z	0	263.202	819.297	354.405	0	0	0	0	1072.63	281.716	809.651	487.167	313.436	774.447	540.894	0	541.105	0	786.21	766.207	614.749	669.458	821.152	716.631	0	0	548.742	0	0	937.778	452.359	944.578	321.396	781.736
16.45_124.0730m/z	16.45	124.073	PDC	1,1,1-Trifluoro-3-methylbutan-2-amine	0.0982544	0.60786	0	0.581104	1.82082	0.722255	44.5671	0	25.8981		16.45_124.0730m/z	0	20.4747	104.458	53.3353	0	0	0	0	0	83.9551	0	0	0	0	15.8088	0	0	34.4377	15.2057	0	0	0	0	0	0	0	0	0	29.714	0	0	0	0	0
5.12_217.0917m/z	5.12	217.092	PDC	2-Hydroxy-3-O-tigloyl-6-O-acetylswietenolide	0.0989992	0.556144	1.12345	1.05035	1.69999	0.8462	3997.72	4491.22	4199.02		5.12_217.0917m/z	3767.14	3955.84	3798.13	4469.76	4052.15	4423.77	4154.42	4414.81	4405.01	4795.97	4717.49	4861.78	3268.49	4127.82	3720.05	4287.94	3583.45	3994.13	4049.25	3859.47	3930.44	4698.34	4792.04	4544.04	3550.05	4597.23	4114.31	4437.06	4496.1	4853.63	4778.09	5001.03	4228.74	4360.75
5.12_227.0751m/z	5.12	227.075	PDC	N-Isobutyl-4-methoxybenzenesulfonamide	0.0994436	0.570598	1.12702	1.05046	1.72697	0.75214	3704.1	4174.61	3891.01		5.12_227.0751m/z	3923.65	3090.49	3844.31	3957.94	3618.61	3360.95	3407.87	3903.77	4521.69	4131.24	3851.75	4325.61	3862.96	4418.36	3613.46	3770	3731.94	4030.41	3759.14	2990.46	4374.02	4261.53	4258.92	3803.95	3625.42	4153.96	4570.35	4759.8	4599.07	3672.26	4411.99	4294.66	3831.35	4514.86
18.53_119.0551m/z	18.53	119.055	PDC	Carbamazepine	0.100124	0.0944181	7.91079	9.29262	1.68152	1.69319	17.9233	141.788	166.555		18.53_119.0551m/z	58.5904	0	0	13.1029	0	241.64	120.744	150.007	0	0	0	0	47.0751	175.809	22.0175	51.6705	0	240.213	55.7997	259.702	167.74	297.167	0	102.245	143.059	123.17	178.311	0	0	0	109.753	79.5398	166.176	329.635
15.92_291.1945m/z	15.92	291.195	PDA	3-Cyclopentene-1-octanoic acid, 2-(3-hydroxy-1-penten-1-yl)-5-oxo-	0.100866	0.285784	0.42684	1.7853	1.80367	1.08879	442.571	188.907	790.12		15.92_291.1945m/z	553.693	624.601	165.354	426.636	1062.59	847.094	280.43	752.432	547.937	0	0	0	624.217	44.6753	395.383	203.144	551.05	691.946	202.282	0	208.827	145.222	0	401.578	827.474	756.318	379.506	1145.34	417.408	0	1918.01	0	525.781	894.436
0.62_477.7857n	0.62	478.793			0.101524	0.192815	5.69908	3.18788	1.7206	1.40531	346.239	1973.25	1103.77		0.62_477.7857n	0	0	0	1384.96	0	0	931.659	0	569.211	1788.02	3263.64	0	573.446	0	5234.16	0	0	0	4425.24	4175.38	0	1690.14	3625.8	2577.05	0	831.004	2130.64	0	1289.92	5028.48	2984.74	5402.73	0	0
0.54_548.9504m/z	0.54	548.95	PDC	4-({1-[2-({[(1-{[1-({1-[(1-{[1-({1-[(1-{[5-amino-1-({5-amino-1-[(1-carboxyethyl)carbamoyl]pentyl}carbamoyl)pentyl]carbamoyl}-3-carbamoylpropyl)carbamoyl]-2-hydroxyethyl}carbamoyl)-2-carboxyethyl]carbamoyl}-2-methylbutyl)carbamoyl]-2-(4H-imidazol-4-yl)ethyl}carbamoyl)-3-carbamoylpropyl]carbamoyl}-2-hydroxyethyl)carbamoyl]methyl}carbamoyl)pyrrolidin-1-yl]-3-methyl-1-oxobutan-2-yl}carbamoyl)-4-(2-am…	0.103391	0.0874325	2.94021	2.6351	1.62988	1.77193	1475.08	4337.05	3886.99		0.54_548.9504m/z	655.71	2904.23	0	2340.38	4757.18	5108.2	7122.3	0	0	3319.19	6049.6	0	4394.74	1836.59	3972.66	2933.4	0	1595.49	4066.41	9254.59	1127.52	5154.3	7432.95	3633.41	1344.96	5971.82	4548.34	0	5052.38	2463.44	467.013	5743.93	8377.91	3371.93
19.07_537.3947m/z	19.07	537.395	PDA	Hyperforin	0.103608	0.0465066	0.168083	0	1.74476	1.92795	4085.68	686.733	0		19.07_537.3947m/z	8001.12	4129.68	4211.92	0	0	0	1996.49	2758.3	0	0	3239.52	0	4233.47	5327.74	9488.18	5819.72	0	0	25180.3	6478.54	0	2746.93	0	0	455.404	0	0	0	0	0	270.878	0	0	0
19.47_124.0730m/z	19.47	124.073	PDC	1,1,1-Trifluoro-3-methylbutan-2-amine	0.103867	0.2194	3.41873	2.63755	1.82081	1.35563	76.862	262.771	202.727		19.47_124.0730m/z	172.578	83.5648	51.3053	0	171.541	234.106	0	0	193.694	349.278	433.675	104.851	514.828	80.2854	530.369	217.801	238.769	172.555	8.76269	0	472.175	313.854	224.297	40.7557	29.8494	233.159	110.64	124.079	185.526	233.562	204.996	109.691	0	179.004
14.85_299.2816n	14.85	300.289	PDA	2S-Amino-4E-octadecene-1,3S-diol	0.105277	0.859398	0.232666	0.910199	1.80156	1.08044	595.062	138.451	541.625		14.85_299.2816n	0	518.127	832.569	1029.55	0	525.855	701.067	1051.71	636.534	702.822	641.166	679.732	352.078	558.255	990.162	294.878	791.218	0	370.759	969.71	0	0	218.804	334.998	161.131	464.399	482.473	399.174	93.786	876.918	262.86	924.207	1203.27	196.619
2.09_159.0648m/z	2.09	159.065	PDC	3-[(4-{5-[4-(3-carboxyprop-2-enamido)butyl]-3,6-dioxopiperazin-2-yl}butyl)carbamoyl]prop-2-enoic acid	0.106125	0.834815	0.666624	1.06984	1.76281	0.246724	350.507	233.656	374.987		2.09_159.0648m/z	284.134	323.831	477.329	316.734	175.202	362.182	200.397	366.308	256.04	0	143.469	0	744.423	161.587	218.891	208.759	59.5617	338.549	0	85.2463	340.236	269.406	174.006	150.977	611.72	425.756	403.429	141.058	847.45	0	74.058	0	608.25	438.223
15.09_321.1564m/z	15.09	321.156	PDC	Tyr-Arg	0.106664	0.851223	2.14763	1.18206	1.81009	0.341483	311.508	669.006	368.221		15.09_321.1564m/z	0	160.306	778.097	307.63	0	0	528.202	803.401	0	0	412.162	1189.77	0	205.921	459.615	747.3	1296	0	630.271	649.887	425.422	775.591	803.226	671.783	373.881	0	1474.89	1038.34	1240.5	31.8523	331.649	154.881	725.708	0
17.78_518.1317n	17.78	519.139	PDC	9-(2-chlorophenyl)-N-(4-methoxyphenyl)-3-methyl-17-thia-2,4,5,8,14-pentaazatetracyclo[8.7.0.0^{2,6}.0^{11,16}]heptadeca-1(10),3,5,8,11(16)-pentaene-14-carboxamide	0.108586	0.241137	35.7777	18.3044	1.59974	1.28733	53.4616	1912.73	978.58		17.78_518.1317n	187.68	26.1667	0	0	0	2559.62	0	0	0	0	0	0	2593.98	0	0	0	3115.75	0	0	2063.23	432.645	3783.24	0	3435.04	9363.78	0	0	0	0	3262.86	0	0	3745.58	0
0.54_906.8256m/z	0.54	906.826	PDC	(2S,5S,11S,15R)-11-(hydroxymethyl)-2,6,6,15-tetramethyl-14-(6-methylheptan-2-yl)tetracyclo[8.7.0.0?,?.0??,??]heptadec-1(10)-en-5-ol	0.10875	0.283953	2.73203	1.97906	1.67807	1.34308	8995.58	24576.2	17802.8		0.54_906.8256m/z	0	24593.1	11389.3	0	5937.41	18829.7	42528.8	0	0	23279	38341.9	0	0	0	5245.69	0	0	0	6946.34	16167.9	17064.4	12220.3	33002.4	36017.6	0	13286.7	33802.4	0	35062.2	16553.4	5856.46	15220.5	32684.3	2885.63
0.54_582.9442m/z	0.54	582.944	PDD	6,7-Dichloro-2-methyl-3-(trifluoromethyl)quinoxaline	0.109002	0.340732	3.13758	3.14601	1.58655	1.02445	875.261	2746.2	2753.58		0.54_582.9442m/z	1401.81	366.53	1732.7	0	0	0	6683.68	0	0	3529.08	0	0	0	1680.23	6167.78	320.767	0	444.427	3831.71	15534.9	3786.68	2838.37	167.176	4192.56	0	4604.12	4895.39	2363.44	889.198	1289.94	0	5346.81	7144.62	4215.03
16.50_566.3991n	16.5	567.406			0.109787	0.131186	0	0.0661334	1.78085	1.66848	3465.52	0	229.186		16.50_566.3991n	8005.65	4897.58	958.833	0	0	0	0	0	0	0	628.561	530.502	4075.37	9850.83	9176.2	4357.1	0	0	5118.49	6076.92	0	0	0	0	2652.47	0	0	0	0	0	0	1722.29	0	0
0.62_440.0634n	0.62	441.071			0.109804	0.314451	5.07364	2.27722	1.65222	1.19678	3907.93	19827.4	8899.21		0.62_440.0634n	0	0	1617.78	14013.9	9962.56	4463.33	0	5240.45	23194.7	20896	371.019	0	32476.8	17539	2748.74	4583.28	31185.9	11435.6	18656.7	6167.17	24306	37388.1	0	17615.6	6010.58	29027.7	0	0	16797.8	1820.7	0	0	0	0
10.58_213.1016m/z	10.58	213.102	PDA	Carbanilide	0.109822	0.11383	0.0987615	0.109128	1.7703	1.65416	219.631	21.6911	23.9678		10.58_213.1016m/z	0	482.829	128.773	266.921	106.085	101.445	116.63	144.484	169.185	124.896	0	174.403	119.918	14.3931	0	0	173.541	0	58.9995	0	0	86.7643	0	0	0	158.118	0	0	59.6389	222.901	0	121.629	131.315	0
17.57_394.3462m/z	17.57	394.346	PDC	pentacyclo[7.3.1.1^{4,12}.0^{2,7}.0^{6,11}]tetradecane	0.10998	0.449958	0.54662	0.824095	1.79956	1.19501	1113.57	608.697	917.684		17.57_394.3462m/z	1576.92	1445.66	604.025	827.656	512.556	528.841	663.364	1375.67	1981.51	980.649	674.981	1288.36	537.14	119.135	432.665	1334.5	1413.7	1091.01	1317.5	1413.6	615.161	333.394	528.519	957.713	1553.63	1612.46	1152.98	703.916	1183.84	609.393	695.496	675.687	1175.06	443.151
5.46_249.0414m/z	5.46	249.041	PDC	Acetamide, N-(6-methyl-2-benzothiazolyl)-2-[[3,4,6,7-tetrahydro-3-(2-methoxyphenyl)-4-oxothieno[3,2-d]pyrimidin-2-yl]thio]-	0.110434	0.926947	1.08704	1.0039	1.71678	1.07247	13309.7	14468.2	13361.5		5.46_249.0414m/z	12413	12934.3	13339.7	14551.6	13467.3	14025.6	13547.4	15011.6	13381.2	15407.2	14216.3	14449.4	11557.7	15044.7	14098.6	13484.1	12932.1	13918.4	13291.9	13128.5	13327.2	14535.5	15341.9	14668.1	14221.1	14625.9	14090.5	15201.9	13830.2	15733.8	15155.1	14798.3	15682.2	14753.8
16.88_306.2631m/z	16.88	306.263	PDD	Valproic acid	0.11155	0.369362	0.149995	0.436645	1.68165	1.23501	798.551	119.779	348.684		16.88_306.2631m/z	1481.48	436.183	0	1276.54	101.776	0	0	0	1293.62	467.962	500.881	0	0	85.1097	0	0	596.265	653.712	0	0	425.856	0	53.2594	0	872.584	0	510.193	137.424	885.719	1011.71	0	0	207.256	49.9475
15.43_223.0631m/z	15.43	223.063	PDA	3-[(2-Chloro-3-pyridinyl)amino]-2-cyclohexen-1-one	0.112289	0.694355	0.274974	1.27166	1.77434	0.852725	474.8	130.558	603.783		15.43_223.0631m/z	0	685.072	619.28	594.849	276.489	489.158	10.2095	334.092	45.7398	44.5422	75.492	74.7136	46.8281	0	377.764	405.82	0	293.278	201.593	10.1818	0	123.078	0	399.154	113.822	0	0	0	376.803	154.114	456.313	122.598	647.332	819.318
6.83_195.0622m/z	6.83	195.062	OL2a	2-Octenedioic Acid	0.113875	0.0431115	5.29192	6.57989	1.59913	1.88633	51.7999	274.121	340.838		6.83_195.0622m/z	0	0	0	207.2	31.2479	529.299	765.362	0	88.3696	324.395	363.191	0	108.949	26.5752	197.837	168.494	642.076	0	154.067	184.768	181.857	521.201	24.0028	369.423	90.2638	422.973	180.262	676.711	566.007	532.581	251.753	655.433	138.475	404.106
17.24_493.3498m/z	17.24	493.35	PDA	Glycerol tricaprylate	0.115597	0.138928	4.8367	4.93234	1.59141	1.42341	231.095	1117.74	1139.84		17.24_493.3498m/z	369.427	0	0	554.955	1008.1	0	0	2591.1	1241.88	0	378.468	1510.38	1496.95	0	292.231	504.89	1024.46	1264.57	902.892	789.235	742.535	1698.15	0	2030.28	1222.52	887.25	0	1211.36	1150.14	0	0	2953.34	1896.05	2660.77
0.73_169.0405n	0.73	170.048	PDC	1-(3-Chlorophenyl)guanidine	0.115628	0.00527129	0.614591	0.183552	1.56704	2.20696	1378.62	847.284	253.047		0.73_169.0405n	1575.52	940.163	1025.64	1973.14	0	1196.65	1152.63	397.528	623.116	780.258	0	724.398	158.619	420.293	891.429	1018.95	494.884	793.397	0	0	456.656	1194.99	771.645	965.843	1055.31	451.908	533.831	242.572	770.403	1248.78	884.452	0	674.368	45.978
17.11_1370.9491n	17.11	1371.96			0.116064	0.080065	0.10597	0	1.76545	1.81199	12017.1	1273.45	0		17.11_1370.9491n	28765	5726.97	9688.32	3887.99	0	0	4374.19	2303.54	0	0	0	2106.94	4239.36	23243.9	20521.7	6387.71	0	0	59544.4	26091.4	0	5093.81	0	0	0	0	0	0	0	0	0	0	0	2516.53
1.37_532.1339n	1.37	533.141			0.116185	0.150174			1.58949	1.42301	0	844.53	1384.58		1.37_532.1339n	0	0	0	0	0	1794.84	1528.03	0	0	3044.98	2519.87	3960.1	0	346.725	546.214	1828.35	0	1995.18	2836.44	4535.23	0	733.309	2146.88	497.926	0	1514.78	1270.23	0	0	0	0	757.646	0	2047.47
0.58_192.0737m/z	0.58	192.074	OL2a	1-Methyl-L-Histidine	0.119543	0.0350069	4.54023	4.18458	1.59163	1.94962	144.677	656.866	605.411		0.58_192.0737m/z	0	0	0	578.707	0	475.208	0	0	585.779	776.618	0	0	536.429	304.474	714.249	356.785	478.914	0	605.009	651.417	1087.1	592.952	0	947.413	0	461.579	673.503	0	384.37	282.36	142.402	1014.32	0	0
16.70_222.0559n	16.7	223.063	PDC	Hexamethylcyclotrisiloxane	0.119736	0.548418	0.150338	1.56675	1.75328	0.733836	493.41	74.1785	773.05		16.70_222.0559n	0	1016.91	308.827	647.907	1389.13	1503.75	422.281	0	1251.98	13.5455	538.801	0	471.648	942.206	201.028	0	0	441.603	0	420.582	296.714	0	0	0	559.032	0	179.961	61.399	0	0	909.533	154.807	422.176	0
16.47_185.0568m/z	16.47	185.057	PDC	(2S)-2,3-dihydropyridine-2,6-dicarboxylate	0.120471	0.318353	0.486832	0.623734	1.60389	1.26963	552.79	269.116	344.794		16.47_185.0568m/z	848.941	165.71	439.665	756.844	354.497	220.84	98.33	617.108	299.457	351.551	235.329	375.134	529.899	66.047	91.709	75.5967	235.153	71.7649	0	146.255	239.371	285.3	244.832	306.959	668.614	351.407	940.721	379.756	597.598	350.112	102.439	272.149	214.779	143.867
10.22_197.1143m/z	10.22	197.114	PDC	9-Hydroxynonanoic acid	0.120923	0.0306281			1.5846	1.88713	0	121.933	217.862		10.22_197.1143m/z	0	0	0	0	104.357	0	241.397	521.102	0	173.54	0	383.021	209.499	236.077	251.767	0	134.124	24.8388	0	1.84163	68.9285	0	313.599	105.205	120.524	597.592	539.016	184.084	0	0	0	89.1093	97.5078	79.4933
16.80_243.1348m/z	16.8	243.135	PDC	Leu-Gln	0.123695	0.483661	3.38248	0.607644	1.64398	1.14445	195.541	661.414	118.819		16.80_243.1348m/z	207.404	125.748	0	449.013	105.105	244.302	494.889	62.6836	0	0	537.119	570.185	353.915	631.468	385.52	451.411	0	535.066	0	155.95	943.514	1153.29	68.8418	480.006	312.984	517.358	1401.45	660.117	0	527.751	630.608	41.9039	331.312	8.16417
13.44_213.1844m/z	13.44	213.184	PDC	N-Cyclohexyl-N'-[2-(dimethylamino)ethyl]urea	0.12445	0.649327	0.19732	0.735788	1.77616	1.05576	354.779	70.0049	261.042		13.44_213.1844m/z	806.609	255.788	247.211	109.509	408.696	187.084	163.776	232.504	550.449	176.771	310.851	0	351.544	121.478	0	18.2976	261.603	196.43	1014.54	0	143.393	0	136.626	0	380.707	403.017	122.422	0	78.5713	0	322.098	273.09	357.977	305.294
0.58_592.7821m/z	0.58	592.782			0.125152	0.355918			1.62128	0.989854	0	1266.72	116.972		0.58_592.7821m/z	0	0	0	0	0	4199.16	0	0	428.12	0	0	0	3200.48	1136	0	1362.78	0	0	0	0	3306.95	847.552	0	912.388	2574.98	697.508	0	0	2134.28	0	0	0	0	0
14.51_282.1136n	14.51	283.121			0.125838	0.0434196	0.750934	0.723729	1.60723	1.88948	1601.04	1202.28	1158.72		14.51_282.1136n	1645.65	1724.21	1171.5	1862.8	1273.34	1641.49	1856.82	1827.81	1809.21	1893.29	2039.97	1692.37	1332.19	1880.41	1618.69	1570.01	1093.77	2057.57	1840.75	1730.79	896.395	1599.61	958.759	1354.34	1213.23	1231.3	1253.73	1272.83	1069.62	1366.35	1070.69	1329.03	1033.6	714.341
15.64_384.1928m/z	15.64	384.193	PDA	Benzoic acid, 3-[(3-methoxybenzoyl)amino]-4-(4-methyl-1-piperazinyl)-, methyl ester	0.125897	0.0278892	141.9	38.7749	1.56441	1.89968	7.51151	1065.88	291.258		15.64_384.1928m/z	0	0	0	30.046	0	0	0	0	597.366	0	0	0	0	0	0	0	0	0	0	0	657.798	2769.08	0	836.646	0	0	52.062	0	9.1757	0	0	0	563.986	0
1.07_158.1172m/z	1.07	158.117	PDC	O-t-Butyl-L-serine, methyl ester	0.125907	0.060203	1.51312	1.36745	1.61997	1.74997	869.048	1314.98	1188.38		1.07_158.1172m/z	706.27	987.771	1072.06	710.085	1081.52	1571.35	1357.12	994.58	1197.03	1544.19	1252.87	1199.35	949.253	1133.14	1041.04	869.205	649.44	869.101	1786	1190.93	1171.51	1535.88	1813.03	739.476	946.956	1092.41	1364.56	1525.48	1430.64	1008.12	1333.03	1558.57	1255.23	1403.07
1.04_244.9928m/z	1.04	244.993	PDD	3-[(2,6-Dichlorobenzyl)oxy]benzaldehyde	0.126958	0.246368	1.21952	1.17557	1.65564	1.49181	3345.06	4079.36	3932.33		1.04_244.9928m/z	2638.4	2782.15	3647.61	4312.07	3265.5	4284.6	3845.45	3797.5	2939.16	4021.9	3395.75	4478.81	3140.26	3285.62	2109.46	2616.83	2755.85	3142.38	3921.57	1901.85	4186.84	3997.02	4384.28	3749.31	3952.96	4374.5	3557.94	3349.4	3579.6	3837.69	4859.86	3293.66	4392.3	4242.04
17.11_1365.9934n	17.11	1367			0.12711	0.0973087	0.166391	0.0758261	1.76231	1.76	6160.68	1025.08	467.141		17.11_1365.9934n	13867.6	3695.23	6770.68	309.241	0	128.03	1604.15	3122.43	0	1722.18	1026	1390.1	2507.19	8613.36	7858.21	2425.36	0	1461.39	24321.5	9584.78	1372.91	199.776	1190.91	1336.73	0	583.435	419.847	0	0	0	0	0	0	0
11.53_337.1013m/z	11.53	337.101	PDC	5-Amino-1-methyl-3-(methylsulfanyl)-1H-pyrazole-4-carbonitrile	0.127519	0.0815847	2.00271	0.073158	1.73121	1.74084	162.954	326.349	11.9214		11.53_337.1013m/z	299.998	263.323	0	88.4952	639.44	292.188	47.5245	115.042	203.24	132.809	370.778	178.89	427.198	0	495.784	297.17	277.245	45.6785	562.591	322.535	461.085	333.981	173.858	336.473	559.809	120.903	0	277.205	493.671	404.605	80.7109	394.35	508.736	0
2.46_168.0629m/z	2.46	168.063	OL1	4-Acetamidobutanoic Acid	0.12771	0.355918	15.644	0	1.5339	1.23842	21.9919	344.043	0		2.46_168.0629m/z	0	87.9677	0	0	0	329.167	257.923	234.125	0	472.25	97.7017	223.982	0	171.054	0	0	0	0	152.88	0	0	766.901	89.3665	519.903	0	0	0	149.457	0	10.6721	0	708.01	0	0
15.87_185.0307m/z	15.87	185.031	PDC	[1,1'-Biphenyl]-4-yl 4-methylbenzenesulfonate	0.128069	0.200683	5.705	6.83771	1.54727	1.36792	51.7233	295.081	353.669		15.87_185.0307m/z	0	0	0	206.893	0	427.607	883.629	290.525	0	0	331.39	0	0	0	64.0106	457.489	0	189.93	365.33	0	0	461.246	550.751	168.328	0	199.85	897.993	667.866	0	548.609	59.6477	808.237	0	40.9616
18.40_477.3914m/z	18.4	477.391	PDC	1,3-bis(nonanoyloxy)propan-2-yl nonanoate	0.128303	0.128303	0	0	1.64237	1.6979	214.803	0	0		18.40_477.3914m/z	512.384	32.0792	0	314.75	0	0	0	0	0	0	0	0	0	0	0	0	0	0	0	0	0	0	0	0	0	0	0	106.593	0	0	0	0	0	0
3.72_172.0730n	3.72	173.08	OL2b	2-Octenedioic Acid	0.129047	0.997753	1.99724	0.99824	1.62928	0.567873	177.738	354.984	177.425		3.72_172.0730n	128.59	72.2057	434.893	75.2619	315.903	378.78	0	0	341.74	245.959	0	212.963	221.113	55.4534	28.29	442.254	992.775	0	329.454	0	390.904	304.068	244.912	480.051	459.122	12.6463	238.001	805.9	394.398	441.374	215.484	644.839	630.091	465.955
10.01_451.0842m/z	10.01	451.084	PDC	7H-1,2,4-Triazolo[3,4-b][1,3,4]thiadiazine, 3-(2,5-dimethoxyphenyl)-6-(3,4-dimethoxyphenyl)-	0.129335	0.0534291	17.7149	6.7844	1.58417	1.76157	115.459	2045.36	783.323		10.01_451.0842m/z	461.838	0	0	0	1744.65	231.57	0	0	154.714	3813.72	1636.62	0	130.575	4595.27	7423.07	0	3901.76	4889.07	0	0	1876.98	5107.59	0	1196.85	1326.38	0	0	4291.32	3792.7	5878.2	1139.93	2340.86	660.362	3789.77
0.98_217.9975n	0.98	219.005	PDC	2-(phosphonooxy)benzoic acid	0.131752	0.00250615	17.8356	23.1637	1.64071	2.25148	189.368	3377.49	4386.47		0.98_217.9975n	0	173.608	0	583.865	5354.04	1493.8	4221.75	2366	0	1345.22	0	626.855	1211.38	0	470.338	0	0	0	0	0	8413.19	1619.32	3477.46	0	3580.28	12305.3	5676.56	3160.64	4967.52	5080.15	2558.11	0	7078.69	5590.65
0.65_385.1310m/z	0.65	385.131	PDC	2,5-dioxopyrrolidin-1-yl 4-(pyren-1-yl)butanoate	0.133079	0.297703	2.92154	2.27859	1.68045	1.07941	1261.32	3684.99	2874.03		0.65_385.1310m/z	1024.73	3132.23	0	888.312	3093.33	5588.45	2720.69	1314.72	5738.51	685.869	6548.67	3099.97	284.964	2255.81	879.857	2800.19	2728.7	5077.89	0	5014.03	3849.34	393.7	4168.92	6327.99	4503.07	0	0	0	1028.45	9588.65	7911.73	10615	1118.42	5625.29
5.51_254.1015m/z	5.51	254.101	PDC	2-Acetamido-3-(4-hydroxy-3-methoxyphenyl)propanoic acid	0.133266	0.148852	4.21677	5.42433	1.57039	1.41491	15.6246	65.8853	84.7529		5.51_254.1015m/z	0	0	0	62.4983	153.931	86.6392	0	175.398	0	51.577	120.179	0	140.28	0	69.9848	132.07	143.343	68.2092	0	0	0	84.1385	115.411	63.9915	80.8333	171.18	89.4928	251.711	0	171.162	78.5311	75.9151	213.477	299.051
1.37_158.0121m/z	1.37	158.012	PDC	(2,2,2-Trifluoroethyl)thiourea	0.133317	0.960004	1.35645	1.01449	1.71416	0.347021	564.132	765.217	572.308		1.37_158.0121m/z	390.715	845.588	404.664	615.563	95.9662	1038.71	853.384	290.293	585.151	677.783	352.414	645.401	672.805	184.119	548.22	862.402	463.677	382.658	1248.62	561.826	782.121	871.611	751.018	656.115	349.549	804.682	862.779	417.303	614.268	825.985	521.168	750.833	243.52	988.543
8.90_233.0777m/z	8.9	233.078	PDA	Kifunensine	0.133374	0.53829	1.73805	0.850746	1.5604	1.15164	970.629	1687	825.759		8.90_233.0777m/z	807.022	845.332	785.076	1445.09	1213.38	1166.59	1026.15	0	1466.99	1914.24	508.261	1203.18	2046.26	598.491	486.535	1305.64	1767.64	1331.13	1774.84	1321.55	2320.1	1000.16	1054.69	2373.05	738.655	718.604	753.564	1756.77	944.099	1628.2	2460.3	2723.41	2652.69	1906.44
0.54_846.8250m/z	0.54	846.825			0.133889	0.392399	15.9675	10.0889	1.75338	0.998024	515.301	8228.07	5198.85		0.54_846.8250m/z	0	0	2061.21	0	0	0	18671.6	0	0	0	13834.5	0	0	0	6461.9	0	0	0	0	0	0	2817.59	10322.2	19772.5	0	10774.7	10385.7	0	0	10408.5	15665.3	10704.4	13006.1	4366.88
0.60_169.0549m/z	0.6	169.055	PDC	2,8-diazatetracyclo[7.6.1.0?,??.0??,??]hexadeca-1,3,5(16),6,8,10,12,14-octaene	0.133975	0.155994			1.54044	1.50707	0	185.324	200.238		0.60_169.0549m/z	0	0	0	0	141.436	133.909	0	0	0	0	0	145.753	0	0	0	0	285.972	101.958	0	0	0	370.208	0	371.088	0	99.09	0	278.926	218.685	211.714	0	178.861	0	0
14.59_299.2088m/z	14.59	299.209	PDC	(2S)-3-hydroxy-2-[(8-{3-[(2Z)-oct-2-en-1-yl]oxiran-2-yl}octanoyl)oxy]propyl dodecanoate	0.133975	0.133975	0	0	1.74043	1.60886	42.1844	0	0		14.59_299.2088m/z	84.2638	0	84.4736	0	0	10.2402	181.541	8.05176	251.095	370.553	0	228.849	189.752	0	115.476	12.0936	0	0	0	30.7982	0	0	0	0	0	0	0	0	0	0	0	0	0	0
6.58_393.4337m/z	6.58	393.434			0.133977	0.252125			1.5363	1.25433	0	155.241	145.384		6.58_393.4337m/z	0	0	0	0	0	0	276.526	321.638	0	0	165.008	0	0	0	929.104	151.044	0	0	0	461.02	0	309.576	311.389	0	0	0	0	451.507	69.8936	0	336.293	0	0	0
0.54_485.8650n	0.54	486.872			0.133983	0.581906	0	0.540065	1.54763	1.08075	346.691	0	187.236		0.54_485.8650n	689.918	0	0	696.847	1707.87	0	0	418.242	446.039	1130.84	0	0	0	880.917	0	1124.06	0	0	0	1060.72	0	0	0	0	440.12	0	1541.27	0	0	0	0	0	1525.11	0
2.81_150.0548m/z	2.81	150.055	OL2b	Pyridoxal	0.133996	0.355918			1.54198	0.989854	0	16.7	8.63677		2.81_150.0548m/z	0	0	0	0	0	0	0	0	0	0	32.1899	0	0	46.6233	27.7062	0	0	0	0	0	0	33.1247	0	33.6755	0	0	0	0	39.5446	0	0	0	35.1316	0
4.79_234.0787m/z	4.79	234.079	PDA	4-(4-Chlorophenyl)-4,5,6,7-tetrahydro-3H-imidazo[4,5-c]pyridine	0.133999	0.355918			1.5359	0.979853	0	30.654	12.7057		4.79_234.0787m/z	0	0	0	0	0	0	0	0	0	0	69.5966	0	0	0	50.1711	0	0	0	0	0	0	60.7699	61.8461	0	73.0803	62.687	0	0	0	0	0	0	0	0
2.71_183.0624m/z	2.71	183.062	PDC	6-hydroxy-2-imino-8,9-dihydro-2H-purin-8-one	0.134007	0.89333	0	1.16733	1.69126	0.323074	45.9369	0	53.6234		2.71_183.0624m/z	0	0	90.953	92.7948	0	237.653	0	0	0	0	98.0489	0	0	251.174	0	0	0	0	80.4768	0	0	0	0	0	103.788	0	68.0908	0	0	0	37.6361	0	0	0
0.58_430.7451m/z	0.58	430.745	PDC	trimethyl(2-{[(2R)-3-[(6Z,9Z,12Z,15Z)-octadeca-6,9,12,15-tetraenoyloxy]-2-{[(6E,8Z,11Z,14Z)-5-oxoicosa-6,8,11,14-tetraenoyl]oxy}propyl phosphono]oxy}ethyl)azanium	0.134009				1.54208	0	0	52.045	0		0.58_430.7451m/z	0	0	0	0	316.239	191.406	0	0	0	0	2.48589	0	0	0	0	0	0	0	732.676	0	105.164	0	103.016	0	0	0	0	0	0	0	0	0	307.561	0
15.14_245.6148m/z	15.14	245.615			0.134029	0.155412			1.71343	1.40942	0	58.9378	63.8094		15.14_245.6148m/z	0	0	0	0	0	0	0	0	0	0	0	142.291	0	147.117	112.652	0	0	0	0	0	0	0	116.347	119.404	0	0	0	111.15	0	164.499	151.579	0	0	0
10.14_779.2453m/z	10.14	779.245	PDC	2-[({3-[3-(3-{[bis(carboxymethyl)amino]methyl}-4-hydroxy-2-methyl-5-(propan-2-yl)phenyl)-1,1-dioxo-3H-2,1lambda6-benzoxathiol-3-yl]-6-hydroxy-2-methyl-5-(propan-2-yl)phenyl}methyl)(carboxymethyl)amino]acetic acid	0.134062	0.989402	0.000208424	1.01143	1.54956	1.00432	252.976	0.0527263	255.867		10.14_779.2453m/z	0	501.936	509.969	0	0	0	0	0	0	0	0	0	0	492.77	0	0	0	0	0	670.814	0	0	0.210905	0	323.549	0	0	378.082	0	530.482	469.181	0	375.05	0
16.22_457.3498m/z	16.22	457.35			0.134096	0.134096	0	0	1.69657	1.63204	468.672	0	0		16.22_457.3498m/z	0	0	955.588	919.101	0	0	0	0	0	0	0	0	0	0	0	0	0	0	0	0	0	0	0	0	0	0	0	0	0	0	0	0	0	0
11.53_157.5854m/z	11.53	157.585	PDC	10-(4-methylpiperazin-1-yl)-9-azatricyclo[9.4.0.0?,?]pentadeca-1(15),3,5,7,9,11,13-heptaene	0.134106				1.53767	0	0	24.4575	0		11.53_157.5854m/z	0	0	0	0	0	39.5872	0	0	0	0	0	0	0	0	0	0	55.0105	0	0	35.7038	47.9242	0	49.9059	0	0	0	38.8103	0	0	0	0	0	0	0
2.04_113.0572m/z	2.04	113.057	PDC	1-hydroxyethyl	0.134139	0.355918			1.71132	1.20735	0	0.695599	1.04852		2.04_113.0572m/z	0	0	0	0	27.49	5.01702	0	0	0	0	1.90266	0	0	0	23.777	1.6973	0	0	2.53283	6.19529	1.42271	1.35968	0	0	5.29004	0	0	0	0	0	0	0	0.317704	3.72843
14.78_317.2079m/z	14.78	317.208	PDA	13S-Hydroxy-9Z,11E,15Z-octadecatrienoic acid	0.13415	0.13415	0	0	1.55466	1.68359	141.249	0	0		14.78_317.2079m/z	289.1	0	0	275.898	424.515	0	450.197	0	0	0	0	0	0	494.761	0	0	0	0	0	117.685	0	0	0	0	0	0	0	0	0	0	0	0	0	0
0.56_791.7189m/z	0.56	791.719			0.134234				1.71139	0	0	729.85	0		0.56_791.7189m/z	0	0	0	0	0	0	0	0	0	0	0	0	0	1471.9	0	0	877.758	0	0	0	1501.23	1418.18	0	0	0	0.000490181	0	880.175	0	0	0	0	0	0
15.43_478.2927m/z	15.43	478.293	PDC	[(2R)-2-hydroxy-3-[(8Z,11Z,14Z)-icosa-8,11,14-trienoyloxy]propoxy]phosphonic acid	0.134263	0.355918			1.70173	0.979853	0	147.279	81.4543		15.43_478.2927m/z	0	0	0	0	0	0	0	0	0	0	0	0	0	0	0	592.046	0	0	0	0	0	0	303.396	285.719	0	0	0	0	0	0	0	0	0	0
17.60_475.3983m/z	17.6	475.398	PDC	(2S)-1-hydroxy-3-(octanoyloxy)propan-2-yl pentadecanoate	0.134359	0.134359	0	0	1.68562	1.63811	376.787	0	0		17.60_475.3983m/z	0	0	727.481	779.667	0	191.392	0	10.3925	0	0	0	2564.03	0	0	646.619	101.127	0	0	0	0	0	0	0	0	0	0	0	0	0	0	0	0	0	0
14.80_417.2739n	14.8	418.281	PDC	3-[(13-carboxy-4-hydroxytridecanoyl)oxy]-4-(trimethylazaniumyl)butanoate	0.134618				1.71121	0	0	113.999	0		14.80_417.2739n	0	0	0	0	0	0	0	253.81	0	0	0	0	0	0	0	149.202	0	0	260.803	0	238.215	217.78	0	0	0	0	0	0	0	0	0	0	0	0
0.56_969.7977m/z	0.56	969.798			0.134673	0.134673	0	0	1.68375	1.62704	1725.72	0	0		0.56_969.7977m/z	3290.28	3612.6	0	0	5375.42	0	0	0	0	0	0	0	0	0	0	0	0	5836	0	0	0	0	0	0	0	0	0	0	0	0	0	0	12185	0
1.39_311.1230m/z	1.39	311.123	PDC	Aspterric acid	0.134694	0.285797			1.53163	1.10974	0	413.731	167.486		1.39_311.1230m/z	0	0	0	0	0	1040.12	1241	0	1815.11	2179.24	257.528	2608.51	490.364	1330.15	113.963	1434.98	1894.95	2605.99	17.1678	723.94	0	788.268	866.657	0	0	70.1269	0	0	0	0	0	0	0	393.633
15.09_301.1983n	15.09	302.206			0.1349	0.355918			1.71087	0.979853	0	346.737	20.1434		15.09_301.1983n	0	0	0	0	0	0	0	0	0	0	0	0	0	0	0	0	0	0	0	0	730.737	656.212	0	0	0	0	0	0	470.789	0	0	0	0	0
10.53_856.5711m/z	10.53	856.571	PDC	(7E)-11,12,13-Trihydroxy-4,5,8-trimethyl-3-(2-methylpropyl)-3,3a,4,6a,9,10,11,12,13,14-decahydro-1H-cycloundeca[d]isoindole-1,15(2H)-dione	0.134905	0.355918			1.72099	0.979853	0	261.238	161.576		10.53_856.5711m/z	0	0	0	0	527.111	124.48	0	0	0	0	0	0	0	0	0	0	0	0	0	0	0	0	494.327	550.624	0	0	0	0	0	0	0	0	0	0
0.54_1020.4716m/z	0.54	1020.47	PDD	{[(2R,3R,5R)-5-(4-amino-2-oxo-1,2-dihydropyrimidin-1-yl)-3,4-dihydroxyoxolan-2-yl]methoxy}({[(2R)-3-[(9Z)-hexadec-9-enoyloxy]-2-[(9Z,12Z)-octadeca-9,12-dienoyloxy]propoxy](hydroxy)phosphoryl}oxy)phosphinic acid	0.134951	0.941494	0	1.09477	1.73374	0.628927	1129.41	0	1236.45		0.54_1020.4716m/z	0	2134.16	0	2383.49	0	0	0	0	4021.52	0	0	0	0	0	0	0	0	0	3667.79	0	0	0	0	0	0	0	0	0	3901.47	3166.05	0	0	0	0
12.95_970.4049m/z	12.95	970.405	PDC	1-(2H-1,3-benzodioxol-5-yl)-2-[2,6-dimethoxy-4-(prop-2-en-1-yl)phenoxy]propyl benzoate	0.135072				1.69188	0	0	380.92	0		12.95_970.4049m/z	0	0	0	0	859.76	1067.25	0	0	0	0	0	5.45835	0	0	418.424	0	0	0	0	0	0	0	806.431	717.248	0	0	0	0	0	0	0	0	0	0
17.14_1238.8694n	17.14	1239.88			0.135116	0.119443	0.0946537	0.0513949	1.73687	1.71263	20450.7	1935.73	1051.06		17.14_1238.8694n	51425.6	13295.6	14540.8	2540.67	2200.4	146.92	43.5237	505.569	0	0	4762.58	0	3685.29	36669.5	35369.9	1870.74	0	0	86455.7	39591.7	1823.71	5056.38	0	862.84	0	0	0	0	0	0	0	808.521	0	0
17.01_579.3871m/z	17.01	579.387	PDC	1,2-Dilauroyl-sn-glycero-3-phosphoethanolamine	0.135453	0.239216	0	0.198887	1.6782	1.39548	483.703	0	96.2021		17.01_579.3871m/z	901.678	1033.13	0	0	0	0	0	0	0	0	0	0	0	0	0	0	331.455	0	0	0	0	0	0	0	0	0	0	0	0	0	0	0	0	0
17.88_767.5649m/z	17.88	767.565	PDC	(2S)-1-hydroxy-3-(octanoyloxy)propan-2-yl decanoate	0.135603	0.153903			1.52761	1.41464	0	556.911	130.854		17.88_767.5649m/z	0	0	0	0	482.841	996.217	404.639	86.5854	0	0	245.356	521.622	0	242.04	0	218.74	0	0	0	0	0	1034.39	1193.26	0	0	0	0	0	0	0	0	628.969	0	395.756
13.25_374.3260m/z	13.25	374.326	PDC	Monoelaidin	0.135709	0.89972	0.416675	1.06412	1.6727	0.765869	341.705	142.38	363.614		13.25_374.3260m/z	557.939	341.134	87.9295	379.816	766.279	377.801	560.715	0	451.077	835.518	635.75	588.213	695.895	672.709	532.472	349.617	121.829	651.457	767.943	364.58	263.129	0	233.647	72.7431	848.876	877.839	921.788	219.169	666.185	132.694	503.51	112.258	588.593	342.08
18.99_726.4277n	18.99	727.435			0.136013	0.355918			1.55374	1.20735	0	768.93	123.673		18.99_726.4277n	0	0	0	0	0	0	0	0	0	0	0	0	0	0	0	310.081	0	0	0	0	0	1415.14	0	1660.58	0	0	1068.76	0	0	0	0	0	0	0
15.53_151.0960m/z	15.53	151.096	PDC	Ethyl methoxyacetate	0.136147	0.452221	0	2.22584	1.67163	0.928106	21.2984	0	47.4069		15.53_151.0960m/z	0	0	39.0868	46.1068	0	0	0	190.403	0	133.422	29.3722	0	2.50909	0	0	0	0	0	0	10.7615	0	0	0	0	51.5289	0	0	0	0	0	7.03122	0	0	0
8.73_159.0352n	8.73	160.042	PDC	2-amino-3-(prop-2-yn-1-ylsulfanyl)propanoic acid	0.136217	0.0026015			1.72428	2.22884	0	1326.21	1747.26		8.73_159.0352n	0	0	0	0	0	258.954	7122.92	9797.81	0	3339.57	6454.47	8745.75	58.0105	1448.83	6447.06	6641.91	0	0	8384.99	4072.39	0	0	2430.36	2874.47	0	2536.86	5671.63	0	0	7787.15	7148.06	4578.02	0	5997.76
16.35_456.2278m/z	16.35	456.228	PDC	9a-(Acetyloxy)-7b-hydroxy-3-(hydroxymethyl)-1,1,6,8-tetramethyl-5-oxo-1a,1b,4,4a,5,7a,7b,8,9,9a-decahydro-1H-cyclopropa[3,4]benzo[1,2-e]azulen-9-yl (2E)-2-methylbut-2-enoate	0.136501	0.00197019	224.283	1529.83	1.52003	2.25037	0.623501	139.841	953.847		16.35_456.2278m/z	2.494	0	0	0	0	220.731	582.045	432.762	589.776	115.16	131.369	0	0	0	0	72.5228	0	0	0	0	0	295.866	0	263.496	638.663	1527.77	839.758	794.304	417.22	379.477	0	792.34	385.427	512.534
12.98_928.8498n	12.98	929.857	PDC	(2S)-2-(icosanoyloxy)-3-(pentadecanoyloxy)propyl (13Z)-docosa-13,16-dienoate	0.13673				1.54611	0	0	330.996	0		12.98_928.8498n	0	0	0	0	0	0	0	851.238	0	0	0	0	920.481	531.251	787.139	0	0	0	0	0	600.543	0	0	723.44	0	173.595	0	0	1219.31	0	0	350.617	647.964	0
17.60_242.1625m/z	17.6	242.162	PDC	{2-[hydroxy(4-oxocyclohexa-2,5-dien-1-ylidene)methoxy]ethyl}trimethylazanium	0.136846	0.136846	0	0	1.7029	1.61699	15.9637	0	0		17.60_242.1625m/z	0	0	34.9529	28.9019	0	342.942	0	130.718	0	107.631	0	0	0	0	0	0	0	44.9049	89.5488	217.128	0	0	0	0	0	0	0	66.9998	0	0	0	0	0	0
3.52_240.1011m/z	3.52	240.101	PDA	3-Benzyl-5-methyl-3H-benzooxazol-2-one	0.136854	0.0285945	0.256505	0	1.64788	2.01262	48.8783	12.5375	0		3.52_240.1011m/z	79.1557	60.6956	55.6621	0	0	0	45.8141	0	0	0	0	68.7637	0	0	0	0	58.2105	0	0	0	50.1502	0	0	0	0	0	0	0	0	0	0	0	0	0
0.56_875.6803m/z	0.56	875.68	PDD	(2-{[(2R)-2-[(4Z,7Z,10Z,13Z,16Z,19Z)-docosa-4,7,10,13,16,19-hexaenoyloxy]-3-(docosyloxy)propyl phosphono]oxy}ethyl)trimethylazanium	0.137263				1.7061	0	0	947.292	0		0.56_875.6803m/z	0	0	0	0	0	0	0	0	0	0	0	0	6.5672	0	0	0	0	0	0	0	2086.76	1702.41	0	0	0	0	0	0	0	0	0	0	0	0
8.01_480.1679n	8.01	481.175			0.137293	0.684554	2.42646	1.21764	1.67244	0.980382	10742.6	26066.6	13080.6		8.01_480.1679n	20643.2	0	5754.36	16572.9	8962.45	21011.9	0	11836.2	20581.5	24509.4	30439.3	19780.7	17798.5	43542.6	13335.6	0	2016.08	1227.02	35514.9	20406.1	35528.8	38997.8	24330.5	5409.15	7128.29	2808.31	20831.8	8999.53	0	10761.1	0	8005.6	10178.4	6125.31
9.81_304.1569m/z	9.81	304.157	PDC	Alogliptin	0.137434	0.0256357	0.244929	2.55064	1.68098	1.95894	42.59	10.4315	108.632		9.81_304.1569m/z	0	52.1297	74.434	43.7962	142.963	0	25.183	0	0	352.485	79.5577	0	103.569	0	38.0012	136.425	119.197	46.3647	92.8193	84.8124	0	0	0	41.7261	0	116.152	88.0238	0	0	68.7642	84.2163	0	39.2914	0
4.56_244.1537m/z	4.56	244.154	OL1	Tiglylcarnitine	0.137522	0.137522	0	0	1.55659	1.67372	34.0805	0	0		4.56_244.1537m/z	0	60.9789	75.343	0	70.9375	0	55.7516	79.0072	0	59.1076	64.3243	73.6741	51.8452	0	59.3815	0	60.3215	0	0	71.7117	0	0	0	0	0	0	0	92.292	0	0	0	0	72.319	68.7107
13.84_304.2992m/z	13.84	304.299	PDA	1-Hexadecylpyridinium cation	0.137591	0.553875	0	0.577453	1.72151	0.94313	1762.62	0	1017.83		13.84_304.2992m/z	0	3150.22	0	3900.26	0	0	2913.98	955.515	0	0	0	0	0	0	0	0	4770.84	0	0	0	0	0	0	0	0	0	15662.6	1752.05	6924.91	0	6421.24	5126.22	0	0
19.04_794.6067m/z	19.04	794.607	PDA	1-(1Z-Octadecenyl)-2-(5Z,8Z,11Z,14Z-eicosatetraenoyl)-sn-glycero-3-phosphocholine	0.138054	0.468345	0.161509	0.562113	1.71105	1.25979	1004.61	162.253	564.702		19.04_794.6067m/z	0	761.793	2240.12	1016.51	1190.86	0	1384.5	0	0	309.726	1033.5	2244.34	0	1350.81	0	0	423.391	827.76	0	0	0	0	649.011	0	696.604	0	1261	0	0	0	0	1202.33	189.93	0
0.54_974.8132m/z	0.54	974.813	PDC	[2-(dimethylamino)ethoxy]({2-[(15Z)-tetracos-15-enoyloxy]-3-(tetracosanoyloxy)propoxy})phosphinic acid	0.138736				1.72581	0	0	2627.82	0		0.54_974.8132m/z	0	0	0	0	0	0	0	0	0	0	0	0	0	0	0	0	0	0	0	2720.51	0	0	4613.65	5897.61	0	5906.14	19390.8	0	0	0	0	0	0	0
13.73_330.3360m/z	13.73	330.336	PDC	Nonadecanoic acid, methyl ester	0.139398	0.0707695	0.316154	0.187234	1.70567	1.81872	8452.36	2672.25	1582.57		13.73_330.3360m/z	14069.5	11009.6	0	8730.35	0	0	232.135	1163.02	2268.17	2568.47	0	0	1160.35	0	9050.01	7975.15	561.636	0	0	0	0	0	5274.91	5414.07	3608.65	0	58.493	14251.5	0	2099.63	453.712	1537.45	28832.2	1392.13
17.16_276.8777m/z	17.16	276.878			0.139708	0.488844	12.2029	3.9704	1.64371	0.855935	40.6379	495.901	161.349		17.16_276.8777m/z	44.0168	0	118.535	0	0	1372.16	0	0	406.602	611.701	640.12	0	236.128	0	459.977	0	690.817	0	0	0	509.389	1230.58	243.633	0	1054.53	268.037	517.995	0	660.319	0	0	0	740.883	0
16.19_417.2336m/z	16.19	417.234	PDC	Ala-Trp-Lys	0.140303	0.549668	0.00805479	0.626072	1.61593	1.19363	1395.96	11.2442	873.973		16.19_417.2336m/z	0	455.58	1466.25	3662.01	0	0	476.164	283.982	362.826	0	2133.42	0	0	76.7805	0	462.713	492.201	31.4649	937.242	0	0	0	44.9767	0	205.27	481.741	1169.33	1129.66	1481.04	202.866	544.879	3774.2	313.366	1132.6
18.40_337.2707m/z	18.4	337.271	PDC	Methyl 12-hydroxystearate	0.140702	0.123209	1.37955	1.6212	1.6758	1.59624	634.865	875.826	1029.24		18.40_337.2707m/z	877.716	626.668	772.388	262.689	442.706	1222.72	1203.79	752.853	618.481	327.022	1148.74	598.862	476.43	1252.99	711.562	884.008	1482.63	226.057	0	1271.37	930.18	882.026	947.438	743.659	1029.04	856.977	261.539	163.451	1816.83	999.198	795.733	1269.53	1406.8	798.694
0.62_484.8010m/z	0.62	484.801	PDD	(2-{[(2R)-2-{[(5E)-7-[(1R,2R,3R,5S)-3,5-dihydroxy-2-[(1E,3S)-3-hydroxyoct-1-en-1-yl]cyclopentyl]hept-5-enoyl]oxy}-3-[(10Z,13Z,16Z)-tricosa-10,13,16-trienoyloxy]propyl phosphono]oxy}ethyl)trimethylazanium	0.141257	0.153444	165.057	18.9345	1.55293	1.40412	0.2457	40.5544	4.65219		0.62_484.8010m/z	0	0	0	0.982798	0	0	0	0	2.01816	0	9.88421	0	7.35071	0	26.9309	0	0	0	0	1.70914	0	70.687	0	91.5306	0	0	0	13.0932	0	0	0	0	0	0
8.78_731.0053m/z	8.78	731.005	PDD	11-hydroxy-8,13,16-trioxa-1,5,7,14-tetraazatetracyclo[9.4.3.0^{3,7}.0^{4,14}]octadec-3-ene-2,6,9,12,15,17-hexone	0.141335	0.178844	3.02969	2.86671	1.48404	1.49397	290.105	878.929	831.647		8.78_731.0053m/z	0	607.556	552.862	0	0	349.134	890.696	1479.21	756.515	0	1019.97	161.731	749.601	35.656	2598.46	0	1123.81	496.95	0	824.496	1396.03	0	998.627	1121.05	0	0	1412.93	1039.45	153.494	0	0	0	0	0
10.01_712.2942m/z	10.01	712.294	PDC	5-[1-(acetyloxy)-2-carboxyethyl]-2-[furan-3-yl({[3,4,5-trihydroxy-6-(hydroxymethyl)oxan-2-yl]oxy})methyl]-6-(2-hydroxypropan-2-yl)-2,5,8a-trimethyl-8-oxo-octahydro-2H-spiro[naphthalene-1,2'-oxirane]-3'-carboxylic acid	0.141681	0.141681	0	0	1.55591	1.66232	245.369	0	0		10.01_712.2942m/z	0	414.359	567.118	0	0	0	0	0	0	0	0	0	0	0	0	0	0	0	0	0	0	0	0	0	0	0	0	0	0	0	0	0	0	0
10.12_953.8570m/z	10.12	953.857	PDC	(2S)-2-(docosanoyloxy)-3-(pentadecanoyloxy)propyl (7Z,10Z,13Z,16Z)-docosa-7,10,13,16-tetraenoate	0.141845	0.141845	0	0	1.64785	1.59778	333.091	0	0		10.12_953.8570m/z	561.388	770.975	0	0	659.13	0	0	0	0	0	0	0	0	0	0	6.3166	0	0	0	0	0	0	0	0	0	0	96.2847	0	0	0	0	0	0	0
15.14_271.2505n	15.14	272.258	PDA	Myristoyl ethanolamide	0.142378	0.136934	0.0160797	0	1.65494	1.61576	240.378	3.86522	0		15.14_271.2505n	434.506	527.007	0	0	536.759	0	0	0	0	0	0	0	0	0	0	0	50.9414	0	73.3218	0	0	15.4609	0	0	1203.7	0	0	0	394.081	0	0	0	0	0
11.13_1026.1522m/z	11.13	1026.15			0.143013				1.48471	0	0	629.785	0		11.13_1026.1522m/z	0	0	0	0	0	0	0	0	0	0	0	0	0	0	683.237	0	0	0	0	0	0	1472.03	0	1047.11	0	552.308	0	0	0	0	0	0	0	0
1.07_255.0175m/z	1.07	255.018	PDD	2-Chloro-1-(5-chloro-2-methyl-1H-indol-3-yl)ethanone	0.143409	0.0215879	1.17482	1.25341	1.56856	2.01296	9258.34	10876.9	11604.5		1.07_255.0175m/z	10271	9116.7	10040	7605.69	9976.98	10804.8	9290.55	10254.8	9224.13	9692.78	11199.4	9388.3	8481.43	9040.98	6555.33	7218.02	7662.49	8502.43	9436.38	8483.81	12938	9417.39	10298.3	10853.8	12338.2	12493.2	11943.6	11654.8	11597.2	9905	11479.2	11935.9	12854.1	12618.7
9.35_181.1582m/z	9.35	181.158	PDC	3-Hydroxydodecanoic acid	0.143485	0.143485	0	0	1.69941	1.63727	23.7262	0	0		9.35_181.1582m/z	55.6653	39.2393	0	0	9.63156	0	0	0	0	0	0	0	0	0	0	0	0	0	0	0	0	0	0	0	0	85.7336	0	0	0	0	0	0	0	0
0.88_113.0206m/z	0.88	113.021	OL2a	Fructose	0.143495	0.176742	1.19413	1.23329	1.52826	1.3938	2865.18	3421.41	3533.59		0.88_113.0206m/z	3179.69	2284.81	2717.07	3279.14	3420.33	3000.58	2837.05	3126.99	2535.53	3674	2638.75	2450.97	2460.43	1878.19	2319.11	2577.09	1917.57	2707.92	2884.96	2407.67	3677.24	3000.45	3042.21	3965.74	3506.31	2806.52	3346.52	4128.98	3652.28	3293.7	3173.94	2771.44	3065.37	3355.56
1.07_105.0003m/z	1.07	105	PDC	(3-chlorophenyl)-lambda4-diazyne	0.143519	0.355918			1.53845	1.06609	0	29.1846	12.3793		1.07_105.0003m/z	0	0	0	0	0	0	0	0	51.3826	59.2938	0	67.3101	0	60.7325	53.3838	0	60.7269	0	0	57.1044	68.4894	0	48.2489	0	0	0	0	0	0	0	0	0	0	0
9.63_486.1763m/z	9.63	486.176	PDC	(2E)-2-[(4Z)-5-(methylsulfanyl)pent-4-en-2-yn-1-ylidene]-1,6-dioxaspiro[4.4]non-3-ene	0.143937	0.355918			1.66967	0.979853	0	232.701	28.4456		9.63_486.1763m/z	0	0	0	0	0	0	305.3	0	0	42.1357	0	0	0	0	0	0	0	0	0	0	616.092	251.452	63.2608	0	0	0	196.333	0	0	0	139.44	285.042	0	201.35
16.50_404.2121n	16.5	405.219			0.143972	0.56803	0.0277772	0.534036	1.7177	1.01462	196.246	5.45116	104.802		16.50_404.2121n	0	378.725	0	406.259	0	646.897	0	0	0	194.001	0	0	611.094	730.675	0	0	0	0	70.908	846.792	21.8047	0	0	0	0	0	0	0	0	0	0	0	0	0
8.73_307.1105m/z	8.73	307.111	PDA	Ethyl 4-(3-methoxyphenyl)-6-methyl-2-thioxo-1,2,3,4-tetrahydro-5-pyrimidinecarboxylate	0.1441	0.0275715			1.55846	1.96751	0	456.772	184.868		8.73_307.1105m/z	0	0	0	0	0	0	0	969.317	0	0	402.012	1034.05	0	154.546	110.345	1456.07	0	0	935.683	938.854	0	750.341	0	1076.75	0	0	73.2306	777.36	9.68986	1407.86	1239.33	0	0	0
1.11_342.0294m/z	1.11	342.029	PDC	4-(4-Nitrophenyl)-N-phenyl-1,3-thiazol-2-amine	0.144487	0.242534			1.66256	1.19144	0	153.772	113.913		1.11_342.0294m/z	0	0	0	0	0	0	344.58	0	0	0	261.003	261.714	0	184.193	0	0	0	0	0	0	251.551	363.537	0	0	0	0	0	0	692.726	0	882.191	0	282.432	0
16.37_633.4547m/z	16.37	633.455	PDC	2,2',2''-(1-Oxa-4,7,10-triazacyclododecane-4,7,10-triyl)triethanol	0.144712	0.137456	0.021113	0	1.50751	1.67394	194.181	4.09973	0		16.37_633.4547m/z	0	428.895	347.828	0	0	0	0	0	0	0	0	118.646	0	0	274.596	0	247.303	0	0	0	0	0	16.3989	0	322.327	0	0	0	0	65.1628	516.192	114.936	0	0
17.27_201.0881m/z	17.27	201.088	PDC	3,4,5,13,14-pentaazatricyclo[7.5.0.0^{2,6}]tetradeca-1(14),2,4,6,8,10,12-heptaene	0.144765	0.144765	0	0	1.72418	1.61238	157.704	0	0		17.27_201.0881m/z	373.596	0	257.218	0	0	0	0	0	0	0	0	0	0	0	0	0	0	0	0	0	0	0	0	0	250.557	0	278.78	0	934.613	0	0	0	0	0
10.14_779.5189m/z	10.14	779.519	PDC	3-hydroxy-2-(icosa-5,8,11,14,17-pentaenamido)propanoic acid	0.144877	0.606476	0	1.60947	1.57565	0.766934	318.908	0	513.273		10.14_779.5189m/z	756.102	0	0	519.528	0	0	232.962	0	0	0	0	0	274.493	93.7039	0	731.373	321.614	723.326	0	265.968	0	0	0	0	0	0	148.956	2417.3	255.983	0	0	0	0	313.507
10.97_427.1139m/z	10.97	427.114	PDC	6-Ethyl-3-formylchromone	0.145904	0.759155	1.98168	1.24828	1.54359	0.875285	291.919	578.488	364.395		10.97_427.1139m/z	0	726.913	285.958	154.803	411.566	322.164	190.535	456.399	408.287	362.109	222.515	0	582.553	0	0	913.055	167.53	750.422	123.364	38.1295	462.523	659.735	736.056	455.639	580.642	384.197	490.291	113.512	0	0	444.769	0	298.836	743.618
11.56_884.4462m/z	11.56	884.446	PDC	[(2R)-3-[(9Z,12Z)-hexadeca-9,12-dienoyloxy]-2-{[(5R,6R,7Z,9Z,11E,13E,15S,17Z)-5,6,15-trihydroxyicosa-7,9,11,13,17-pentaenoyl]oxy}propoxy]({[(1S,2R,3R,4S,5S,6R)-2,3,4,5,6-pentahydroxycyclohexyl]oxy})phosphinic acid	0.146104	0.694759	0.173247	0.665781	1.68502	0.706117	534.788	92.6506	356.052		11.56_884.4462m/z	547.356	1193.6	0	398.193	0	0	0	1.9545	0	0	0	0	470.529	0	0	0	700.512	602.54	0	0	0	0	0	370.602	0	732.991	0	0	0	0	0	0	0	0
6.27_150.1274m/z	6.27	150.127	PDA	2-Amino-1-phenylbutane	0.146144	0.355918			1.6697	1.06609	0	49.4374	26.3182		6.27_150.1274m/z	0	0	0	0	21.7114	18.5016	2.31158	0	0	135.584	59.2444	0	112.346	35.9472	1.44616	34.3868	103.556	130.646	0	74.9886	124.133	69.8649	0	3.75188	0	0	55.2983	0	0	63.4038	0	0	3.46924	48.8631
6.89_844.9113m/z	6.89	844.911			0.146653	0.146653	0	0	1.72064	1.61076	235.82	0	0		6.89_844.9113m/z	566.059	0	377.222	0	0	0	0	0	0	0	0	0	0	0	0	0	0	0	0	0	0	0	0	0	0	0	0	0	0	0	0	0	0	0
5.95_329.1490m/z	5.95	329.149	PDA	Tyr-Phe	0.146938				1.55769	0	0	56.3689	0		5.95_329.1490m/z	0	0	0	0	0	0	0	0	0	0	0	0	121.321	0	0	0	0	114.34	0	0	0	89.9134	0	135.562	0	0	0	0	0	0	0	0	0	0
13.87_283.2236m/z	13.87	283.224	PDC	16-oxohexadecanoate	0.147042	0.147042	0	0	1.6283	1.58162	204.3	0	0		13.87_283.2236m/z	325.539	491.66	0	0	169.945	0	0	0	0	0	0	0	0	0	0	0	73.242	0	0	0	0	0	0	0	0	0	133.024	0	46.6525	0	0	0	0	0
5.57_221.0779m/z	5.57	221.078	PDD	Ser-Asp	0.147285	0.870657	1.74507	0.906381	1.64578	1.03184	421.794	736.059	382.306		5.57_221.0779m/z	824.615	8.42573	472.097	382.038	383.255	889.494	351.316	719.109	1278.07	806.329	805.232	319.445	378.157	899.397	435.36	733.235	517.619	1060.8	507.973	620.049	572.595	863.611	908.012	600.015	928.263	745.314	849.311	708.581	490.997	798.681	1076.8	666.102	855.646	1129.88
0.54_351.0983m/z	0.54	351.098	PDC	Nordentatin	0.147641	0.944042	0	0.940373	1.70759	0.995153	148.503	0	139.648		0.54_351.0983m/z	0	358.769	0	235.241	0	443.633	0	0	0	268.536	0	0	992.961	0	0	278.237	0	0	0	271.299	0	0	0	0	1411.69	0	0	277.15	759.978	0	388.954	0	406.798	0
0.60_169.0980m/z	0.6	169.098	OL2a	Pyridoxamine	0.147743	0.0936903			1.53198	1.61164	0	34.6066	128.834		0.60_169.0980m/z	0	0	0	0	0	350.64	29.8668	0	26.4121	0	2.6395	0	0	0	371.778	0	0	0	298.263	116.336	83.661	0	54.7652	0	0	71.6429	0	0	0	0	0	0	0	0
0.54_839.3400m/z	0.54	839.34	PDD	7-[3-(2-amino-1-fluoroethylidene)piperidin-1-yl]-1-cyclopropyl-6-fluoro-8-methoxy-4-oxo-1,4-dihydroquinoline-3-carboxylic acid	0.147883	0.195788	173.477	275.92	1.7163	1.30441	20.539	3563.06	5667.14		0.54_839.3400m/z	0	82.1561	0	0	0	0	0	0	0	4586.79	11924.1	0	0	0	0	0	0	0	2116.88	5535.12	0	0	5742.12	8510.11	0	4004.23	22642.2	0	9079.76	0	2149.84	4270.14	2477.28	0
12.42_299.1822m/z	12.42	299.182	PDC	8-[(3-methoxypropyl)amino]-1,3,7-trimethyl-2,3,6,7-tetrahydro-1H-purine-2,6-dione	0.148288	0.142673			1.50811	1.52333	0	23.4314	46.9638		12.42_299.1822m/z	0	0	0	0	0	0	0	0	117.065	0	1.57882	0	0	0	0	0	0	0	0	141.606	0	56.8399	36.8856	0	0	30.1312	0	0	0	466.883	0	118.026	725.323	0
17.60_369.2607m/z	17.6	369.261	PDC	5,8,11,14-Tetraoxa-2-azahexadecanoic acid, 16-amino-, 1,1-dimethylethyl ester	0.148373	0.166584	63.0153	0	1.68032	1.60951	7.44985	469.454	0		17.60_369.2607m/z	19.7406	10.0588	0	0	0	0	0	0	362.354	496.191	0	0	0	793.247	0	0	0	0	369.629	0	1096.77	781.043	0	0	0	0	0	0	0	0	0	0	0	0
0.60_250.9952m/z	0.6	250.995	PDC	Pyridafol	0.14843	0.261377	3.38896	3.00628	1.54542	1.22826	340.941	1155.44	1024.97		0.60_250.9952m/z	0	0	320.031	1043.73	630.847	2723.62	0	0	206.687	582.243	0	0	2772.37	697.71	0	3462.68	2979.32	0	0	0	1565.78	1968.87	0	1087.1	2579.21	1687.34	996.249	1739.11	0	0	0	0	0	0
8.68_311.1317m/z	8.68	311.132	PDC	13-chloro-2-(piperidin-4-ylidene)-4-azatricyclo[9.4.0.0?,?]pentadeca-1(11),3(8),4,6,12,14-hexaene	0.149016	0.376538	52.2669	22.6014	1.53905	0.934801	29.203	1526.35	660.03		8.68_311.1317m/z	116.812	0	0	0	4282.82	1434.52	3150.49	1879.41	0	1311.59	6719.57	4637.6	650.895	0	86.5402	4881.17	0	3687.39	0	0	0	2557.02	0	3548.4	0	0	0	0	0	3938.46	0	2443.67	0	0
17.70_241.1767m/z	17.7	241.177	PDC	Diethylene glycol 2-ethylhexyl ether	0.149065	0.146808	3.63117	4.04767	1.55754	1.45025	103.816	376.975	420.215		17.70_241.1767m/z	317.523	0	97.7432	0	501.252	0	0	632.152	0	0	683.322	0	341.477	0	698.027	188.143	0	0	534.888	0	516.416	682.808	0	308.678	0	20.7241	100.089	179.502	1199.97	821.935	0	280.142	609.869	431.574
10.14_779.9749m/z	10.14	779.975			0.14907	0.793119	4.41925	1.2598	1.64923	0.906826	185.58	820.122	233.794		10.14_779.9749m/z	0	334.481	0	407.837	0	1329.73	0	0	902.625	272.705	0	0	0	0	1562.44	427.637	0	462.079	0	0	1785.55	680.274	814.662	0	0	0	0	0	448.336	0	461.092	0	176.045	436.376
10.60_202.1202n	10.6	203.127	OL2a	Sebacate	0.14908	0.469983	0.193749	0.532811	1.56207	1.1073	246.05	47.6718	131.098		10.60_202.1202n	0	504.162	334.842	145.195	152.496	111.908	0	0	137.555	0	0	0	1066.66	0	773.679	863.686	269.81	0	0	0	190.687	0	0	0	0	53.1312	0	0	130.06	0	0	206.325	212.646	0
16.98_725.5182m/z	16.98	725.518			0.150143	0.190359	7.26338	6.06965	1.49567	1.34377	60.3188	438.118	366.114		16.98_725.5182m/z	0	0	241.275	0	723.014	0	1142.96	0	0	528.269	1022.13	613.107	0	990.258	744.023	0	250.853	0	0	0	903.836	0	721.503	127.135	1666.46	0	519.849	0	0	17.7926	197.002	750.145	0	0
6.27_511.2935m/z	6.27	511.293	PDC	Imatinib	0.1503	0.355918			1.60326	0.989854	0	94.8846	83.6803		6.27_511.2935m/z	0	0	0	0	0	0	0	0	0	848.58	0	0	0	0	0	0	1190.01	0	0	0	0	0	232.968	146.57	354.014	415.279	0	56.3712	612.673	294.653	0	0	0	1065.16
2.51_218.9572m/z	2.51	218.957	PDC	methanesulfonyl fluoride	0.15052	0.445776	0.31109	0.637979	1.70938	1.28373	806.602	250.926	514.595		2.51_218.9572m/z	1695.57	646.414	448.959	435.46	279.683	838.312	667.397	604.497	726.679	801.654	1291.71	227.838	719.3	339.402	760.35	580.227	740.982	0	485.696	491.089	627.195	0	376.508	0	404.224	170.759	878.587	640.251	1032.55	700.599	596.558	986.86	624.507	215.588
14.08_972.2415m/z	14.08	972.241			0.150739	0.753512	0	0.69626	1.57579	0.98063	415.515	0	289.306		14.08_972.2415m/z	1022.78	0	0	639.28	0	0	0	0	0	0	0	0	173.631	0	0	469.51	0	90.9026	0	0	0	0	0	0	0	0	257.152	0	0	0	0	0	0	0
0.47_124.0103n	0.47	125.018			0.151628	0.643413	1.22931	1.08156	1.69699	0.79374	2528.84	3108.72	2735.1		0.47_124.0103n	2217.54	2634.8	2574.54	2688.49	2711.63	2819.48	2628.47	3035.51	2157.33	2588	2203.79	3402.39	2317.63	2478.53	2009.54	2332.28	1928.06	2610.6	2514.07	1942.48	2628.02	2780.27	2924.24	4102.35	2950.65	3196.59	3457.81	3785.8	2165.25	3472.92	2562.98	2650.42	3277.58	3540.51
0.51_775.9091m/z	0.51	775.909			0.151914	0.355918	5.73731	0	1.51804	1.38068	248.461	1425.5	0		0.51_775.9091m/z	993.844	0	0	0	1874.69	0	701.684	366.107	458.966	0	462.368	1808.49	0	2173.98	1639.25	0	0	253.8	1079.53	109.958	651.036	2088.78	0	2962.17	0	0	237.518	0	0	0	0	322.891	3984.32	3351.6
8.38_514.1620n	8.38	515.169			0.152656	0.593958	0.0424393	0.574229	1.64115	0.859856	191.663	8.13404	110.058		8.38_514.1620n	344.46	422.192	0	0	709.547	388.787	289.006	0	804.447	0	375.898	0	447.902	0	0	247.023	0	515.044	0	0	32.5362	0	0	0	0	0	0	0	333.145	0	0	0	0	0
12.95_794.4625n	12.95	795.47			0.153113	0.355918			1.45904	1.06609	0	266.807	101.854		12.95_794.4625n	0	0	0	0	0	0	565.452	0	0	512.752	680.259	0	0	11.7852	0	565.03	0	0	0	514.19	401.88	0	665.348	0	0	0	0	956.76	0	0	0	747.496	0	1192
14.91_401.2868m/z	14.91	401.287	PDC	Ile-Leu-Arg	0.153195	0.168234	0	0.0396963	1.59633	1.5987	576.85	0	22.8988		14.91_401.2868m/z	0	0	868.258	1439.14	0	0	161.916	323.462	0	0	1134.16	0	0	0	0	0	0	0	0	259.117	0	0	0	0	0	0	1023.61	0	734.945	0	0	0	0	4.5797
16.47_336.9673m/z	16.47	336.967	PDD	3-(4-chlorophenyl)-1-(3,4-dichlorophenyl)urea	0.153449	0.927511	0.418713	1.0743	1.50453	0.464569	278.862	116.763	299.58		16.47_336.9673m/z	169.445	175.111	477.507	293.383	0	0	507.342	0	0	0	149.183	0	0	142.976	97.1578	0	514.873	0	0	46.035	258.063	0	0	208.989	415.988	83.7569	400.937	138.489	0	0	0	814.759	829.631	0
17.22_441.1292m/z	17.22	441.129	PDD	Glycine, N,N'-[1,2-ethanediylbis(oxy-2,1-phenylene)]bis[N-(carboxymethyl)-	0.15446	0.436093	1.67269	1.31016	1.56653	1.20843	865.57	1447.83	1134.04		17.22_441.1292m/z	1462.37	506.763	875.517	617.629	512.719	706.825	631.333	534.58	1193.35	2038.15	57.9324	320.435	635.94	315.441	1003.91	722.656	1845.79	1454.99	301.268	1821.31	1986.02	833.966	1087.23	1884.12	614.078	715.196	558.473	902.869	1938.11	1551.87	351.27	1509.63	1593.02	2492.27
0.54_760.9000m/z	0.54	760.9			0.154524	0.154524	0	0	1.68816	1.53957	503.985	0	0		0.54_760.9000m/z	0	1266.04	0	749.903	0	0	513.738	0	0	0	0	0	0	0	0	0	1386.6	0	1636.55	3067.56	0	0	0	0	0	2487.45	1024.69	0	0	0	0	0	25.0231	1152.53
0.03_140.9660m/z	0.03	140.966	PDD	2,5-Dichlorobenzenemethanol	0.155273	0.845511	0	0.795405	1.54608	0.441035	53.5922	0	42.6275		0.03_140.9660m/z	0	79.2345	135.134	0	250.461	0	0	0	122.829	0	0	28.8582	0	0	0	0	0	131.599	0	0	0	0	0	0	0	0	0	0	89.8272	344.682	0	0	0	96.1495
5.05_130.1589m/z	5.05	130.159	PDC	but-1-ene	0.156668	0.137803	0.0703208	0.0234217	1.68056	1.58335	307.296	21.6093	7.19738		5.05_130.1589m/z	547.412	0	667.922	13.849	158.289	0	0	0	77.9682	0	25.4368	0	46.9056	0	0	0	0	0	1817.83	33.5673	86.4371	0	0	0	187.241	0	301.337	0	0	0	0	38.3295	53.9966	66.972
0.56_680.7514m/z	0.56	680.751	PDD	1,6,7,8,9,14,15,16,17,17,18,18-dodecachloropentacyclo[12.2.1.1^{6,9}.0^{2,13}.0^{5,10}]octadeca-7,15-diene	0.157826	0.355918			1.55099	1.06609	0	158.781	2.66315		0.56_680.7514m/z	0	0	0	0	0	1696.91	0	0	0	0	0	0	0	631.004	0	0	530.129	0	0	0	0	229.796	0	405.326	657.386	1832.95	0	0	0	0	0	0	0	0
16.42_208.1460n	16.42	209.153	PDC	4,4,7a-Trimethyl-3a,5,6,7-tetrahydro-3H-indene-1-carboxylic acid	0.158027	0.940541	8.02795	1.1128	1.61023	0.972592	1320.33	10599.6	1469.26		16.42_208.1460n	0	5281.33	0	0	10551.1	0	0	0	971.902	0	1245.82	3085.58	738.195	958.243	0	777.258	0	4785.39	0	771.497	26307.2	6555.52	9535.49	0	0	0	2497.51	0	6015.42	9601.74	1779.72	0	6448.3	4570.89
12.20_957.0019m/z	12.2	957.002			0.158118	0.134792	0.0617946	8.20572e-05	1.4726	1.68154	521.665	32.2361	0.0428064		12.20_957.0019m/z	991.497	0	0	1095.16	179.993	738.173	883.407	0	0	0	0	576.747	69.5417	589.468	839.144	628.595	0	0	997.661	0	128.944	0	0	0	717.824	0	0	0	0	764.107	0	0	0	0
11.34_167.1061m/z	11.34	167.106	PDC	Diethyl adipate	0.158369	0.380543	0.150732	0.470225	1.69106	1.29829	280.219	42.2381	131.766		11.34_167.1061m/z	689.357	128.595	280.689	22.2366	481.982	0	0	87.2797	320.66	101.658	0	47.733	0	178.657	0	0	0	51.4786	30.7146	0	34.0296	98.2535	36.6692	0	104.535	347.111	112.712	0	169.714	0	0	79.8453	0	237.51
17.19_974.7118n	17.19	975.719			0.158428	0.0851512	0.287485	0.0927801	1.69288	1.80282	14769.9	4246.13	1370.36		17.19_974.7118n	33056.7	13809.7	9220.1	2993.27	2719.63	3504.48	4084.19	6197.58	4600.14	1310.45	5854.11	1670.37	6014.7	11737.3	14450.9	11293.4	3069.01	1127.32	40006.3	30544.7	6174.77	4800.88	2501.86	3507.03	2497.43	523.622	3963.45	1547.43	2833.73	968.586	402.276	4559.37	2646.13	4283.39
16.40_223.0632m/z	16.4	223.063	PDA	3-[(2-Chloro-3-pyridinyl)amino]-2-cyclohexen-1-one	0.158539	0.230846	0.208033	0.29404	1.53336	1.48281	299.172	62.2377	87.9684		16.40_223.0632m/z	0	671.764	327.884	197.039	475.675	480.355	0	270.071	0	0	86.9281	0	247.91	323.669	0	250.7	0	7.32444	0	0	0	75.3199	173.631	0	110.881	312.603	718.844	177.234	361.413	173.932	311.648	296.792	211.625	33.5877
1.56_118.0417n	1.56	119.049	PDC	octa-2,4,6-triyn-1-ol	0.158971	0.0248692			1.5651	1.9216	0	4233.28	9008.21		1.56_118.0417n	0	0	0	0	21854.7	15712	3548	7800.97	13980.4	0	30166.6	19622.2	19607.8	9770.15	15454.7	5056.15	22978.8	15446.8	26941.5	40825	0	0	10863.6	6069.49	0	12564.1	4191.56	3663.71	0	27100.2	15539.1	7709.33	2414.86	15311.8
13.65_398.3256m/z	13.65	398.326	OL2a	3-Hydroxyhexadecanoylcarnitine	0.159261	0.247156	0.253217	0.309409	1.6057	1.39816	488.22	123.626	151.06		13.65_398.3256m/z	1000.19	642.862	309.833	0	295.991	566.997	0	177.834	0	270.758	516.056	270.692	707.219	482.415	348.722	154.015	285.875	533.897	188.487	293.775	0	265.166	0	229.337	0	496.961	210.951	0	0	273.613	415.637	234.475	365.005	0
15.94_980.8191m/z	15.94	980.819	PDC	(2R)-1-[(4Z,7Z,10Z,13Z,16Z)-docosa-4,7,10,13,16-pentaenoyloxy]-3-(octadecyloxy)propan-2-yl (4Z,7Z,10Z,13Z,16Z,19Z)-docosa-4,7,10,13,16,19-hexaenoate	0.159285	0.31838			1.56378	1.04952	0	2778.59	1648.42		15.94_980.8191m/z	0	0	0	0	923.752	123.744	3959.54	0	0	127.569	0	0	0	0	0	0	2916.2	2977.87	1539.19	0	0	0	7140.7	3973.65	2124.17	0	0	1711.61	1673.47	0	559.679	748.738	2477.82	4177.01
0.03_255.9326m/z	0.03	255.933	PDD	3,5-dichloro-2-hydroxybenzene-1-sulfonic acid	0.159469	0.47147	14.9882	4.66668	1.66011	0.872134	7.7121	115.591	35.9899		0.03_255.9326m/z	0	0	30.8484	0	0	0	241.879	0	210.101	196.428	0	96.0921	0	0	0	0	208.114	0	0	186.265	0	0	229.053	233.309	0	303.578	0	0	449.788	0	0	0	0	0
14.24_338.2319m/z	14.24	338.232	OL1	Dodecanedioylcarnitine	0.160008	0.988122	4.79547	0.978292	1.54007	1.00972	93.8405	450.009	91.8034		14.24_338.2319m/z	375.362	0	0	0	0	88.8243	436.114	0	265.791	0	0	509.74	179.181	0	0	623.354	0	284.21	144.915	0	537.826	306.475	0	955.736	352.319	0	124.558	104.765	0	0	0	0	118.371	418.843
11.58_950.5594m/z	11.58	950.559	PDD	[(2R)-3-(octadecanoyloxy)-2-{[(5R,6R,7Z,9Z,11E,13E,15S,17Z)-5,6,15-trihydroxyicosa-7,9,11,13,17-pentaenoyl]oxy}propoxy]({[(1S,2R,3R,4S,5S,6R)-2,3,4,5,6-pentahydroxycyclohexyl]oxy})phosphinic acid	0.161242	0.737133	0.00223748	1.34196	1.67714	0.962104	425.643	0.952368	571.197		11.58_950.5594m/z	1099.55	603.021	0	0	782.566	0	0	0	1232.99	0	1104.18	967.189	0	0	0	0	564.14	715.746	1074.4	908.192	3.80947	0	0	0	580.67	1926.59	0	0	0	0	0	0	0	0
0.51_538.8764m/z	0.51	538.876			0.162765	0.582427	2.72702	1.32459	1.44134	1.14735	588.972	1606.14	780.147		0.51_538.8764m/z	0	1380.39	480.396	495.098	0	0	2055.38	0	0	0	1205.86	0	1686.59	0	851.011	0	0	0	1517.71	1840.41	542.944	2164.56	2940.84	776.215	794.864	0	1729.42	0	1168.98	1882.12	2113.06	3312.1	820.443	1003.25
18.51_193.0000m/z	18.51	193	PDD	Tris(4-chlorophenyl)methanol	0.163027	0.695919	1.87066	1.1884	1.60136	1.1069	135.366	253.223	160.869		18.51_193.0000m/z	54.0973	69.7503	109.014	308.602	0	210.271	367.233	95.2655	167.625	315.332	212.216	238.633	0	0	0	354.049	156.478	207.933	561.946	264.531	177.516	178.795	298.213	358.367	89.6426	223.65	0	332.56	272.669	234.145	129.618	115.295	67.4221	0
15.45_463.3028m/z	15.45	463.303	PDA	Isobutyryl-L-carnitine	0.163159	0.55194	0.0387538	0.524934	1.42556	1.03485	334.484	12.9626	175.582		15.45_463.3028m/z	524.458	0	0	813.48	0	0	0	0	0	0	746.145	36.7733	0	0	0	357.641	0	0	883.29	489.085	0	51.8502	0	0	0	0	0	0	0	0	0	12.9246	1428.14	0
17.65_237.0785m/z	17.65	237.078	PDA	N-(5-Chloro-2-hydroxyphenyl)piperidine-4-carboxamide	0.163204	0.439094	3.48061	2.01668	1.50498	1.19411	198.751	691.772	400.817		17.65_237.0785m/z	493.433	0	0	301.57	1033.81	935.055	0	0	0	976.448	0	0	570.981	0	61.13	18.9513	645.098	132.727	0	269.706	1394.28	627.388	0	745.423	0	248.328	0	0	371.334	0	743.667	0	673.66	0
0.58_175.1435m/z	0.58	175.143	PDC	N-Methylpropionamide	0.163882	0.600418	3.053	1.59014	1.4992	0.713956	71.5692	218.5	113.805		0.58_175.1435m/z	0	0	256.792	29.4843	0	631.423	0	0	108.162	512.347	97.0008	0	0	212.879	105.12	68.5542	58.9547	0	447.321	226.886	226.874	216.698	46.9864	383.442	183.632	245.828	536.975	0	161.578	204.53	0	500.954	0	0
15.45_632.4592m/z	15.45	632.459	PDC	(2S)-3-hydroxy-2-{[(5Z)-7-[(1S,5R)-5-[(1E,3S)-3-hydroxyoct-1-en-1-yl]-4-oxocyclopent-2-en-1-yl]hept-5-enoyl]oxy}propyl tetradecanoate	0.164294				1.55154	0	0	777.909	0		15.45_632.4592m/z	0	0	0	0	0	0	1503.16	0	2052.26	584.822	2600.13	4692.31	333.211	0	0	0	0	0	0	1.45454	2190.95	247.231	673.455	0	0	0	0	0	0	0	0	0	0	0
0.18_105.9345m/z	0.18	105.934	PDD	dichloromethyl	0.165317	0.118988	0.484335	0.514491	1.58662	1.67772	165.746	80.2767	85.2749		0.18_105.9345m/z	278.106	121.855	142.351	120.673	119.813	138.14	18.9784	0	109.092	45.1357	174.247	28.0348	273.988	3.82314	61.7774	0	184.637	39.8875	67.3247	0	182.563	48.4577	0.0309583	90.0553	130.39	113.584	112.224	48.0358	225.612	154.516	102.163	34.992	167.673	60.1415
0.58_508.8208m/z	0.58	508.821			0.165722	0.226112	3.34518	3.28521	1.46672	1.50252	337.188	1127.95	1107.73		0.58_508.8208m/z	0	0	1061.68	287.074	0	1904.07	0	0	3423.75	0	0	0	2246.46	1241.71	27.8857	0	1904.12	0	0	0	895.131	1746.46	0	1870.22	0	1043.56	965.019	392.346	2847.49	0	0	392.628	0	0
0.65_443.0709m/z	0.65	443.071	PDC	1,1,1,3,3,3-hexafluoro-2-methylpropan-2-yl 4-[(4-hydroxy-2-oxo-2H-chromen-3-yl)methyl]benzoate	0.16594	0.00398444	4.80759	4.00465	1.44493	2.22444	1196.28	5751.24	4790.69		0.65_443.0709m/z	1979.87	0	0	2805.27	6586.58	2707.06	2132.93	1367.86	10679.9	9404.69	5719.21	0	16529.2	9251.02	5603.76	7786.92	7909.44	8138.55	6346.69	4500.87	4577.13	13435.9	0	4991.88	6879.11	7350.63	5472.58	10.0186	10058.5	296.47	3389.42	3026.87	0	3233.77
2.16_103.0581m/z	2.16	103.058	PDC	4-(Methylthio)-2-butanol	0.166115	0.244297	3.10155	0.218181	1.48971	1.48109	7.85706	24.3691	1.71426		2.16_103.0581m/z	0	17.9537	13.4745	0	1.80253	0	0	0	2.78102	14.3295	16.1466	0	21.059	0	0	16.7611	0	85.6096	9.04258	7.23864	12.3894	41.9639	38.7599	4.3631	0	25.6246	0	0	12.9114	0	0	1.02588	3.00971	0
7.82_175.0724m/z	7.82	175.072	PDD	4-Amino-2-hydroxy-5-[[1-hydroxy-1-(5-oxo-6-bicyclo[4.1.0]hept-3-enyl)propan-2-yl]amino]-5-oxopentanoic acid	0.168019	0.260649	39.6717	19.1524	1.55207	1.18555	1.97883	78.5037	37.8993		7.82_175.0724m/z	0	0	0	7.91533	0	0	0	0	0	0	0	0	0	0	0	0	0	0	45.222	15.3121	219.839	32.3047	61.8709	0	0	0	0	0	0	0	0	0	0	0
1.77_280.2111m/z	1.77	280.211	PDC	2,3-dihydroxypropyl 5-hydroxydecanoate	0.168633				1.43499	0	0	343.483	0		1.77_280.2111m/z	0	0	0	0	0	0	0	0	0	0	0	0	0	222.236	591.206	0	0	677.703	1064.5	0	917.364	0	0	456.567	0	0	0	0	0	0	0	0	0	0
0.58_194.1018m/z	0.58	194.102	PDC	1-(4-Ethoxyphenyl)urea	0.169142	0.21906	0.12662	0.215502	1.58138	1.44046	664.997	84.2021	143.308		0.58_194.1018m/z	952.303	1580.37	21.7132	105.6	511.964	453.57	242.885	277.504	0	28.5547	24.7848	754.875	174.827	472.938	259.295	0	47.5514	824.012	0	169.737	135.658	96.5531	104.597	0	492.183	0	407.675	288.683	0	384.816	426.464	363.229	1149.36	784.108
12.95_794.3952n	12.95	795.402			0.169872	0.169872	0	0	1.65777	1.52506	408.558	0	0		12.95_794.3952n	0	0	1096.24	537.991	0	0	0	0	0	0	0	189.063	1017.41	0	0	0	0	0	0	0	0	0	0	0	595.941	0	0	0	1303.93	254.548	0	0	691.92	0
19.39_493.4227m/z	19.39	493.423	PDC	(2S)-1-hydroxy-3-(tetradecanoyloxy)propan-2-yl (9Z)-tetradec-9-enoate	0.170346	0.875997	0	1.12324	1.65695	0.939949	724.763	0	814.085		19.39_493.4227m/z	0	0	1948.09	950.962	0	0	1607.45	0	0	332.018	0	0	0	0	40.1161	1541.34	0	0	871.968	0	0	0	0	0	0	677.334	1272.54	1846.1	1934.01	0	1359.76	0	0	1543.07
10.14_857.0700m/z	10.14	857.07			0.170598				1.57072	0	0	137.837	0		10.14_857.0700m/z	0	0	0	0	0	0	0	197.63	331.964	98.7114	0	0	0	0	0	0	503.961	0	312.744	0	180.512	370.834	0	0	0	0	0	0	0	0	0	0	0	0
14.24_298.2113n	14.24	299.219			0.170662	0.355918			1.52232	1.20735	0	333.138	7.08042		14.24_298.2113n	0	0	0	0	0	0	0	0	0	0	0	0	0	40.2543	0	0	0	0	0	0	436.071	0	0	896.48	4.21024	0	60.399	0	1086.85	0.908038	0	0	0	0
0.58_243.0261m/z	0.58	243.026	PDC	7-Hydroxycoumarin-4-acetic acid	0.17096	0.158219	0.281226	0.218746	1.62949	1.4559	378.126	106.339	82.7135		0.58_243.0261m/z	601.215	696.93	0	214.358	517.753	626.917	205.499	327.684	0	0	0	618.063	325.134	761.203	0	315.343	0	313.699	0	0	222.235	0	203.12	0	219.751	0	0	0	0	222.653	0	0	354.954	190.54
18.66_768.5910m/z	18.66	768.591	PDD	1-Stearoyl-2-linoleoyl-sn-glycero-3-phosphocholine	0.171608	0.2194	0.398	0.489914	1.65627	1.53176	4242.08	1688.34	2078.25		18.66_768.5910m/z	7641.31	5011.49	2243.41	2072.09	2378.76	390.02	4525.24	2899.41	358.166	0	0	451.407	6125.25	2620.67	0	603.569	0	4927.16	1237.28	1227.21	0	0	3037.3	3716.08	3043.92	5030.57	461.76	0	4902.34	6210.26	801.191	1071.35	0	1616.02
0.56_419.8060n	0.56	420.813			0.171869	0.148826	0.101696	0.0519776	1.57905	1.55298	240.916	24.5003	12.5223		0.56_419.8060n	293.344	607.061	0	63.2605	0	0	0	0	0	0	0	0	0	912.151	75.1657	0	0	843.497	0	0	0	0	0	98.001	0	124.333	0	0	76.7974	0	8.49131	111.533	42.9327	378.585
18.89_118.0478n	18.89	119.055			0.172093	0.279124	0	0.204324	1.65391	1.27006	25.3212	0	5.17372		18.89_118.0478n	0	0	68.4943	32.7905	0	0	0	0	0	0	0	0	0	0	0	0	0	0	0	0	0	0	0	0	0	288.35	171.097	0	0.447792	0	0	66.347	427.686	394.347
15.43_270.6227m/z	15.43	270.623			0.172218	0.136802			1.67802	1.47688	0	102.069	63.401		15.43_270.6227m/z	0	0	0	0	0	0	0	0	136.914	0	316.943	0	107.837	164.748	0	0	0	0	119.827	143.673	0	0	132.053	276.222	0	0	0	0	0	167.084	0	0	0	0
10.17_939.7400m/z	10.17	939.74	PDD	14-[(5Z)-2,7-dihydroxy-6-methylhept-5-en-2-yl]-2,6,6,10,11-pentamethyltetracyclo[8.7.0.0?,?.0??,??]heptadecan-5-one	0.172773	0.575255	0	0.511705	1.53029	1.01315	229.615	0	117.495		10.17_939.7400m/z	0	293.798	623.585	1.07489	0	0	0	0	0	0	0	0	0	652.04	0	0	538.309	1610.74	0	0	0	0	0	0	30.1935	507.66	0	0	488.901	0	448.533	0	0	0
1.01_277.0212m/z	1.01	277.021	PDC	3-Chloro-6-fluoro-1-benzothiophene-2-carbohydrazide	0.174248	0.17676	2.84234	2.89449	1.50982	1.37124	796.189	2263.04	2304.56		1.01_277.0212m/z	901.324	1906.17	0	377.262	1487.97	2682.84	2618.94	2990.26	1644.97	91.9041	0	637.281	3433.23	0	1374.4	904.372	1340.17	1082.54	1014.63	124.962	3274.66	1915.98	3861.53	0	0	3233.94	1294.58	1476.64	1395.98	2388.78	4785.71	0	1522.61	3134.07
17.03_487.3757m/z	17.03	487.376	PDC	(6R,6aR,13S,13aS)-1,3,4,6,6a,7,8,9,10,12,13,13a-Dodecahydro-2H-6,13-methanodipyrido[1,2-a:3',2'-e]azocine	0.174508	0.7979	0.288981	0.808765	1.52149	0.754733	506.287	146.307	409.468		17.03_487.3757m/z	534.605	0	627.95	862.596	363.842	0	0	163.433	0	665.537	829.48	919.963	666.069	1277.35	557.085	0	445.158	314.575	1298.74	345.461	0	0	0	585.23	1113.52	718.977	861.728	0	1191.47	304.957	0	220.7	679.51	0
0.86_157.0103m/z	0.86	157.01	OL2a	Malic Acid	0.174538	0.134216			1.55793	1.50883	0	106.013	91.3322		0.86_157.0103m/z	0	0	0	0	0	0	0	0	139.559	0	0	0	159.933	0	143.948	0	397.164	0	187.037	125.228	134.803	289.25	0	0	0	0	0	123.184	192.309	0	249.16	218.793	326.202	156.009
8.60_231.9814n	8.6	232.989			0.175156	0.134006	2.30471	0	1.45119	1.68374	163.369	376.518	0		8.60_231.9814n	329.986	0	0	323.49	0	0	0	0	149.605	144.056	0	660.087	523.759	0	184.313	0	120.046	0	102.004	149.235	618.037	123.484	409.807	354.742	166.918	142.901	0	264.976	0	125.011	565.861	0	270.654	130.762
0.47_244.8850m/z	0.47	244.885			0.176022	0.0449713	38.6254	42.1481	1.56373	1.8	1.15955	44.7882	48.873		0.47_244.8850m/z	0	0	0	4.63821	37.7584	52.5348	0	118.614	0	306.821	7.25358	102.231	17.9017	115.953	192.772	0	0	0	87.5101	3.77011	30.4357	18.2028	2.22948	128.285	77.179	168.916	67.9274	0	1.80235	116.249	108.835	0	0	0
15.97_354.0621n	15.97	355.069			0.176227	0.297114	0.582338	1.82929	1.4953	1.22375	756.717	440.665	1384.25		15.97_354.0621n	1013.85	756.585	672.392	584.043	0	1372.9	1381.58	375.283	242.791	116.756	583.544	795.314	169.878	1358.94	892.537	1407.95	118.352	377.949	1449.09	0	533.509	346.36	0	882.792	1246.84	1760.82	1603.48	548.829	416.562	1236.48	1223.44	1094.6	138.638	1074.55
19.34_249.0253m/z	19.34	249.025	PDC	4-Allyl-3-(4-chlorobenzyl)-1H-1,2,4-triazole-5-thione	0.176255	0.939924	0	1.10053	1.51973	0.695956	106.449	0	117.15		19.34_249.0253m/z	0	0	133.643	292.152	0	0	638.611	0	0	0	0	324.152	0	0	0	435.011	0	260.993	234.172	0	0	0	0	0	0	335.927	0	489.484	0	0	0	675.296	0	0
3.26_247.1282m/z	3.26	247.128	PDC	11-Hydroxyundecanoic acid	0.178238	9.38131e-06	4.87398	12.4221	1.58326	2.44863	180.562	880.057	2242.96		3.26_247.1282m/z	0	0	132.214	590.036	1650.86	3371.15	2373.26	469.962	70.8651	2417.66	1257.67	2661.42	2290.9	3845.58	991.079	1207.95	471.895	1131.31	0	1195.94	2067.15	900.482	552.596	0	428.397	2460.86	474.852	919.545	814.493	1141.26	2243.62	1056.62	535.323	927.039
1.37_129.0426n	1.37	130.05	OL1	5-Oxoproline	0.179947	0.0179903			1.48437	1.98401	0	93115.8	69683.9		1.37_129.0426n	0	0	0	0	0	55926.4	92869.7	153875	137115	62299.8	86840.1	216100	0	164939	0	0	28335.2	118040	220026	0	0	0	258700	113764	0	168196	42897	180583	0	0	100189	12709.4	136970	97942.3
10.17_833.6406n	10.17	834.648			0.1803	0.135193	0.106651	0	1.62154	1.59889	315.321	33.6294	0		10.17_833.6406n	0	669.541	0	591.745	111.673	0	0	0	0	192.859	0	310.594	0	0	400.301	0	469.202	0	0	297.292	0	0	134.518	0	0	0	0	0	0	0	0	0	302.513	0
17.14_1233.9141n	17.14	1234.92			0.180554	0.253192	0.0561062	0.199917	1.65622	1.44862	10183.4	571.352	2035.84		17.14_1233.9141n	28377.3	3521.69	8834.65	0	2482.29	593.471	554.442	0	2812.61	0	588.065	1501.04	932.606	15415.7	16191.3	2179.35	0	0	38432.2	18376	196.128	262.511	0	1826.77	0	0	0	683.674	1626.99	0	0	0	327.175	82.05
3.09_216.9554m/z	3.09	216.955	PDD	2-Bromo-4H,5H,6H,7H-thieno[3,2-c]pyridine	0.180733	0.255373	0.410749	0.589909	1.61825	1.37152	466.039	191.425	274.921		3.09_216.9554m/z	648.286	671.542	51.4706	492.857	626.8	398.467	132.232	0	518.617	213.104	255.29	160.103	533.499	170.234	132.061	193.076	301.442	284.43	229.788	315.905	59.6865	210.851	0	495.163	375.569	624.34	280.438	451.031	342.817	200.714	19.9873	225.293	219.13	0
11.91_893.6010m/z	11.91	893.601	PDC	(2-aminoethoxy)[(2R)-2-{[(5Z,7R,8E,10Z,13Z,15E,17S,19Z)-7,17-dihydroxydocosa-5,8,10,13,15,19-hexaenoyl]oxy}-3-[(13Z,16Z)-docosa-13,16-dienoyloxy]propoxy]phosphinic acid	0.18099	0.182237	0	0.00331648	1.64782	1.58865	369.442	0	1.22525		11.91_893.6010m/z	1029.85	447.917	0	0	720.326	0	0	0	0	533.029	549.737	0	0	0	0	0	0	0	0	0	0	0	0	0	0	0	0	0	0	0	0	0	0	0
14.62_331.1003m/z	14.62	331.1	PDA	2',3'-Isopropylideneinosine	0.182113				1.42968	0	0	163.991	0		14.62_331.1003m/z	0	0	0	0	1112.06	0	0	0	0	0	407.751	0	0	153.167	0	0	0	266.001	20442.9	0	0	458.772	197.193	0	0	0	0	447.005	3470.95	0	0	0	0	251.256
10.45_370.1311m/z	10.45	370.131	PDC	5-({4-[2-(5-ethylpyridin-2-yl)ethoxy]phenyl}methyl)-4-hydroxy-2,3-dihydro-1,3-thiazol-2-one	0.182359	0.244669	0.0789551	0.187223	1.59158	1.46145	81.795	6.45814	15.3139		10.45_370.1311m/z	0	126.848	0	200.332	0	0	0	56.0263	0	0	0	0	0	0	157.801	0	98.3156	0.159252	32.764	0	0	0	25.8326	0	0	0	80.474	0	0	28.8509	0	94.7097	0	0
17.16_832.2185n	17.16	833.226			0.182482	0.388346	4.40487	2.3684	1.43244	0.969597	4805.97	21169.7	11382.5		17.16_832.2185n	0	4792.25	4098.49	10333.1	0	5581.58	0	17188.3	0	10998.1	8729.76	0	0	9699.8	22756.8	4277.19	0	0	0	13288.6	5690.65	40216	38772.1	0	0	0	21181.7	48641.2	0	27333.6	20251.5	0	26454	11219.5
15.79_693.4764m/z	15.79	693.476	PDD	[2-hydroxy-3-({hydroxy[(2R)-3-[(11-methyldodecanoyl)oxy]-2-[(18-methylicosanoyl)oxy]propoxy]phosphoryl}oxy)propoxy][(2R)-2-[(11-methyldodecanoyl)oxy]-3-[(9Z,11Z)-octadeca-9,11-dienoyloxy]propoxy]phosphinic acid	0.182627	0.295879	0.403366	0.509406	1.46794	1.26813	924.633	372.966	471.014		15.79_693.4764m/z	1508.65	858.609	0	1331.28	479.123	645.867	534.131	60.0468	667.701	847.815	308.178	272.99	31.9903	46.6109	1212.72	407.056	684.222	1098.73	202.614	0	74.4819	673.654	550.288	193.438	0	394.042	52.6022	1479.39	0	0	671.127	0	681.654	293.389
16.95_371.1008m/z	16.95	371.101	PDC	5-tert-Butyl-3-(chloromethyl)-1,2,4-oxadiazole	0.183098	0.291981	0.683472	1.32418	1.59794	1.16542	1842.95	1259.61	2440.41		16.95_371.1008m/z	2496.26	951.547	2124.62	1799.38	1667.61	2010.88	1159.02	1742.8	988.002	1954.16	1263.19	1243.69	2217.72	827.558	3980.55	864.242	2391.94	1502.65	1629.91	2321.65	897.896	1090.26	1841.63	1208.64	2705.5	1447.79	1420.57	1984.52	2072.6	1968.01	2427.95	101.801	1999.27	2683.88
15.04_327.1959m/z	15.04	327.196	PDA	2-Hydroxy-4-(octyloxyl)benzophenone	0.183814	0.431084	1.95227	1.35898	1.43295	1.17143	250.073	488.211	339.845		15.04_327.1959m/z	248.786	508.309	0	243.198	474.762	638.49	0	456.165	264.459	170.059	295.072	331.708	826.325	516.052	758.074	158.923	806.398	640.35	314.217	677.379	192.156	510.49	778.083	472.114	838.324	227.696	466.964	592.991	709.784	629.635	876.072	306.587	318.348	830.325
8.68_309.2248m/z	8.68	309.225	PDC	2,6,6,11,15-pentamethyl-14-{6-methyl-1-[(3,4,5-trihydroxyoxan-2-yl)oxy]hept-5-en-2-yl}tetracyclo[8.7.0.0?,?.0??,??]heptadec-1(10)-en-5-yl acetate	0.184614	0.512749	1.65853	1.28822	1.59183	1.18521	2241.89	3718.24	2888.04		8.68_309.2248m/z	4038.46	3572.71	864.665	491.707	5199.67	0	3007.66	852.008	3188.87	4415.73	4555.68	3694.38	3674.31	1090.1	1838.96	4730.1	3584.52	4850.92	2564.1	2462.53	4002.13	2626.8	4332.49	3911.53	0	2850.14	2258.8	2428.23	1575.02	4467.27	3850.98	5317.24	1137.47	1266.75
0.58_206.8938m/z	0.58	206.894	PDD	tetrapotassium ironhexacarbonitrile	0.184743	0.134337	5.10487	3.68394	1.49633	1.62668	1935.73	9881.65	7131.12		0.58_206.8938m/z	0	0	0	7742.93	0	693.013	14261.7	0	6825.15	11593.6	16510.4	0	5525.13	0	18364.6	0	0	0	18948.9	25915.8	0	4331.27	22344.7	12850.6	0	9249.8	8710.86	0	6246.53	25449.2	21582.8	19309.3	0	10230
4.82_177.0456n	4.82	178.053	PDC	Alliin	0.185523	0.402149	0	0.328398	1.64092	1.28235	38.3875	0	12.6064		4.82_177.0456n	108.53	45.0202	0	0	60.7551	0	90.3041	0	86.0753	0	0	0	66.7429	0	0	0	255.28	0	92.6782	0	0	0	0	0	0	0	0	17.1991	0	0	0	0	19.4851	0
10.40_213.1955m/z	10.4	213.196	PDC	2-(Piperidylmethyl)-1-cyclohexanone	0.185979	0.858612	0.312662	0.908688	1.54551	0.774657	88.5878	27.698	80.4986		10.40_213.1955m/z	0	119.744	105.503	129.104	0	103.962	0	0	0	0	13.1314	0	0	0	83.3726	0	0	0	0	0	110.792	0	0	0	0	0	0	114.691	0	108.454	0	23.5757	115.947	3.63455
15.01_399.2973m/z	15.01	399.297	PDD	(2S)-2-({7-[(1R,2R,3R,5S)-3,5-dihydroxy-2-[(1E,3S)-3-hydroxyoct-1-en-1-yl]cyclopentyl]heptanoyl}oxy)-3-hydroxypropyl docosanoate	0.186	0.294086	8.35626	0	1.58197	1.30526	46.2776	386.708	0		15.01_399.2973m/z	18.7928	0	166.318	0	242.923	456.571	516.574	0	1211.65	219.07	361.766	865.169	400.428	0	588.233	137.77	126.547	0	0	285.953	989.157	463.964	93.7104	0	0	0	0	0	0	0	0	0	0	0
17.27_237.0786m/z	17.27	237.079	PDA	N-(5-Chloro-2-hydroxyphenyl)piperidine-4-carboxamide	0.186039	0.215378	1.82729	1.81263	1.44931	1.37274	988.119	1805.58	1791.09		17.27_237.0786m/z	1782.25	473.903	548.929	1147.39	2824.08	869.925	15.2963	0	838.58	848.473	995.111	933.666	2136.96	1042.41	902.62	601.122	1559.98	838.149	1332.78	1000.31	1364.36	2175.65	804.374	2877.95	601.939	996.65	567.054	451.01	1430.32	1034.11	1498.84	1029.16	1799.59	2993.35
9.20_253.1039m/z	9.2	253.104	PDC	3-Fluorobenzenemethanol	0.187475	0.576435	0	0.503902	1.48675	1.14934	96.4276	0	48.5901		9.20_253.1039m/z	0	0	111.483	274.227	0	0	0	63.0202	0	0	0	0	0	0	0	0	0	0	0	0	0	0	0	0	0	0	0	0	0	33.8594	0	0	0	22.9267
8.90_149.0592m/z	8.9	149.059	PDD	Salicylic acid ethyl ester	0.188013	0.554325	11.4477	0.554939	1.47596	1.0615	8.60731	98.5343	4.77653		8.90_149.0592m/z	8.25993	18.6161	0	7.55317	65.1781	0	0	0	0	133.13	0	0	227.478	0	0	0	0	125.094	0	32.4662	274.723	54.8443	0	64.5699	0	0	103.108	0	39.9845	56.3018	0	0	3.82009	111.745
16.32_106.9635m/z	16.32	106.963	PDC	chloroethene	0.188929	0.85328	0.295993	0.820137	1.56118	0.736193	33.9173	10.0393	27.8169		16.32_106.9635m/z	0	68.9431	20.744	45.9823	0	0	31.231	0	0	21.7407	0	0	0	59.212	50.3034	276.705	0	20.5758	14.0622	64.3211	0	17.1651	22.9921	0	98.0298	126.399	105.391	0	87.4639	96.5163	17.9173	217.308	7.05198	71.3587
1.34_242.0131m/z	1.34	242.013	PDA	Vinclozolin M2	0.189106	0.296901	0	0.196719	1.64263	1.33727	476.888	0	93.8129		1.34_242.0131m/z	1362.75	0	544.797	0	0	0	0	0	427.842	0	417.493	0	200.331	0	0	0	946.847	0	0	0	0	0	0	0	0	336.492	0	0	0	0	0	0	486.688	0
18.14_331.2087m/z	18.14	331.209	PDA	Val-Gly-Arg	0.189246	0.306913	0.19766	0.376423	1.62886	1.45067	1325.21	261.942	498.842		18.14_331.2087m/z	2975.22	1878.21	447.428	0	1104.96	874.627	0	0	766.859	440.038	0	0	890.502	551.821	0	0	496.036	457.083	0	0	948.276	0	99.4931	0	1343.63	127.379	0	730.904	980.917	325.048	0	0	999.264	300.231
15.32_330.2121m/z	15.32	330.212	PDC	13-ethyl-14-(2-fluoroacetyl)-15-methyltetracyclo[8.7.0.0^{2,7}.0^{11,15}]heptadec-6-en-5-one	0.1896	0.235512	2.69324	0.188057	1.63775	1.42904	203.449	547.935	38.26		15.32_330.2121m/z	546.714	0	164.113	102.966	868.554	976.635	466.533	0	379.898	544.482	534.02	245.513	491.805	96.2495	491.037	0	0	32.3625	744.735	294.087	915.821	756.87	519.05	0	0	0	0	0	0	0	0	0	0	0
0.54_872.8321m/z	0.54	872.832	PDC	(2R)-1-(octadecyloxy)-3-(pentadecanoyloxy)propan-2-yl (13Z)-docos-13-enoate	0.190555	0.419732	8.00518	4.07724	1.61534	1.21921	438.981	3514.12	1789.83		0.54_872.8321m/z	0	0	1755.92	0	0	0	0	0	0	0	10302.1	0	0	0	0	0	0	0	0	0	0	0	6569.03	7487.47	0	9317.57	10164.5	0	5494.22	0	5997.91	3072.17	4327.91	0
5.76_294.0860n	5.76	295.093			0.190963	0.360071	10.0458	0.00922067	1.35552	1.23056	103.722	1041.98	0.956391		5.76_294.0860n	0	414.89	0	0	1208.55	0	0	724.724	1568.01	3188.11	0	2950.11	0	305.066	457.695	0	1109.25	524.968	989.494	0	0	1641.62	2526.28	0	1146.14	0	0	2451.63	1280.64	2829.91	440.131	1008.89	0	1582.2
7.84_316.0278m/z	7.84	316.028	PDD	3,4-Dichloro-N-(4-methylbenzyl)benzamide	0.191216	0.346873	1.17458	1.07609	1.53054	1.25593	3046.89	3578.82	3278.74		7.84_316.0278m/z	2651.83	3482.08	3224.88	2828.78	3342.33	3217.46	2578.01	2428.74	2789.16	3204.97	2530.18	2729.08	2213.82	3110.59	3196.23	2473.58	2863.35	3677.59	2584.43	3478.43	2810.87	3682.43	3511.41	4310.58	3364.73	3306.91	3378.59	3412.31	3327.35	2494.04	3470.44	2734.67	3356.97	3063.93
15.97_415.2819m/z	15.97	415.282	PDC	Geranyl acetate	0.191489	0.916134	0.0862603	1.075	1.63514	0.750908	431.289	37.2031	463.635		15.97_415.2819m/z	1085.82	0	639.337	0	322.402	0	382.943	608.105	28.183	280.473	0	0	539.672	0	174.059	53.1718	0	81.3137	0	0	148.813	0	0	0	0	62.9459	0	733.488	152.172	21.9965	0	0	0	0
0.60_490.6519m/z	0.6	490.652	PDC	(2S)-2-[(4S)-4-[(4S)-4-[(4S)-4-[(4S)-4-[(4-{[(2-amino-4-oxo-1,4-dihydropteridin-6-yl)methyl]amino}phenyl)formamido]-4-carboxybutanamido]-4-carboxybutanamido]-4-carboxybutanamido]-4-carboxybutanamido]pentanedioic acid	0.192368	0.101349	0.250787	0.0166903	1.59633	1.72093	16790	4210.71	280.229		0.60_490.6519m/z	33987.7	28936.9	1876.49	2358.9	25035.7	11414.5	8783.92	17620.3	1399.93	820.895	3108.03	31504.8	5033.07	16167.1	0	8199.26	8087.84	26473.8	332.938	0	6031.53	4506.63	3855.2	2449.49	7273.86	1491.26	2938.76	7563.92	0	3472.81	9602.42	0	26982.6	15807.4
0.58_473.7434n	0.58	474.751			0.193505	0.452797	8.29291	2.35649	1.35226	1.13586	190.26	1577.81	448.345		0.58_473.7434n	0	761.04	0	0	0	0	3419.93	0	808.472	844.694	2249.62	0	1323.01	0	2285.85	0	0	0	3242.79	3954.9	0	1232.94	4254.79	823.502	0	806.982	1456.75	0	0	4917.22	5587.97	1194.99	0	1593.79
0.77_230.0449m/z	0.77	230.045	PDC	Nitecapone	0.1942	0.129956			1.56967	1.48148	0	1346.14	1775.01		0.77_230.0449m/z	0	0	0	0	2539.08	4792.04	47.4212	0	3198.26	950.301	3246.91	599.902	1879.7	886.497	227.751	0	0	0	1502.22	3372.87	395.65	541.818	340.604	4106.5	0	0	220.46	181.877	0	1944.59	2491.25	0	128.01	0
0.62_429.0615m/z	0.62	429.062	PDC	2-hydroxy-1-({[(2-hydroxypropanoyl)oxy]carbonyl}oxy)-2-[2,3,4,5-tetrahydroxy-6-(hydroxymethyl)oxan-2-yl]propan-1-one	0.19464	0.256946	0.199396	0.31949	1.56479	1.35668	4093.6	816.249	1307.87		0.62_429.0615m/z	8880.84	6254.19	0	1239.38	8285.56	5752.75	1940.7	2436.53	3127.58	0	2809.78	5026.46	2558.84	2782.88	3630.49	7012.46	3536.53	7550.3	0	6202.29	0	0	3265	0	1514.26	0	1084.02	4408.84	191.572	1093.31	883.66	0	3203.44	2571.68
3.82_100.1119m/z	3.82	100.112	PDC	cyclopropyl	0.194792	0.389183	4.17318	0.189762	1.39088	1.29556	13.2263	55.1958	2.50985		3.82_100.1119m/z	0	6.14627	0	46.759	0	16.8771	0	0	92.7864	4.12599	0	47.649	49.8735	0	0	0	71.8633	0	4.81911	0	108.316	20.6534	0	91.8139	102.362	0	0	0	83.5826	0	29.2353	0	63.6407	132.981
17.19_721.4870m/z	17.19	721.487	PDC	15-(butan-2-yl)-18-(1-hydroxy-2-methylpropyl)-1,3,4,10,12,13,21-heptamethyl-6,9-bis(2-methylpropyl)-1,4,7,10,13,16,19-heptaazacyclohenicosane-2,5,8,11,14,17,20-heptone	0.195308	0.389582	0.105692	0.34854	1.59898	1.33287	881.856	93.2047	307.362		17.19_721.4870m/z	730.441	0	2432.53	364.452	54.1624	0	110.539	0	0	408.845	0	88.2614	877.999	763.819	187.31	0	9.11692	0	230.031	0	0	127.452	0	245.367	0	0	88.1083	1217.72	954.969	1606.54	158.194	0	536.149	1471.49
5.92_334.1391m/z	5.92	334.139	PDA	Glu-Trp	0.196319	0.0428373	1.41675	0.390196	1.49571	1.91731	235.065	333.028	91.7214		5.92_334.1391m/z	179.342	195.289	213.214	352.416	274.555	146.594	400.981	195.743	127.455	178.27	264.632	482.962	121.609	106.924	288.282	242.814	23.0656	229.558	518.039	218.266	319.327	185.424	396.464	430.896	159.551	353.054	169.533	178.225	268.709	250.63	374.816	448.371	226.84	408.289
16.75_389.2343m/z	16.75	389.234	PDC	1-(4-Methoxyphenyl)-N-[4-(propan-2-yl)benzyl]-1H-benzimidazol-5-amine	0.196363	0.168247	4.65585	5.24333	1.35589	1.53218	82.5594	384.384	432.886		16.75_389.2343m/z	0	128.16	188.612	13.4654	0	269.035	627.893	431.32	315.342	0	96.2405	323.433	0	176.565	59.1053	0	0	197.438	267.047	1065.65	57.7713	926.002	90.4283	463.334	80.5605	423.197	382.159	0	488.124	736.78	0	443.742	0	251.167
17.70_596.5379n	17.7	597.545	PDC	(2S)-1-hydroxy-3-(tetradecanoyloxy)propan-2-yl icosanoate	0.196821	0.355918			1.33555	1.06609	0	8383.75	1611.61		17.70_596.5379n	0	0	0	0	20275.5	6341.61	11641.5	2726.02	16631.6	2636.46	11582	31001.9	32448.4	15190.8	11846.9	49711.5	0	0	0	13634.1	8507.3	0	24676.8	350.873	23333.5	7165.51	40612.8	0	0	0	0	0	0	0
0.62_764.5902m/z	0.62	764.59	PDC	(2-{[(2S,3R,4E)-2-[(9S,10S,12Z)-9,10-dihydroxyoctadec-12-enamido]-3-hydroxyheptadec-4-en-1-yl phosphono]oxy}ethyl)trimethylazanium	0.197235	0.355918			1.42547	0.979853	0	1048.92	375.331		0.62_764.5902m/z	0	0	0	0	0	0	2296.1	0	0	0	2707.01	0	0	0	2161.43	0	0	0	1751.86	3346.7	0	0	3066.98	1128.72	0	0	1192.69	0	0	3675.57	2011.33	1975.37	0	0
13.84_286.3097m/z	13.84	286.31	PDC	Oleyl alcohol	0.197295	0.432083	0.24423	0.566575	1.59454	0.996151	348.597	85.1377	197.506		13.84_286.3097m/z	447.467	751.978	0	194.942	0	0	102.189	311.033	0	0	0	0	0	0	490.373	536.056	138.373	0	0	0	327.839	0	12.712	0	403.508	0	65.1041	290.683	54.1202	411.299	0	173.07	344.16	0
15.53_136.0361m/z	15.53	136.036	PDC	N-(tert-Butyl)-N'-(3-fluorophenyl)thiourea	0.197339	0.59399	0.500485	0.827665	1.58416	1.10006	172.976	86.572	143.166		15.53_136.0361m/z	132.257	141.248	140.903	277.496	0	73.821	185.23	208.829	80.8275	173.337	110.141	162.674	0.794335	163.752	189.972	164.71	53.5424	305.673	255.807	252.924	6.65411	9.17924	124.83	205.625	62.5638	331.672	0.541475	143.254	208.085	0	281.291	52.665	316.824	71.7159
19.39_180.0757n	19.39	181.083	PDC	3-[(3-aminopropyl)disulfanyl]propan-1-amine	0.197716	0.786264	0.493771	0.900351	1.56206	0.905873	11732.2	5793.04	10563.1		19.39_180.0757n	17458.6	8057.68	17404.5	4008.13	9481.07	3857.22	0	0	13654.5	0	9968.69	0	6112.48	0	15056.7	0	7920.48	1599.32	0	2047.82	6363	0	11247.5	5561.69	26672.7	3170.67	15622.6	12233.8	21800.3	25437.2	27498.1	8176.12	17626.4	10727.4
6.41_170.0962m/z	6.41	170.096	PDA	4-Aminobiphenyl	0.197774	0.0288335	1.43593	0.348588	1.38981	1.91939	1229.49	1765.46	428.584		6.41_170.0962m/z	1460.85	721.544	1181.41	1554.14	760.587	1928.12	0	33.3121	1246.01	1566.21	1612.47	1895.26	2339.32	1424.46	757.73	1770.95	2126.91	2008.53	2040.32	2185.74	2675.11	1559.85	1181.89	1644.98	1501.33	287.29	1462.23	2574.73	508.155	2002.33	1600.36	2111.47	2287.28	2036.82
18.64_211.1299m/z	18.64	211.13	PDC	Butyl 2-butoxyacetate	0.198247	0.778428	0.20036	1.42437	1.61014	0.55385	767.614	153.8	1093.37		18.64_211.1299m/z	1784.49	308.782	977.187	0	393.144	0	0	0	728.749	0	0	0	0	0	0	0	0	0	0	0	615.198	0	0	0	593.209	0	0	0	2053.01	0	0	0	1894.52	2746.65
16.60_460.1437n	16.6	461.151			0.198275	0.156768	11.534	33.9855	1.4495	1.39641	42.3748	488.751	1440.13		16.60_460.1437n	169.499	0	0	0	0	0	0	0	49.3128	0	0	0	352.136	0	0	0	2300.41	0	0	1393.19	0	60.8119	1320.98	573.212	766.462	0	0	862.007	0	1716.84	2186.9	0	1587.79	41.642
1.37_450.0622m/z	1.37	450.062			0.198704	0.116157			1.4207	1.53952	0	3114.59	1757.51		1.37_450.0622m/z	0	0	0	0	0	4866.73	864.488	1597.19	14161.6	1777.99	3942.16	6585.64	2711.91	4618.45	2315.61	6337.53	6230.17	4590	11460.4	8199.01	0	0	9143.12	3315.24	0	5467.11	3118.95	2862.61	0	0	0	2880.85	4184.99	3745.54
16.73_299.2728m/z	16.73	299.273	OL2a	Docosatrienoic Acid	0.199346	0.313075	5.46686	5.68832	1.40271	1.11017	18.4084	100.636	104.713		16.73_299.2728m/z	73.6337	0	0	0	0	0	0	0	309.568	272.24	0	236.775	261.507	12.2253	0	0	0	307.05	0	0	134.937	30.267	237.342	0	0	362.957	194.477	0	0	0	63.3648	186.651	117.114	0
10.37_237.1089m/z	10.37	237.109	PDC	1-isothiocyanato-7-methanesulfinylheptane	0.199351	0.373614	31.9651	26.1826	1.37565	0.955914	1.86911	59.7464	48.9381		10.37_237.1089m/z	0	7.47644	0	0	0	0	584.585	858.421	0	208.745	0	0	12.8532	0	75.9798	350.406	0	799.627	0	0	169.527	0	0	69.4581	0	0	0	328.287	0	126.404	231.112	1263.75	0	0
1.16_162.1121m/z	1.16	162.112	PDC	cis-4-Hydroxycyclohexanecarboxylic acid	0.199589	0.45007	0.282364	1.48703	1.58702	0.909817	238.058	67.2189	353.999		1.16_162.1121m/z	402.028	8.543	445.832	95.8299	373.674	530.413	124.664	219.763	11.5891	196.821	87.8361	70.8988	146.418	425.033	242.817	10.634	476.141	0	115.671	110.447	72.929	195.947	0	0	0	96.57	467.238	222.102	278.493	135.934	285.727	77.0021	592.388	355.34
0.56_491.8445m/z	0.56	491.844			0.199678	0.0586732	0.557745	0.237164	1.48582	1.88224	2189.24	1221.03	519.207		0.56_491.8445m/z	2328.57	769.338	3025.18	2633.86	301.254	1548.24	0	4976.7	0	1088.05	983.006	6722.04	1164.18	3268.58	0	3768.1	1555.93	142.21	0	2650.59	581.014	1366.86	485.091	2451.17	5657.43	0	0	5335.22	0	0	1288.4	3367.25	0	0
0.03_200.9869m/z	0.03	200.987	PDD	1-(3,5-Dichloro-2-hydroxyphenyl)propan-1-one	0.200381	0.207956	0.365391	0.450552	1.48497	1.50906	271.225	99.103	122.201		0.03_200.9869m/z	339.878	447.378	261.486	36.1572	172.456	0	440.335	77.7922	49.1491	0	0	171.267	79.7001	0	0	0	377.086	482.746	0	126.062	342.183	54.2288	0	0	82.2629	230.758	86.2968	130.076	0	263.756	15.9203	116.834	287.401	616.634
17.11_466.2988m/z	17.11	466.299	OL2b	Sodium Taurolithocholate	0.200686	0.200686	0	0	1.62271	1.54776	300.553	0	0		17.11_466.2988m/z	886.978	0	315.233	0	26009.8	351.376	0	0	15703.3	0	0	0	2561.97	5.22802	0	0	0	0	0	0	0	0	0	0	0	421.086	0	0	0	0	0	0	0	0
0.54_668.8692m/z	0.54	668.869			0.202478	0.221472	1.44783	1.38494	1.59075	1.41531	29318.1	42447.6	40603.7		0.54_668.8692m/z	40829.3	19750.3	25337.9	31354.7	10598.6	18676.3	28986.7	0	0	58096.5	43921.4	0	0	0	41703	0	0	0	33260.7	27182.8	24588.9	33622.1	53165.1	58414.4	3225.81	23012.4	68777	5342.23	37850.5	16949.8	27696.3	27472	68126.3	17348.1
10.01_830.5913m/z	10.01	830.591	PDC	(2-aminoethoxy)[(2R)-2-{[(8Z,11Z,14Z)-5,6-dihydroxyicosa-8,11,14-trienoyl]oxy}-3-(icosanoyloxy)propoxy]phosphinic acid	0.20268	0.111849	20.4453	15.0992	1.42084	1.53606	18.8891	386.192	285.21		10.01_830.5913m/z	0	0	0	75.5563	0	441.263	0	365.693	0	0	326.594	1180.34	293.808	0	84.0208	388.234	260.461	0	0	0	1081.35	0	463.417	0	542.108	0	0	970.377	0	225.68	86.5534	33.6362	143.227	0
6.20_354.1443m/z	6.2	354.144	PDC	Alitame	0.203234	0.692116	1.1691	0.912865	1.57809	0.969938	449.93	526.012	410.726		6.20_354.1443m/z	586.969	383.419	420.083	409.25	478.197	570.917	980.528	601.204	311.972	743.044	1156.96	796.002	726.223	624.1	560.039	675.198	669.804	567.704	381.076	633.64	553.02	482.565	586.988	481.476	419.441	305.841	519.699	596.989	617.785	703.868	604.39	714.411	491.731	660.606
0.60_306.9566m/z	0.6	306.957	PDD	N-(6-Bromoimidazo[1,2-a]pyridin-2-yl)-2,2,2-trifluoro-acetamide	0.203469	0.827229	2.70528	0.83661	1.38206	0.888479	2205.82	5967.36	1845.41		0.60_306.9566m/z	3159.47	0	0	5663.81	6338.8	8906.98	0	4303.48	3227.89	2704.71	0	2938.69	11276.4	8111.98	0	14177.1	10940.4	0	0	0	7992.44	10516.8	0	5360.23	9716.59	4777.86	7797.58	7079.87	1863.02	0	0	0	0	0
16.50_550.4274n	16.5	551.435	PDC	calcium dihexadecanoate	0.203518	0.425681	0.140003	0.395706	1.3599	1.22968	3456.73	483.954	1367.85		16.50_550.4274n	0	7773.99	6052.93	0	0	0	0	4417.73	0	0	0	459.636	1365.83	14714.3	20753.8	9373.19	0	0	10560.4	9329.12	0	0	0	1935.82	0	0	0	0	0	0	0	7161.61	0	0
0.56_589.7747n	0.56	590.782			0.203581	0.151156	10.017	18.7505	1.55389	1.41683	42.1789	422.508	790.874		0.56_589.7747n	0	0	0	168.716	0	1924.14	0	0	1435.87	1129.85	0	0	1650.34	0	0	0	141.864	0	0	0	1087.34	602.692	0	0	0	2523.99	0	0	1568.5	0	0	0	0	0
17.60_466.2987m/z	17.6	466.299	OL2b	Sodium Taurolithocholate	0.203664	0.412884	0	0.356938	1.61331	1.29914	420.234	0	149.997		17.60_466.2987m/z	1249.88	431.051	0	0	29123.6	0	0	0	15696.7	330.114	0	0	549.777	0	0	0	163.663	0	347.879	0	0	0	0	0	0	0	0	0	334.749	0	0	0	0	520.75
0.56_787.8262m/z	0.56	787.826	PDC	5-methylpentacosan-5-ol	0.205155	0.41334	2.55116	2.09453	1.59355	1.02262	1385.72	3535.19	2902.42		0.56_787.8262m/z	3011.37	2531.5	0	0	2596.81	1452.03	2053.92	0	446.892	0	819.303	0	0	0	2451.72	0	635.396	0	630.959	7918.83	1270.96	2237.81	3511.73	7120.26	133.803	1034.39	0	3085.65	425.848	839.064	1627.97	3267.44	5960.14	6905.17
16.47_355.2634m/z	16.47	355.263	PDA	3,3',5,5'-Tetraisopropylbiphenyl-4,4'-diol	0.205375	0.0258298			1.61485	1.91396	0	264.342	480.687		16.47_355.2634m/z	0	0	0	0	0	0	453.902	0	150.169	126.89	464.698	0	111.537	0	322.793	0	0	0	299.386	0	0	0	267.675	789.691	932.621	1859.14	1208.16	472.244	1233.19	845.246	1093.03	1372.74	1112.25	527.189
14.35_205.0855m/z	14.35	205.085	PDC	Diethyl phthalate	0.205621	0.163062	0.0965989	0	1.58639	1.51708	151.128	14.5988	0		14.35_205.0855m/z	209.711	0	394.801	0	56.8265	122.866	0	231.983	255.482	117.065	0	0	248.744	13.0811	167.419	0	0	0	0	0	0	58.3951	0	0	265.169	0	0	0	0	0	98.4108	0	95.8571	0
12.98_972.2412m/z	12.98	972.241			0.205741	0.355918	38.0447	0	1.33646	1.23825	16.5424	629.349	0		12.98_972.2412m/z	0	0	66.1695	0	0	0	0	0	0	0	0	0	0	0	0	1936.31	0	0	958.494	0	0	688.209	1829.19	0	0	0	0	435.884	0	0	0	0	0	0
0.54_736.8568m/z	0.54	736.857			0.206283	0.382408	2.63686	1.98397	1.46564	1.18145	7890.59	20806.4	15654.7		0.54_736.8568m/z	0	26466.2	5096.17	0	0	1291.16	51498.3	0	0	5181.31	36091.9	0	0	0	0	0	0	0	844.075	17466.7	18864.4	3851.79	25256.4	35252.9	10629	9291.81	45023.9	0	5904.21	0	13876.9	5964.64	47003	6652.74
0.54_828.8876m/z	0.54	828.888			0.20634	0.906788	0.367335	1.06256	1.38975	0.994436	5396.05	1982.16	5733.61		0.54_828.8876m/z	324.558	9184.31	9423.37	2651.98	0	7844.05	5496	4560.52	7468.7	6968.27	6511.74	0	0	1038.55	4330.38	0	3023.83	0	4483.41	7699.47	3687.65	322.79	1642.64	2275.57	9362.08	3405.37	3180.9	5290.85	0	0	1781.42	5809.19	5465.51	0
17.81_487.3758m/z	17.81	487.376	PDC	(6R,6aR,13S,13aS)-1,3,4,6,6a,7,8,9,10,12,13,13a-Dodecahydro-2H-6,13-methanodipyrido[1,2-a:3',2'-e]azocine	0.20662	0.427388	0	0.359931	1.54747	1.19005	393.547	0	141.65		17.81_487.3758m/z	0	1179.41	0	394.776	0	48.3429	0	0	0	0	0	0	17.2387	0	0	0	0	0	0	0	0	0	0	0	379.994	0	794.144	0	0	289.72	0	597.546	623.699	0
0.47_214.9299m/z	0.47	214.93	PDD	6,8-Dichloro-2H-3,1-benzoxazine-2,4(1H)-dione	0.207681	0.519119	7.8367	3.47713	1.36301	0.863681	4.53564	35.5444	15.771		0.47_214.9299m/z	0	0	0	18.1425	0	0	0	0	88.2042	15.396	0	62.6755	10.4258	0	31.6017	0	0	53.0179	0	0	0	86.7054	55.4723	0	0	27.825	74.3955	0	0	105.472	0	47.9563	100.531	128.12
0.62_221.0216n	0.62	222.029			0.207786	0.0650293	0.319003	0.00155655	1.55443	1.82426	6.99546	2.23157	0.0108888		0.62_221.0216n	13.5	10.6904	0	3.79141	1.30814	1.43443	30.3855	0	0	0	27.7388	0.340882	3.86498	0	27.5293	7.30256	0.447261	13.883	20.565	22.2431	0	3.52416	0.0147993	5.38734	0	4.04805	0.0181581	0	4.8697	0	4.50922	0.907015	0.630564	0
8.68_253.1303m/z	8.68	253.13	PDA	His-Pro	0.207832	0.488632	1.9607	1.58321	1.59773	0.751954	457.452	896.926	724.24		8.68_253.1303m/z	726.415	0	525.267	578.125	0	655.519	626.46	1208.46	0	666.68	505.537	527.511	1715.69	840.045	1190.57	1502.31	1849.81	455.151	280.091	43.9407	395.615	535.728	1094.7	1561.66	1191.1	0	688.947	34.974	275.126	638.494	35.2752	330.659	236.967	368.026
1.02_253.0044m/z	1.02	253.004	PDC	4-Amino-3-[3-(trifluoromethyl)phenyl]-1,2-thiazole-5-carboxylic acid	0.209944	0.428555	1.39025	1.29727	1.45387	1.149	1876.75	2609.16	2434.64		1.02_253.0044m/z	2166.03	2528.77	1002.15	1810.04	1777.66	3427.97	4293.54	3836.13	1838.69	2543.54	2296.88	2361.52	2150.12	1903.34	2273.78	1992.3	2375.77	1569.11	1826.13	630.098	2421.58	3803.92	2200.75	2010.38	854.613	2366.96	2606.61	2031.77	2177.75	3480.09	2969.32	2625.6	2524.18	2391.94
3.32_200.1043n	3.32	201.112	PDC	Ethyl 4-acetyl-5-oxohexanoate	0.210145	0.963601	3.58853	0.934875	1.45749	0.634407	14.5745	52.301	13.6253		3.32_200.1043n	58.2979	0	0	0	0	0	39.6548	0	0	0	0	0	0	0	0	0	0	0	0	0	109.555	0	42.7445	56.9049	0	0	0	0	0	0	62.0842	0	0	61.1923
5.84_1077.4425n	5.84	1078.45			0.21037	0.121857	44.1424	44.4408	1.39545	1.48989	47.4459	2094.38	2108.53		5.84_1077.4425n	0	0	0	189.784	866.194	4346.38	2149.23	7562.92	3676.83	4431.37	38.6232	5923.19	2257.67	2408.04	4224.75	1203.66	0	2558.98	604.946	5394.69	714.476	6415.79	1186.71	60.5219	1626.69	3184.58	2036.56	3449.86	157.788	987.068	1479.75	3595.68	0	4242.76
3.57_252.1084m/z	3.57	252.108	OL2b	Deoxyadenosine	0.210417	0.801523	1.45921	1.10322	1.59302	1.12137	228.559	333.516	252.151		3.57_252.1084m/z	353.934	67.2838	336.702	156.315	134.919	173.534	199.019	221.304	123.621	394.879	324.188	344.437	262.07	305.658	161.04	334.775	141.42	223.974	126.992	136.064	267.443	380.353	373.521	312.746	226.797	354.167	422.908	385.009	198.522	145.058	135.436	341.65	330.074	321.615
0.54_168.0873n	0.54	169.095			0.211115	0.154985	0.122466	0	1.60208	1.62446	860.005	105.321	0		0.54_168.0873n	2165.41	1274.61	0	0	7691.38	0	0	0	0	0	0	0	4709.01	5411.35	0	0	0	4246.32	0	1668.38	421.284	0	0	0	2525.11	0	4040.95	0	0	0	0	895.292	17159	1408.95
1.07_102.0548m/z	1.07	102.055	OL1	Threonine	0.212532	0.108815	1.36435	1.44451	1.42793	1.60992	4561.03	6222.83	6588.46		1.07_102.0548m/z	2233.87	6135.54	4748.68	5126.02	5470.4	7159.36	5235.54	5253.23	8003.23	6891.73	5375.66	5250.87	8457.79	7462.52	6013.55	5373.82	7297.07	7376.25	7975.88	5092.29	6272.9	6034.11	8382.3	4201.99	8269.41	7647.83	7546.42	4082.51	8290.76	8954.36	6805.56	2869.72	8529.02	8873.04
0.56_752.8308m/z	0.56	752.831			0.212618	0.230549	0	0.0416325	1.37584	1.47529	2596.45	0	108.097		0.56_752.8308m/z	0	7898.1	2487.71	0	0	0	3943	0	0	0	9045.22	0	0	0	0	0	0	0	0	6781.2	0	0	0	0	0	0	4931.75	340.025	0	2235.52	6764.07	5448.95	1293.59	0
15.74_178.0100m/z	15.74	178.01	PDC	2-Fluorobenzene-1-carbothioamide	0.212798	0.155804	0	4.53838	1.58212	1.59648	70.837	0	321.485		15.74_178.0100m/z	0	0	215.572	67.7762	0	0	0	0	0	0	0	0	0	0	0	0	0	0	0	0	0	0	0	0	0	0	0	301.072	0	0	0	342.889	0	0
2.21_87.0441m/z	2.21	87.0441	PDC	4-Hydroxybutanoic acid lactone	0.212979	0.628688	0.520251	0.80638	1.48168	1.0901	3976.3	2068.68	3206.41		2.21_87.0441m/z	4193.48	7312.33	2238.83	2160.57	2842.1	13854.1	4589.55	0	5761.56	1023.09	443.64	359.788	15491.3	0	3198.04	1604.53	1672.09	9323.55	0	2549.35	2896.67	371.219	1775.27	3231.54	5214.06	19370.3	8655.57	7500.88	5263.31	2404.5	1222.26	6547.34	17827.2	10888.8
0.73_161.0263m/z	0.73	161.026	PDC	5-(2,4-Dimethoxybenzylidene)-2,4,6(1H,3H,5H)-pyrimidinetrione	0.213218	0.302803	0.112276	3.61936	1.48289	1.11282	206.018	23.131	745.654		0.73_161.0263m/z	287.873	536.199	0	0	644.564	0	0	1924.81	1045.03	1440.19	0	0	253.449	0	0	0	0	0	0	615.574	0	0	0	92.524	0	0	2401.21	1789.54	682.476	282.862	0	420.546	0	1315.27
17.65_442.3138m/z	17.65	442.314	PDC	[(2R)-3-[(13Z,16Z)-docosa-13,16-dienoyloxy]-2-[(15Z)-tetracos-15-enoyloxy]propoxy]phosphonic acid	0.213471	0.935977	0.163662	0.909715	1.35322	0.952191	181.815	29.7563	165.4		17.65_442.3138m/z	0	348.738	378.523	0	0	0	680.946	0	0	0	0	0	0	0	0	0	0	156.92	0	0	119.025	0	0	0	0	0	0	0	0	495.45	0	0	0	0
0.08_129.1271m/z	0.08	129.127	PDC	1-Cyclohexylethanol	0.214423	0.238887	3.53618	4.52383	1.54844	1.31031	46.6938	165.118	211.235		0.08_129.1271m/z	84.56	0	0	102.215	84.211	0	304.32	0	0	4.98558	0	97.2388	0	29.0973	0	0	146.035	143.799	0	0	329.736	275.112	55.6231	0	12.3329	284.835	0	286.643	454.825	500.175	0	2.81973	206.169	0
17.11_238.9066m/z	17.11	238.907	PDD	Triclopyr	0.214722	0.759016	2.7038	1.36039	1.4918	0.977655	118.993	321.735	161.877		17.11_238.9066m/z	0	12.5945	68.6621	394.717	0	0	360.031	618.597	0	363.778	721.06	1.50338	0	0	557.192	195.826	330.793	0	155.163	332.917	0	331.969	468.447	486.523	0	202.294	690.024	515.767	0	516.614	0	87.4591	0	57.7951
19.34_136.0730m/z	19.34	136.073	PDC	(3S)-2-methylbutane-1,2,3,4-tetrol	0.214865	0.718768	0.198669	1.37211	1.59888	0.494214	232.263	46.1436	318.692		19.34_136.0730m/z	438.138	28.7202	462.195	0	169.958	0	0	0	394.828	98.3971	206.049	0	412.569	0	0	77.4053	0	0	0	0	0	0	184.575	0	457.908	342.107	214.86	0	0	91.1057	294.928	0	0	217.762
16.47_346.2712n	16.47	347.278			0.214927	0.023569	0.365967	0	1.3409	2.04272	2251.37	823.927	0		16.47_346.2712n	3698.71	869.666	1059.22	3377.89	0	814.666	3768.87	928.521	0	94.7055	2759.66	4508.93	0	1160.08	1728.02	726.115	0	118.457	893.314	0	361.326	0	2934.38	0	0	0	0	0	0	0	0	0	0	0
16.80_515.8652m/z	16.8	515.865			0.215895	0.191924	0.0560023	0	1.59646	1.58189	1466.61	82.1336	0		16.80_515.8652m/z	4446.77	394.709	726.316	298.643	398.394	0	1405.38	0	324.754	26.0981	0	0	812.43	1221.04	1382.94	175.761	0	476.751	4285.16	3978.03	328.535	0	0	0	480.574	178.234	0	0	109.406	0	0	0	0	0
0.05_150.9645m/z	0.05	150.964	PDD	4-Bromo-1,2-benzenediamine	0.216901	0.0743901	0.529147	0.263965	1.53829	1.83877	561.585	297.161	148.239		0.05_150.9645m/z	912.571	490.624	726.683	116.46	432.213	78.4836	178.929	2.06928	525.418	162.504	275.682	61.493	200.807	352.937	356.451	272.773	960.641	0	158.427	278.445	309.873	227.494	526.303	124.974	214.536	578.035	0	286.517	333.978	372.69	386.826	0	428.115	336.952
16.42_208.1694m/z	16.42	208.169	PDC	2-undecanamidoacetic acid	0.217222	0.913907	3.7845	1.0819	1.53722	1.01441	168.024	635.887	181.785		16.42_208.1694m/z	121.843	414.137	136.117	0	880.275	118.684	0	0	260.458	77.8099	131.321	205.738	204.23	357.825	0	380.715	105.956	217.805	122.302	141.641	1545.77	599.968	397.808	0	0	110.735	174.923	116.662	376.277	538.089	192.327	0	154.508	269.77
14.59_225.1819m/z	14.59	225.182	PDC	3-methyl-1-[1-(3-methylbutoxy)ethoxy]butane	0.218408	0.461667	0.0854365	1.8285	1.58594	1.13254	221.117	18.8914	404.312		14.59_225.1819m/z	615.283	269.183	0	0	200.247	227.24	59.3998	106.05	0	0	0	162.398	398.578	7.00946	103.037	253.311	219.235	0	74.2664	19.7683	0	0	0	75.5657	401.489	449.292	186.056	0	462.118	179.331	271.489	249.804	427.838	138.854
17.14_1194.8432n	17.14	1195.85			0.219212	0.217784	0.00352006	0	1.59205	1.54511	17270.1	60.7916	0		17.14_1194.8432n	54549.9	7648.39	6882	0	0	0	812.93	0	0	0	1475.09	0	2100.8	32984.7	21514.3	0	0	0	92690.3	53344.6	0	243.166	0	0	0	0	0	0	0	0	0	0	0	0
0.47_345.6058m/z	0.47	345.606	PDC	N'-(1-{4-[(4-amino-5-hydroxy-6-methyloxan-2-yl)oxy]-2,5,12-trihydroxy-7-methoxy-6,11-dioxo-1,2,3,4,6,11-hexahydrotetracen-2-yl}ethylidene)benzohydrazide	0.219919	0.199623	0.0478847	0	1.43553	1.46058	983.434	47.0915	0		0.47_345.6058m/z	1039.67	2894.07	0	0	0	0	0	107.146	0	0	0	0	507.934	0	0	0	0	251.168	0	100.649	0	11.7617	176.604	0	0	0	0	0	0	0	0	0	0	0
10.01_529.6166m/z	10.01	529.617			0.220423	0.814979	1.88821	0.881276	1.29635	0.625821	740.042	1397.36	652.182		10.01_529.6166m/z	902.029	990.796	0	1067.34	1718.88	822.556	954.651	0	2048.32	3214.82	2702.74	0	2310.4	1951.95	2965.44	2103.22	3291.71	3846.07	2696.89	1950.33	491.508	1527.41	2452.13	1118.37	2356.28	1786.38	1452.01	2512.17	722.285	2393.29	2291.54	0	2279.69	503.497
14.43_249.0250m/z	14.43	249.025	PDC	2-Chloro-N-[4-(4-methylphenyl)-1,3-thiazol-2-yl]acetamide	0.221114	0.070244			1.48524	1.68482	0	159.149	382.439		14.43_249.0250m/z	0	0	0	0	0	0	0	0	0	0	0	0	0	0	0	570.39	0	0	0	133.602	0	142.617	0	493.979	0	1496.86	1667.3	2813.21	0	747.243	0	823.584	317.989	772.573
14.46_236.1771n	14.46	237.184	PDA	4-[(E)-5-Hydroxy-3-methylpent-3-enyl]-3,5,5-trimethylcyclohex-2-en-1-one	0.221127	0.975164	0.353577	0.983667	1.32185	0.677996	1007.26	356.143	990.806		14.46_236.1771n	685.899	0	1378.68	1964.45	158.561	2440.07	0.0889492	639.186	697.771	645.821	0	0	966.976	0	0	18.4735	872.976	1568.56	0	0	870.115	0	0	554.456	1391.42	2315.16	30.4923	1635.73	2086.01	1363.91	0	2231.15	1271	1638.56
0.58_175.1188m/z	0.58	175.119	OL1	Arginine	0.22177	0.173416	0.10749	0.00246184	1.47381	1.51597	39487.8	4244.55	97.2129		0.58_175.1188m/z	50975.9	106975	0	0	6468.08	50436	13650.6	0	0	0	0	17967.1	12971	39548.6	15924.3	0	38467	38804.9	14608.3	16781	16978.2	0	0	0	0	0	0	0	0	44873.6	24615.4	12369.8	22117.8	64186.6
17.37_339.3497n	17.37	340.357	PDA	Docosanamide	0.221982	0.571689	2.52676	1.58202	1.54269	1.01769	43629.5	110241	69022.9		17.37_339.3497n	0	104593	0	69924.9	547633	0	0	0	93788.6	0	0	122152	116259	0	0	310815	0	0	0	2336.14	199988	115391	125586	0	0	0	0	0	137662	194600	121059	0	0	237193
0.80_81.0158m/z	0.8	81.0158	PDC	2-(Ethylsulfonyl)ethanol	0.222193	0.45007	0	0.344727	1.58549	1.14765	29.2578	0	10.0859		0.80_81.0158m/z	91.0392	25.992	0	0	0	0	0	0	0	0	0	0	0	0	61.8234	68.1943	0	0	0	0	0	0	0	0	0	0	0	0	0	0	0	0	0	0
15.66_360.0617m/z	15.66	360.062	PDA	(2-{2-[(3-Methoxyphenyl)amino]-2-oxoethoxy}phenyl)phosphonic acid	0.222576	0.0488071	5.11949	13.7944	1.43464	1.88356	67.5465	345.803	931.763		15.66_360.0617m/z	0	0	270.186	0	501.473	0	0	0	0	0	594.713	0	234.285	0	0	0	226.283	0	0	0	880.595	360.432	0	142.186	680.354	762.159	0	1341.05	1090.73	893.247	849.339	853.46	965.144	895.512
4.56_97.0284m/z	4.56	97.0284	PDC	Glutaric acid	0.222604	0.534058	5.82938	2.20272	1.2606	0.823941	11.8049	68.8152	26.0028		4.56_97.0284m/z	0	0	47.2196	0	0	0	0	0	0	0	0	15.7617	257.715	0	43.1866	0	0	28.0888	39.7558	68.1532	152.821	0	0	122.44	163.856	0	0	36.7144	0	0	0	259.856	137.285	0
0.54_255.0621m/z	0.54	255.062	PDC	1,4-Diethyl 2-chloro-3-oxobutanedioate	0.222916	0.0659708	0.418427	0.122813	1.49375	1.82811	670.816	280.687	82.3848		0.54_255.0621m/z	1151.33	956.154	14.6656	561.11	871.234	719.114	1104.34	442.722	70.0971	0	452.986	1394.87	0	313.763	0	411.521	667.377	536.27	595.75	605.45	322.287	75.7398	659.434	65.2881	415.884	217.552	0	523.563	22.078	1114.49	1426.65	295.451	1070.49	1264.54
0.47_86.9889n	0.47	87.9962			0.223013	0.863115	1.07518	1.02731	1.54311	0.584849	3227.5	3470.15	3315.64		0.47_86.9889n	2925.87	3216.69	3204.56	3562.89	3111.01	3180.41	3041.98	3793.86	1991.69	3187.35	2555.15	4488.53	2589.81	3085.72	2636.91	3002.16	2023.8	3199.92	2780.99	2951.35	3204.38	3539.57	3363.72	3772.93	2456.86	4019.07	3587.24	3737.33	3275.71	3650.37	3897.95	3590.36	4131.56	3968.44
19.27_216.1352n	19.27	217.142	PDC	Dimethyl azelate	0.223466	0.338003	5.72104	6.39018	1.2808	1.09625	102.757	587.879	656.638		19.27_216.1352n	124.459	0	0	286.57	174.232	0	465.177	0	1028.53	673.283	289.504	0	1194.89	312.637	401.622	663.254	0	0	358.331	1180.61	958.058	0	1393.46	0	0	1375.29	0	0	638.455	0	299.834	0	0	0
2.66_230.9345m/z	2.66	230.935	PDD	Thieno[3,2-c]pyridin-4(5H)-one, 2-bromo-6,7-dihydro-	0.223537	0.337977	0.0638667	0.269673	1.57637	1.41541	783.899	50.065	211.396		2.66_230.9345m/z	2323.75	738.252	73.5942	0	1811.96	549.916	79.136	0	335.328	670.211	0	253.326	198.782	244.483	0	0	309.394	0	0	0	46.424	153.836	0	0	891.259	125.659	12.7437	0	582.193	98.488	0	22.9066	257.719	190.076
17.14_1189.8876n	17.14	1190.89			0.223871	0.204928	0.129544	0.0871793	1.58045	1.55481	11205.1	1451.56	976.856		17.14_1189.8876n	32379.7	7164.28	4287.32	989.331	1694	0	0	2856.2	1515.92	0	6245.27	0	2889.64	17543	13879.4	0	0	0	37879	19765	2092.24	2559.99	0	1153.99	2519.78	0	1108.77	0	1927	0	2349.03	0	164.757	202.169
17.11_1321.9681n	17.11	1322.98			0.224031	0.161134	0.151409	0.0157251	1.55754	1.63615	8541.77	1293.3	134.32		17.11_1321.9681n	24070.6	4371.51	4967.35	757.616	9.04654	487.74	3097.7	2006.14	0	0	2322.6	1135.32	3489.51	12881.7	9834.65	3389.3	0	0	30269.6	12551.2	0	4086.85	0	1086.37	0	56.1722	0	0	1146.37	0	491.358	0	733.052	0
10.01_366.0622m/z	10.01	366.062	PDC	Brinzolamide	0.2244	0.886739	2.41756	1.13736	1.50129	0.990883	460.495	1113.28	523.749		10.01_366.0622m/z	1474.73	152.684	0	214.571	579.296	687	1319.98	603.583	88.7147	1456.81	1109.06	1376.37	1353.5	942.445	829.969	1895.45	929.974	959.848	1543.64	278.147	2068.81	458.181	915.988	1010.13	471.67	1366.92	778.385	1149.75	1146.74	627.928	906.162	1985.46	1077.65	1038.82
14.99_387.1459m/z	14.99	387.146	PDC	D-Sorbitol	0.224759	0.951372	2.34843	1.0625	1.5375	0.841402	207.58	487.487	220.554		14.99_387.1459m/z	5.92729	78.9046	745.488	0	351.42	521.467	562.497	0	128.55	275.695	0	685.29	294.827	0	0	330.949	0	475.128	117.404	0	219.967	482.959	536.314	710.708	175.156	622.082	683.215	0	33.5188	0	882.982	83.7256	915.256	578.598
13.63_248.9365m/z	13.63	248.936	PDD	3-Bromo-4-(difluoromethoxy)benzoic acid	0.224776	0.224838	0.155105	0.166878	1.59272	1.54436	314.599	48.7959	52.4997		13.63_248.9365m/z	857.502	286.2	114.696	0	725.903	181.948	87.9971	63.961	605.407	608.946	0	0	347.402	0	0	0	446.89	202.706	0	0	195.183	0	0	0	366.135	11.6434	0	234.079	380.981	145.362	0	0	703.819	380.872
10.84_174.1616n	10.84	175.169	PDC	3,7-dimethyloctane-1,7-diol	0.225015	0.270116	2.22633	1.70191	1.26471	1.40204	95.2319	212.017	162.076		10.84_174.1616n	126.007	69.9212	185	0	0	0	0	542.393	177.454	163.255	149.319	0	93.5897	296.912	170.849	0	0	6.02576	177.185	0	311.638	198.978	0	337.454	77.449	0	357.766	238.925	109.703	418.143	534.082	38.8495	246	296.42
18.89_195.0622m/z	18.89	195.062	PDC	4-[(2R)-2-carboxy-2-hydroxyethyl]benzen-1-olate	0.225307	0.238838	2684.85	1131.65	1.26892	1.37006	0.0324819	87.209	36.758		18.89_195.0622m/z	0	0	0	0.129928	462.717	0	245.343	0	0	323.675	240.307	0	27.5801	39.4173	0	0	331.68	0	0	0	75.6317	0	273.204	0	781.19	0	857.084	0	0	335.441	414.762	0	703.279	0
0.58_606.5693m/z	0.58	606.569			0.225405	0.140286	0.195804	0	1.55504	1.63983	15946.5	3122.39	0		0.58_606.5693m/z	36381.9	27404.1	0	0	27657.2	11950.4	6324.33	18026.5	1047.48	0	708.817	31554.8	4511.21	16280.6	0	7262.15	8810.46	27940.9	0	0	6748.37	2274.42	3466.77	0	5163.48	0	1290.7	6034.55	1142.9	3968.07	6784.43	0	31401	14007.1
0.65_219.0263m/z	0.65	219.026	OL2a	Mannose	0.226386	0.378734	5.01398	2.20182	1.34168	1.23325	2054.18	10299.6	4522.94		0.65_219.0263m/z	7052.62	0	0	1164.09	19904.3	0	0	0	44243.1	10070.5	1173.99	0	31833.7	0	5413.47	3600.57	42061.2	3555.11	26779.9	988.54	21155.7	253.727	0	19789	0	9738.98	0	0	17549.6	603.424	532.757	0	0	0
8.60_480.1678n	8.6	481.175			0.226599	0.210036	1.78889	1.88643	1.4124	1.30452	12275.4	21959.3	23156.8		8.60_480.1678n	23865.5	12289	12947.2	0	24544.8	31994.6	24428.5	22232	36033	22819.3	38803.3	39612.1	21755.9	23179.4	31486.4	31777.6	7713.67	28339.6	38407.9	31997.2	6929.99	27033.8	31029.2	22844.4	7248.21	33920.1	37474.2	14664.8	13221.6	18755.8	9635.59	28629.8	13299.3	20587
11.29_177.0542m/z	11.29	177.054	OL2b	Ferulate	0.226781	0.419137	2.36098	1.94133	1.33739	0.935811	197.021	465.164	382.483		11.29_177.0542m/z	124.252	0	318.654	345.179	185.318	0	246.269	62.4224	0	68.4461	67.4744	325.393	855.08	58.4351	21.1685	0	16.1383	0	39.24	488.021	106.628	945.325	284.909	523.792	698.853	25.3712	259.285	0	183.622	246.269	238.984	188.714	27.4226	133.556
17.75_255.1195m/z	17.75	255.119	PDC	8-[(aminomethyl)sulfanyl]-6-sulfanyloctanoic acid	0.227299	0.373292	2.76956	0.277427	1.5601	1.25994	356.408	987.093	98.8773		17.75_255.1195m/z	310.133	1115.5	0	0	98.6372	1545.43	0	0	1221.45	745.723	399.352	0	991.363	68.9722	527.642	0	1117.64	397.654	0	0	1770.89	1403.07	774.412	0	0	633.186	0	0	483.542	129.51	0	0	909.79	0
12.47_236.1407n	12.47	237.148	PDA	3-(2-Methyl-3-oxo-2,5,6,7,8,8a-hexahydro-1H-naphthalen-1-yl)propanoic acid	0.227691	0.355918			1.47792	0.979853	0	69.2198	276.885		12.47_236.1407n	0	0	0	0	0	0	0	0	0	0	0	0	0	0	0	0	0	0	0	0	0	58.788	0	218.091	0	0	227.184	0	0	103.156	0	0	152.989	137.996
3.01_180.1014m/z	3.01	180.101	PDC	5,16-Pregnadien-3.beta.-ol-20-one	0.228123	0.223576	0.144911	0.137555	1.56821	1.38352	54.7135	7.92858	7.52612		3.01_180.1014m/z	0	0	139.873	78.9808	0	30.3788	0	0	111.748	39.1646	35.6385	0	66.9611	0	0	35.8053	80.6633	71.5488	138.863	0	0	31.7143	0	0	95.4143	62.3339	0	30.6763	68.3773	31.0763	111.017	33.3189	0	74.9319
13.20_308.1273m/z	13.2	308.127	PDC	N-(4-Chlorophenyl)-N'-(4,6-dimethyl-2-pyrimidinyl)guanidine	0.229567	0.136415	0.184011	0	1.53454	1.5925	33.0838	6.08779	0		13.20_308.1273m/z	60.389	0	71.9463	0	133.069	0	272.459	1846.72	90.7742	0	0	84.2276	0	0	504.22	0	0	23.2995	0	0	0	0	0	24.3511	0	248.605	0	0	3549.92	0	0	0	0	0
17.62_465.3341m/z	17.62	465.334	PDC	2-Ethylhexyl sebacate	0.229869	0.268888	7.07005	55.2944	1.41225	1.15743	33.7889	238.889	1868.34		17.62_465.3341m/z	0	135.156	0	0	0	1672.35	0	0	0	1079.77	0	520.644	0	342.736	110.286	0	0	628.97	852.189	478.082	0	335.164	0	620.394	0	2003.28	0	1269.04	0	2848.88	0	0	0	57.265
0.56_579.7735m/z	0.56	579.774	PDC	{[(2R,3S,4R,5R)-5-(4-amino-2-oxo-1,2-dihydropyrimidin-1-yl)-3,4-dihydroxyoxolan-2-yl]methoxy}({[(2R)-2-{[(5Z,7R,8E,10Z,13Z,15E,17S,19Z)-7,17-dihydroxydocosa-5,8,10,13,15,19-hexaenoyl]oxy}-3-[(18-methylnonadecanoyl)oxy]propoxy](hydroxy)phosphoryl}oxy)phosphinic acid	0.22991	0.375597	3.78332	2.18399	1.30637	1.35118	554.503	2097.86	1211.03		0.56_579.7735m/z	0	0	0	2218.01	0	2431.01	0	0	4349.74	2051.49	0	0	1762.68	1324.16	0	0	0	0	0	0	932.074	4514.7	0	2944.66	0	5136.86	1369.86	0	315.947	0	0	0	0	0
10.01_378.5701n	10.01	379.577			0.230355	0.232213	0.203734	0.213247	1.30807	1.53016	507.691	103.434	108.264		10.01_378.5701n	964.429	0	0	1066.33	0	0	0	104.505	0	159.586	1227.92	0	0	1046.34	0	0	590.949	102.206	0	0	311.005	102.731	0	0	602.451	0	0	0	176.769	0	159.56	0	423.623	0
0.58_585.6974m/z	0.58	585.697			0.230469				1.32467	0	0	211.114	0		0.58_585.6974m/z	0	0	0	0	0	0	0	0	0	0	274.443	0	0	0	0	0	0	0	0	299.853	0	0	669.279	175.178	0	0	0	0	0	552.542	618.981	125.941	0	0
17.03_254.2472m/z	17.03	254.247	PDA	1-Dodecyl-2-pyrrolidinone	0.230531	0.574482	2.43096	1.52003	1.56249	1.03178	848.682	2063.11	1290.02		17.03_254.2472m/z	0	2238.04	0	1156.69	6300.04	0	0	0	1486.77	0	692.289	1342.15	2166.31	0	0	2361.72	0	0	0	482.845	3289.27	2909.32	2053.86	0	409.216	140.268	493.502	0	2839.65	2025.89	1069.57	0	376.812	1077.37
12.85_409.1789m/z	12.85	409.179	PDC	17-(Acetyloxy)pregna-4,6-diene-3,20-dione	0.231147	0.693236	1.74867	1.32787	1.43319	0.762055	285.621	499.457	379.267		12.85_409.1789m/z	501.133	489.672	94.6571	57.0232	649.098	758.962	513.67	846.441	949.912	104.864	1284.96	327.251	560.119	128.159	400.484	202.686	669.677	142.478	278.471	247.706	378.861	297.723	772.786	548.46	1184.67	352.962	556.59	592.619	691.336	636.194	269.208	661.345	62.2909	0
0.88_354.0289m/z	0.88	354.029	PDC	(4-Chlorophenyl)(oxo)acetaldehyde	0.231317	0.083246	1.1141	1.10349	1.28924	1.7039	11972.6	13338.7	13211.5		0.88_354.0289m/z	11161.5	11820.6	12421.3	12486.8	14588.1	12400.5	14107.2	9917.27	11492.3	11594.4	14110.5	12464.1	14793.3	14645.5	11575.7	11638.9	13178	11744.5	10599.8	12165.5	16084.6	11936.4	11934.4	13399.3	10524.5	12320.4	10816.7	13162.3	12641.8	15589.9	12248.8	13187.3	14235.7	15589.5
17.14_1282.8957n	17.14	1283.9	PDC	[(2R)-2,3-bis[(10-methylundecanoyl)oxy]propoxy][2-hydroxy-3-({hydroxy[(2R)-3-[(11-methyldodecanoyl)oxy]-2-[(20-methylhenicosanoyl)oxy]propoxy]phosphoryl}oxy)propoxy]phosphinic acid	0.232043	0.20477	0.0637801	0	1.56856	1.56136	16494.2	1052	0		17.14_1282.8957n	50847.6	5291.39	9398.57	439.396	287.121	369.289	0	0	0	0	176.162	0	1156.9	30412.1	28748.1	8608.06	0	0	85947.1	37947.1	1361.83	2846.18	0	0	0	0	0	0	1401.26	0	0	0	0	0
0.54_888.8880m/z	0.54	888.888			0.232887	0.50332	0.505092	1.35318	1.54594	0.852747	6746.65	3407.68	9129.46		0.54_888.8880m/z	6973.36	10483.8	3601.38	5928.06	5656.25	18346.8	3690.48	470.098	889.793	6026.93	18187.1	575.16	1632.98	2397.98	16002.5	9046.23	5449.42	193.049	3960.03	1582.71	100.154	0	4985.27	8545.3	9837.62	10984.1	11870.2	4326.21	4533.36	1091.54	0	2646.09	0	6860.88
15.71_487.3603m/z	15.71	487.36	PDC	3-[(4E,7E,10E,13E,16E)-docosa-4,7,10,13,16-pentaenoyloxy]-4-(trimethylazaniumyl)butanoate	0.233686	0.803938	2.55089	1.45896	1.39212	0.58682	102.812	262.262	149.999		15.71_487.3603m/z	0	411.248	0	0	0	132.814	0	399.151	0	167.773	0	0	0	0	0	0	290.942	0	620.431	0	394.844	92.2885	278.422	283.492	0	0	0	0	0	1050.03	0	0	0	0
16.78_337.2345m/z	16.78	337.235	PDC	12,13-Dihydroxy-9Z-octadecenoic acid	0.234106	0.486269	2.3385	1.65535	1.36469	0.820824	376.092	879.49	622.565		16.78_337.2345m/z	309.112	974.685	0	220.57	24.024	361.78	624.699	213.079	459.753	506.32	897.322	524.215	1085.28	461.882	0	0	882.087	657.285	484.203	1348.73	860.408	1455.39	0	1202.16	387.268	454.289	66.1057	874.787	468.617	0	368.994	507.265	194.541	536.066
0.54_786.9068m/z	0.54	786.907			0.234544	0.698448	1.62706	1.24109	1.41484	0.86831	6277.17	10213.3	7790.51		0.54_786.9068m/z	10247	9043.63	4216.52	1601.49	0	9413.46	14519.8	0	8902.14	10782.1	19259.6	0	3985.33	9554.24	13413.2	9321.8	310.049	3303.54	9572.97	13024	9261.76	5076.2	15617.4	10897.9	5452.86	1625.89	17516.5	5378.99	5838.04	9880.28	3803.61	6755.47	7323.38	0
17.22_574.3846n	17.22	575.392	PDC	1,6,14-trihydroxy-8-(hydroxymethyl)-4,12,12,15-tetramethyl-5-oxotetracyclo[8.5.0.0^{2,6}.0^{11,13}]pentadeca-3,8-dien-13-yl tetradecanoate	0.235238	0.912376	1.89568	1.10877	1.57012	1.09907	1281.29	2428.92	1420.66		17.22_574.3846n	3306.57	0	1818.6	0	2433.43	0	0	0	3360.72	1031.05	1149.54	36.1496	2375.56	400.516	381.617	1015.63	2759.77	0	1106.09	0	1968.76	1856.85	2534.36	3355.71	1056.47	1725.61	867.272	1184.88	7673.76	0	2329.72	3158.73	3350.45	1810.76
17.11_221.1618m/z	17.11	221.162	PDC	N-Methyl-N-(tetrahydro-2-furanylmethyl)-4-piperidinamine	0.235342	0.114896	12.8078	12.5095	1.31285	1.56217	32.0157	410.051	400.499		17.11_221.1618m/z	0	0	3.11162	124.951	405.279	0	0	167.842	319.359	0	0	4.62258	290.725	374.785	421.77	0	585.292	735.912	1045.78	0	0	1221.52	392.856	25.8301	826.475	304.395	838.977	0	1130.65	77.0422	505.5	442.847	674.259	383.04
15.61_928.7841m/z	15.61	928.784	PDD	(2R)-1-[(6Z,9Z,12Z)-octadeca-6,9,12-trienoyloxy]-3-(octadecyloxy)propan-2-yl (4Z,7Z,10Z,13Z,16Z,19Z)-docosa-4,7,10,13,16,19-hexaenoate	0.235559	0.306121	0	0.137575	1.46417	1.32864	4289.73	0	590.159		15.61_928.7841m/z	0	3407.65	13751.3	0	0	0	0	0	0	0	0	0	0	0	0	0	0	8767.37	0	0	0	0	0	0	5945.51	22231.9	0	5072.34	0	10344.1	15634.6	3774.83	0	5159.44
0.56_645.8351m/z	0.56	645.835	PDD	N-{5-chloro-4-[(4-chlorophenyl)(cyano)methyl]-2-methylphenyl}-2-hydroxy-3,5-diiodobenzamide	0.235574	0.235574	0	0	1.56634	1.50638	1372.56	0	0		0.56_645.8351m/z	4400.06	0	1090.18	0	6547.46	0	0	1916.61	0	0	0	2301.57	0	0	0	0	0	3447.51	0	0	0	0	0	0	1334.94	0	0	0	0	0	0	0	4504.65	0
0.62_360.0745m/z	0.62	360.075	PDC	2-Chlorounguinol	0.235617	0.135954	0.370213	0.202258	1.5001	1.58193	2115.64	783.238	427.905		0.62_360.0745m/z	4214.82	2671.68	0	1576.06	3807.17	2642.26	2365.42	3220.97	0	0	2018.15	3463.25	916.84	3063.06	0	2000.53	984.344	2840.19	0	1839.25	1160.95	0	1972	0	2205.74	1309.37	2540.39	3063.04	0	1140.05	0	1184.43	3094.4	2058.88
1.07_322.9542m/z	1.07	322.954	PDD	3-Bromo-6-fluoro-4-hydroxy-2-(trifluoromethyl)quinoline	0.235725	0.495091	1.24582	1.13441	1.42393	1.09055	4251.42	5296.51	4822.88		1.07_322.9542m/z	2517.5	5596.61	4414.73	4476.85	3353.47	3639.31	5872.43	5261.29	4292.52	4951.42	4329.5	4569.27	2327.56	4862.13	6114.23	2621.31	4793.25	4390.04	4164.12	1342.83	4129.5	5859.46	6229.09	4967.98	2940.71	5304.54	5316.17	4988.83	4876.37	4543.8	5483.94	4741.78	4032.28	6617.85
13.14_318.2996m/z	13.14	318.3	PDC	Pentadecanoyl ethanolamide	0.235748	0.968835	0.362272	0.963448	1.41832	0.284412	128.528	46.5621	123.83		13.14_318.2996m/z	192.846	73.8668	247.4	0	0	0	0	154.526	0	0	0	0	576.29	0	67.9041	407.568	116.66	0	157.417	240.451	93.4773	0	0	92.7711	58.468	236.306	90.7559	0	38.7574	0	81.2249	83.6694	340.825	0
17.47_265.1768m/z	17.47	265.177	PDC	1,3-Bis(tris(hydroxymethyl)methylamino)propane	0.235834	0.62676	0.161747	0.620298	1.2852	1.14572	105.364	17.0423	65.357		17.47_265.1768m/z	155.682	0	0	265.774	266.444	0	0	0	0	442.411	138.678	0	371.092	0	0	0	372.627	0	0	0	0	0	0	68.1693	480.017	401.79	225.722	0	26.576	342.285	340.647	4.58041	0	0
18.53_244.2628m/z	18.53	244.263	PDA	3-Dodecyloxypropylamine	0.236232	0.260653	0.271214	5.37258	1.38776	1.15038	69.8464	18.9433	375.256		18.53_244.2628m/z	137.408	0	25.1444	116.833	497.482	272.513	501.457	93.7792	0	23.7935	0	0	0	0	0	0	1620.47	0	0	0	0	0	0	75.7732	595.693	0	0	312.166	611.995	1372.86	0	0	290.952	214.655
17.11_1414.9759n	17.11	1415.98			0.236396	0.119557	0.350465	0.157293	1.513	1.71829	10705.2	3751.81	1683.86		17.11_1414.9759n	24512.8	6703.39	10167.6	1437.09	4280.45	2426.31	2941.88	6107.84	192.473	3405.56	4153.54	2155.37	8658.66	17183.2	14692.5	6565.02	0	1871.92	48378.6	22141	3402.23	9148.37	740.283	1716.35	0	2441.73	1285.57	1333.59	4148.13	618.327	0	3759.83	2810.23	2106.72
1.37_143.0336m/z	1.37	143.034	OL2a	Purine	0.23753	0.324314	2.56673	3.08831	1.57347	1.19335	151.73	389.451	468.59		1.37_143.0336m/z	398.857	79.1451	128.92	0	539.591	1077.31	280.528	0	1200.19	410.559	145.103	0	1637.1	1175.21	19.8711	36.807	1352.96	1230.11	0	0	734.063	539.806	283.934	0	701.028	822.725	178.075	0	687.311	494.672	0	0	1101.6	822.574
0.62_386.7740n	0.62	387.781			0.238245	0.0875089	2.99261	3.20681	1.4025	1.73827	307.427	920.009	985.859		0.62_386.7740n	0	0	156.602	1073.11	0	143.371	2040.12	0	587.362	665.178	1937.88	0	551.685	0	2810.34	0	0	0	3440.52	2483.12	0	655.261	1835.9	1188.87	0	1994.12	838.066	0	1294.58	4003.76	2566.66	2586.01	0	213.793
15.56_387.2974m/z	15.56	387.297	PDC	3-[(2-hydroxytetradecanoyl)oxy]-4-(trimethylazaniumyl)butanoate	0.238837	0.750924	0.103059	0.687283	1.44508	1.02705	111.531	11.4943	76.6535		15.56_387.2974m/z	320.221	0	0	125.904	0	0	0	0	0	0	0	0	0	0	0	0	0	0	0	0	0	45.9772	0	0	0	0	31.6176	334.606	0	0	0	0	125.51	0
3.49_216.9554m/z	3.49	216.955	PDD	2-Bromo-4H,5H,6H,7H-thieno[3,2-c]pyridine	0.238914	0.0650035	0.363061	0.0348101	1.2742	1.85642	38.5833	14.0081	1.34309		3.49_216.9554m/z	27.3819	77.5829	49.3682	0	74.634	0	64.3342	0	0	66.3642	0	0	191.672	0	8.49271	0	101.663	0	0	0	38.0928	0	17.9395	0	0	14.5857	0	0	0	0	0	0	0	30.6539
17.16_1062.7642n	17.16	1063.77			0.239136	0.160469	0.210889	0.0384927	1.55151	1.62654	16935	3571.41	651.875		17.16_1062.7642n	46412.7	9763.23	11564.2	0	3188.46	0	3490.96	13566.8	0	0	6092.23	0	4629.17	22489.3	19188.6	1657.87	0	0	66782.5	40795.4	4465.3	5858.41	0	3961.93	0	0	77.4847	0	0	0	0	4522.94	1751.94	0
18.51_267.1197m/z	18.51	267.12	PDA	2-Amino-2'-deoxyadenosine	0.239176	0.0225588	2.03634	0.0694464	1.40198	2.048	201.122	409.553	13.9672		18.51_267.1197m/z	41.8257	290.16	295.915	176.586	749.532	0	217.95	126.803	24.3042	148.028	98.1065	0	45.6554	0.772073	64.4977	742.349	148.749	933.315	147.256	636.806	402.499	0	555.068	680.644	313.293	194.911	0	478.772	0	0	317.079	0	174.289	0
1.34_166.0719m/z	1.34	166.072	PDC	prop-2-ene-1-thiol	0.239294	0.684987	3.3106	1.56458	1.38005	1.01323	39.0265	129.201	61.0602		1.34_166.0719m/z	152.008	0	4.09788	0	0	0	0	134.296	99.3489	123.473	125.609	333.828	146.927	133.267	0	0	105.263	0	213.617	0	102.995	133.771	280.039	0	195.194	279.76	110.316	0	97.546	0	115.395	106.175	142.838	0
0.58_261.9204n	0.58	262.928	PDC	4-Iodo-3-(trifluoromethyl)-1H-pyrazole	0.239436	0.776313	2.83904	0.70061	1.4064	1.13896	4535.46	12876.4	3177.59		0.58_261.9204n	0	0	14270.6	3871.21	0	30496.2	0	6649.14	12016.4	10937.2	0	6019.92	12598.7	22255.3	0	18823.7	19670.1	0	0	0	24577.8	18454.4	0	8473.25	30528.3	18099.3	4195.24	13883.1	11176.6	0	0	0	0	0
10.14_952.4110m/z	10.14	952.411	PDD	N-[1'-(6-cyano-1,2,3,4-tetrahydronaphthalen-2-yl)-4-hydroxy-3,4-dihydrospiro[1-benzopyran-2,4'-piperidine]-6-yl]methanesulfonamide	0.239565	0.659082	4.44589	1.47863	1.31117	0.736416	147.271	654.75	217.759		10.14_952.4110m/z	297.365	0	0	291.718	1362.69	0	0	0	0	378.789	0	86.084	706.63	0	0	0	0	0	0	334.458	1232.4	0	0	1386.6	0	0	0	0	202.139	0	0	0	910.085	0
15.53_639.4078m/z	15.53	639.408	PDC	Neofusapyrone	0.240674	0.955812	0.446199	0.960336	1.44372	0.750954	569.153	253.955	546.579		15.53_639.4078m/z	876.527	510.495	0	889.59	0	1209.39	0	0	401.303	725.545	2540.86	327.41	0	198.511	1249.82	171.356	904.788	103.295	4946.18	2754.44	566.583	310.72	0	138.519	1445.13	0	1559.54	0	55.2381	662.981	0	1567.6	316.829	0
14.51_305.1717m/z	14.51	305.172	PDC	Gly-His-Lys	0.24205	0.168794			1.25256	1.3773	0	65.8948	93.2565		14.51_305.1717m/z	0	0	0	0	0	0	0	0	119.239	0	94.4941	12.2869	0	0	762.948	0	402.601	152.227	267.767	187.337	0	214.171	0	49.4086	159.066	0	456.978	0	211.12	208.134	34.7992	51.5243	198.47	0
0.56_773.6995m/z	0.56	773.699	PDC	(2S)-1-hydroxy-3-[(18-methylnonadecanoyl)oxy]propan-2-yl 22-methyltetracosanoate	0.242159	0.803941	2.47093	0.831054	1.31171	0.828802	601.35	1485.89	499.754		0.56_773.6995m/z	0	0	1275.26	1130.14	0	0	0	0	1025.73	647.054	0	0	1170.37	0	0	0	1464.29	0	794.255	0	1145.95	2654.81	0	2142.82	0	2100.71	0	0	0	0	0	0	0	0
9.43_355.1863m/z	9.43	355.186	PDC	20-Trifluoroleukotriene B4	0.242285	0.837187	0.465877	0.904419	1.44283	0.827368	363.487	169.34	328.745		9.43_355.1863m/z	0	530.689	433.71	489.548	554.475	569.329	0	356.45	712.63	378.215	350.748	260.049	479.386	813.984	278.451	135.488	0.0419676	963.696	531.889	482.475	362.145	53.0303	0	262.186	402.303	129.244	0	370.575	0	296.301	183.749	0	45.4353	742.629
17.16_1018.7383n	17.16	1019.75			0.242332	0.135486	0.273516	0.0366656	1.54833	1.67893	15230	4165.64	558.415		17.16_1018.7383n	39848.8	11679.7	8317.1	1074.29	0	0	4863.69	4630.25	1874.22	0	5314.3	753.519	4083.08	23744	10317.8	5710.86	0	0	50811.4	36999.2	3982.06	6324.19	3287.21	3069.1	128.954	2734.2	2137.2	0	2217.65	2476.76	194.812	5168.41	406.125	633.262
10.76_229.1671n	10.76	230.174	PDA	Icaridin	0.242375	0.237453	0.36569	0.366671	1.4885	1.47637	531.549	194.382	194.904		10.76_229.1671n	0	291.586	907.811	926.797	0	0	603.997	0	0	0	0	2332.54	0	0	0	1402.44	226.289	0	0	0	494.341	283.187	0	0	0	820.585	853.857	81.6862	0	166.372	0	0	318.48	1509.8
5.12_153.0518m/z	5.12	153.052	PDD	5-Fluoro-2-methoxyphenylboronic acid	0.242706	0.405397	1.13175	1.11521	1.45915	1.16264	3615.06	4091.37	4031.54		5.12_153.0518m/z	2983.77	3663.3	3462.57	4350.62	3689.62	3811.61	4501.44	3492.24	3859.13	4824.97	4242.53	4885.89	3218.66	4829.66	2777.33	3831.05	3471.79	3155.34	3351.79	3284.62	4214.09	3876.93	3593.48	4680.96	4099.8	4353.46	3843.68	3917.04	4013.98	5144.39	4399.78	4543.1	4492.33	3597
0.60_432.6931m/z	0.6	432.693	PDC	{[(2R,3R,5R)-5-(4-amino-2-oxo-1,2-dihydropyrimidin-1-yl)-3,4-dihydroxyoxolan-2-yl]methoxy}({[(2R)-2,3-bis[(10-methylundecanoyl)oxy]propoxy](hydroxy)phosphoryl}oxy)phosphinic acid	0.242884	0.134081	0.245111	0.00404408	1.51336	1.64495	16261.7	3985.92	65.7636		0.60_432.6931m/z	34763	29984.8	0	298.873	30662	13275.3	9873.9	20097.2	0	0	707.14	36189.4	4937.07	19478.7	0	8549.1	9870.7	32677.5	0	488.915	7427.59	3177.06	5148.52	190.495	6496.96	3115.04	1334.44	7812.17	0	4743.67	11242.9	0	35838.7	15813.3
0.58_117.9138n	0.58	118.921			0.244785	0.119727	0.312832	0.0476249	1.50143	1.67117	17358.6	5430.33	826.701		0.58_117.9138n	34969.4	31149	582.073	2733.99	25696.2	12446.2	15792.4	18610.8	1453.15	1413.01	8311.22	31039.5	5247.07	17129.2	2546.8	10346.6	10463.6	33294.9	2943.84	6046.25	7081.08	3283.85	9152.71	2203.7	4447.93	3325.4	2254.35	8984.69	1288.5	10661.5	15412.1	3110.39	33181.8	21210.4
0.58_608.5662m/z	0.58	608.566	PDC	(1S,2R,5S,10S,11S,14R,15R)-2,15-dimethyl-14-[(2R)-6-methylheptan-2-yl]tetracyclo[8.7.0.0^{2,7}.0^{11,15}]heptadec-7-en-5-yl hexadecanoate	0.24514	0.131862	0.264583	0.02642	1.54097	1.65194	11855.5	3136.76	313.221		0.58_608.5662m/z	26575	19462	0	1384.81	20614.7	10801.7	8789.77	15427.4	0	0	671.408	27554.5	2824.93	14957.5	0	7672.93	8988.71	23610	0	885.73	7225.66	1205.43	3118.81	997.14	6114.38	1029.65	2394.66	7692.12	1275.15	2858.16	0	0	25522.8	11863
0.51_263.1455m/z	0.51	263.146	OL2a	Creatine	0.245421	0.841941	1.21196	0.967747	1.3428	0.582458	15117.9	18322.2	14630.3		0.51_263.1455m/z	17675.5	18333.8	12519	11943.2	17843.4	16563.6	12679.8	17845.9	14957.9	14300.9	18117.4	22349.4	15924.6	17706	16633.4	18826.3	13935.5	20001.2	19668	20434.9	14280.6	17086.8	23064.9	18856.7	16635.4	11918.5	21929.2	18546.5	4976.51	18402.6	20839.6	21837.7	21003.7	18926.6
0.62_258.1095m/z	0.62	258.11	PDA	Glycerophosphocholine	0.24548	0.0429989	2.75513	6.97637	1.31174	1.86262	2307.92	6358.62	16100.9		0.62_258.1095m/z	0	0	7812.38	1419.31	0	0	0	0	0	395.709	0	0	0	0	0	0	0	0	782.248	0	6207.72	6832.06	0	12394.7	0	14015.5	31.0849	0	11612	0	0	0	0	0
0.37_159.0647m/z	0.37	159.065	OL2a	Methyl Galactoside	0.245752	0.984492	2.14237	1.01956	1.22197	0.322213	91.976	197.047	93.7753		0.37_159.0647m/z	54.6306	35.9221	167.304	110.047	124.789	53.7798	0	0	172.802	111.789	73.2423	154.859	192.78	115.388	83.728	163.834	116.597	0	0	0	354.86	0	266.827	166.499	174.495	213.261	175.652	200.338	310.857	28.9828	13.7367	0	121.8	26.5648
14.35_302.2681m/z	14.35	302.268	PDC	(6E)-Heptadeca-6,16-diene-1,2,4-triol	0.245867	0.444735	2.34288	1.66972	1.3316	0.922898	147.889	346.487	246.934		14.35_302.2681m/z	354.841	0	236.717	0	0	876.066	157.764	0	74.4344	362.013	382.189	141.278	417.362	0	397.363	214.014	1.89244	489.708	53.3158	398.704	660.262	138.135	144.879	442.673	415.894	297.057	143.167	214.332	0	432.176	194.796	173.307	401.601	52.4868
10.74_206.1898m/z	10.74	206.19	PDA	2-(1-Adamantyl)pyrrolidine	0.247315	0.128597	1.69124	0.111694	1.28643	1.68658	72.1657	122.049	8.06048		10.74_206.1898m/z	44.226	0.487587	73.5038	170.445	136.481	202.489	47.5954	49.3464	45.1557	57.6677	74.6304	26.766	29.6715	67.9843	0	8.54992	152.504	145.55	0	84.8585	112.326	112.056	165.188	98.6271	25.4643	201.196	29.4942	38.4602	12.0355	137.774	162.564	200.266	153.25	66.566
16.78_581.9044m/z	16.78	581.904	PDD	5-(4-Bromophenyl)-2-thiophenecarboxylic acid	0.248054	0.142522	0.233724	0.0314137	1.55529	1.67236	2165.23	506.065	68.0178		16.78_581.9044m/z	5847.85	1393.23	922.357	497.469	503.316	0	174.405	219.756	665.889	0	0	608.59	518.626	4004.26	2487.96	0	500.279	316.942	5865.51	5835.51	1594.34	429.922	0	0	0	0	0	0	25.8463	0	0	0	312.865	97.9547
0.54_840.8426m/z	0.54	840.843			0.248331	0.570178	0.616299	0.80529	1.31903	0.693939	3378.78	2082.33	2720.89		0.54_840.8426m/z	3746.34	3779.25	4127.39	1862.11	139.583	747.1	258.692	730.885	0	6667.83	8146.08	0	4062.55	0	1305.11	1168.17	1473.93	0	5286.16	4912	0	2152.6	4275.72	1901.02	77.4548	4230.04	6524.01	0	2400.72	4444.09	2629	2523.88	2341.6	626.563
6.89_836.9089m/z	6.89	836.909			0.248979				1.44125	0	0	117.801	0		6.89_836.9089m/z	0	0	0	0	0	0	0	0	0	0	0	0	0	0	476.859	0	0	121.922	0	0	82.7965	0	0	388.407	0	0	0	403.163	386.479	0	390.979	0	0	0
15.82_268.1184m/z	15.82	268.118	PDC	9-(Acetyloxy)-4a,7b-dihydroxy-3-(hydroxymethyl)-1,1,6,8-tetramethyl-5-oxo-1,1a,1b,4,4a,5,7a,7b,8,9-decahydro-9aH-cyclopropa[3,4]benzo[1,2-e]azulen-9a-yl 2-methylbutanoate	0.249478	0.473667	1.92096	1.77726	1.43715	0.787044	138.338	265.743	245.864		15.82_268.1184m/z	144.652	281.333	127.369	0	632.834	227.96	289.296	127.49	140.057	0	351.753	427.651	0	159.12	323.648	397.743	176.937	0	0	0	170.762	133.822	261.036	497.352	263.787	207.574	420.613	345.751	0	408.598	309.358	132.895	367.657	116.181
17.16_1057.8089n	17.16	1058.82			0.250234	0.242143	0.0561089	0.0380783	1.551	1.51463	7692.95	431.643	292.934		17.16_1057.8089n	24606.5	4065.96	2099.36	0	3933.01	0	1143.69	824.127	594.752	0	4304.73	0	2208.55	4841.54	5195.01	2035.41	0	0	26461.3	19382.7	1195.1	0	531.468	0	0	0	0	986.413	1857.33	0	0	395.061	0	0
15.51_166.0391n	15.51	167.046			0.250444	0.190022			1.26989	1.31579	0	53.4327	162.862		15.51_166.0391n	0	0	0	0	0	0	0	0	0	530.512	0	0	271.168	0	0	0	0	184.327	138.521	0	0	0	176.702	37.0288	620.307	327.828	194.173	285.225	0	9.16411	0	0	0	0
15.77_756.8693m/z	15.77	756.869	PDD	[({2-[bis(diphosphonomethyl)amino]ethyl}(diphosphonomethyl)amino)(phosphono)methyl]phosphonic acid	0.252265	0.229608	5.45302	7.12159	1.50688	1.24627	884.308	4822.15	6297.68		15.77_756.8693m/z	0	561.599	0	2975.63	0	0	1163.84	0	0	0	2647.06	10341.2	0	0	0	9860.36	0	0	1822.89	4257.11	0	3129.67	2483.91	13675	0	1720.88	6969.47	18401.5	0	0	2537.75	16152.3	0	2843.63
16.98_306.2531n	16.98	307.26	PDC	sodium octadecanoate	0.252431	0.207492	0.168356	0.0780524	1.54588	1.56551	12555.8	2113.83	980.007		16.98_306.2531n	35556.4	12486.7	2179.93	0	0	2383.2	17171.1	1329.54	0	0	7849.28	0	11713.3	29999.7	13753.4	10697.6	5825.21	0	12987.2	3859.7	5655.68	2799.64	0	0	8080.92	0	0	0	0	0	0	3701.49	0	0
8.32_307.0416m/z	8.32	307.042	PDC	2-(Benzoylamino)-5-phenyl-3-thiophenecarboxylic acid	0.253424	0.342201	1.17511	0.884772	1.38263	1.30405	2199.4	2584.53	1945.97		8.32_307.0416m/z	2226.25	2029.36	1834.79	2707.2	2257.19	2363.3	2036.77	2657.91	2412.53	1866.66	1945.55	2443.74	1582.19	2465.42	2383.6	2300.69	1772.34	2233.44	2382.91	2189.96	1979.01	2422.6	3031.02	2905.5	1908.24	2376.9	2020.92	1463.18	2359.38	2890.04	1502.18	2424.22	2539.71	2303.53
15.84_336.2413m/z	15.84	336.241	PDC	9,11-Methane-epoxyprostaglandin F1.alpha.	0.254267				1.21927	0	0	103.408	0		15.84_336.2413m/z	0	0	0	0	0	579.616	0	0	0	180.881	211.683	0	0	0	242.371	398.34	270.269	0	0	0	0	69.0123	344.62	0	0	0	0	0	0	0	0	0	0	0
2.31_115.0388m/z	2.31	115.039	OL1	Glutarate	0.254444	0.41662	2.15663	2.3236	1.48562	1.09133	105.463	227.444	245.053		2.31_115.0388m/z	0	252.062	131.831	37.9576	137.858	394.611	2.47773	0	369.112	445.642	0	1075.54	577.624	671.632	160.413	0	346.46	557.946	193.08	0	393.681	326.643	125.477	63.9756	563.932	295.089	171.113	0	539.512	142.724	262.785	0	90.5045	630.518
15.04_163.1325m/z	15.04	163.132	PDC	Heptanoic acid	0.255646	0.284829	0.545824	0.6206	1.38828	1.28569	1081.57	590.348	671.224		15.04_163.1325m/z	1139.93	733.25	1745.88	707.236	2106.05	531.788	595.648	906.79	1036.17	216.617	972.117	126.124	930.54	333.444	1469.64	0	615.901	0	744.316	79.2755	1114.85	122.178	1124.37	0	1537.17	0	1050.48	331.741	1367.12	786.579	782.106	0	882.158	952.621
19.15_179.0674m/z	19.15	179.067	PDC	1,3-thiazolidine	0.255723	0.178613	0.152999	0	1.52467	1.47793	577.246	88.3178	0		19.15_179.0674m/z	481.435	0	1673.77	153.777	0	0	0	0	0	0	0	0	0	0	0	0	0	0	0	0	0	0	353.271	0	528.295	0	0	0	0	0	0	0	245.491	0
0.56_867.8179m/z	0.56	867.818	PDC	(2S)-2-(hexadecanoyloxy)-3-(pentadecanoyloxy)propyl (15Z)-tetracos-15-enoate	0.257072	0.313301	0	0.112526	1.53489	1.39658	5464.21	0	614.868		0.56_867.8179m/z	18312.4	3544.48	0	0	23762.8	0	0	6629.27	0	0	0	3895.94	0	0	0	0	0	10196.5	2183.99	0	0	0	0	0	0	0	0	0	0	0	0	3936.86	16087.9	0
2.59_159.0647m/z	2.59	159.065	PDC	1H-Imidazole	0.257646	0.355918	11.7556	0	1.40913	1.38068	5.26723	61.9194	0		2.59_159.0647m/z	21.0689	0	0	0	0	47.9224	78.3626	0	0	0	0	0	0	2.29306	0	0	756.992	172.736	0	0	56.9178	0	0	190.76	56.93	0	0	0	480.309	0	0	0	130.963	120.949
2.96_141.0520m/z	2.96	141.052	PDC	4-Butyl-N-(3-isoxazolyl)benzenesulfonamide	0.257866	0.097182	0.826446	0.671056	1.53274	1.71744	4223.25	3490.29	2834.04		2.96_141.0520m/z	2713.25	4997.39	3998.22	5184.15	3550.41	4929.08	4569.11	5327.07	4132.04	5950.58	4304.42	4537.05	3856.22	4295.33	4311.92	4972.89	4588.17	4956.86	4871.29	4880.76	3050.47	3537.74	3673.28	3699.66	3259.6	3666.61	3999.34	4138.11	3527.51	4143.01	3691.28	4049.89	3883.19	4059.5
15.92_934.8570m/z	15.92	934.857	PDD	5-[(1E)-pentacos-1-en-1-yl]benzene-1,3-diol	0.258235	0.0378364			1.51462	1.85781	0	5528.56	18122.9		15.92_934.8570m/z	0	0	0	0	0	0	26142.5	0	0	0	0	0	0	0	0	0	0	5049.23	10193.6	0	0	0	3543.43	18570.8	1550.41	0	17218.8	0	509.613	13339.1	0	2397.47	0	1230.71
3.69_135.0437m/z	3.69	135.044	PDC	2-amino-4-(3-amino-3-carboxypropanesulfonyl)butanoic acid	0.26058	0.424888	0.331929	0.546052	1.2698	1.27311	37.4291	12.4238	20.4383		3.69_135.0437m/z	22.2932	63.3299	64.0935	0	0	0	67.957	0	0	0	0	0	0	0	0	22.5918	92.387	34.114	0	0	0	0	0	49.6953	0	3.44648	0	40.9749	16.4093	0	0	49.8573	140.015	0
3.24_300.1795m/z	3.24	300.18	PDC	2-(3-Hexyl-4-methyl-2,5-dioxopyrrol-1-yl)propanoic acid	0.261477	0.91962	0.257322	0.89396	1.43418	1.07633	1081.25	278.228	966.59		3.24_300.1795m/z	0	189.225	2650.27	1485.49	1050.28	1916.88	1250.17	0	760.54	0	0	497.629	0	0	4228.44	1603.79	0	580.326	3192.13	2554.32	828.463	0	19.2369	265.211	809.222	412.895	2320.66	0	0	901.565	1561.83	363.673	0	0
0.58_155.0693n	0.58	156.077	OL1	Histidine	0.261918	0.205196	0.260003	0.158572	1.42271	1.48527	20420.5	5309.38	3238.11		0.58_155.0693n	30529.1	49734.5	0	1418.29	15881.6	20627.3	11486.5	5547.27	0	0	2076.68	20427.8	5873.62	18442.8	4421.92	1416.07	14592.6	32393.4	4709.12	7525.78	9622.02	0	6378.23	5237.29	0	457.983	2510.98	0	3332.53	13776.6	15570.6	4191.69	29544.7	27398.3
0.58_394.7911m/z	0.58	394.791	PDD	1,1,1-trichloro-2,2,2-trifluoroethane	0.263078	0.231527	3.23944	2.6998	1.29805	1.4887	820.907	2659.28	2216.29		0.58_394.7911m/z	0	0	18.2822	3265.34	0	0	5963.34	0	1850.91	2653.2	6450.24	0	2714.78	0	7673.08	0	0	0	6562.14	8788.45	0	1831.8	5951.43	2853.87	0	2690.83	2485.84	0	2105.21	8100.71	7815.87	6830.16	0	1107.12
15.97_360.2270n	15.97	361.234			0.263277	0.30725	2.14015	2.11829	1.3481	1.4177	683.378	1462.53	1447.59		15.97_360.2270n	765.192	0	1340.1	628.222	1316.04	1947.7	2581.23	1744.93	1189.77	0	2172.24	0	1718.81	1261	33.4519	1605.57	4475.94	1904.95	0	2558.3	0	2489.07	2222.18	1138.88	1037.05	0	2183.44	0	1752.13	3567.88	437.374	2125.25	481.996	0
17.39_111.0203m/z	17.39	111.02	PDC	1-(2,3-dihydrofuran-2-yl)-5-fluoro-1,2,3,4-tetrahydropyrimidine-2,4-dione	0.264241	0.570665	3.01879	1.6079	1.36076	1.1526	214.785	648.391	345.352		17.39_111.0203m/z	740.084	0	119.056	0	310.638	307.58	0	958.97	485.254	64.0614	0	53.1631	0	236.098	997.792	1352.81	272.928	515.742	0	30.3787	1530.06	170.709	338.301	554.493	498.386	731.192	0	0	0	333.829	567	620.124	0	888.025
5.76_441.1392n	5.76	442.146	PDA	Folic acid	0.264677				1.19765	0	0	2664.15	0		5.76_441.1392n	0	0	0	0	0	0	0	4886.61	2960.52	10467.9	0	11365	0	629.722	5936.06	0	4669.31	0	1539.06	0	0	1593.88	9062.74	0	2549.9	0	1459.83	7986.55	0	2158.56	0	0	0	6151.3
0.58_350.8101m/z	0.58	350.81			0.26581	0.151252	2.47189	2.47702	1.37522	1.57571	654.61	1618.13	1621.48		0.58_350.8101m/z	0	0	396.972	2221.47	0	0	811.053	0	4103.45	1938.64	1990.47	0	1627.78	0	2777.09	0	0	0	2166.74	3410.99	0	2255.35	1600.28	2616.88	154.016	1857.22	1992.54	0	1710.74	2573.36	1388.99	2599.37	0	0
0.58_316.7753m/z	0.58	316.775	PDC	dipotassium sulfite	0.266538	0.12583	0.345587	0.063905	1.47103	1.65475	12901.1	4458.46	824.445		0.58_316.7753m/z	25573.5	23623.5	580.93	1826.54	19908.6	9281.32	12571.6	13693	1960.52	1181.21	3881.24	25994.7	3702.48	13644.7	435.169	7254.79	7759.17	23889	865.076	2854.29	6523.1	2069.43	6871.04	2370.25	6997.08	736.667	2080.66	8058.12	1395.24	5236.27	9390.89	1958.22	23882.3	13855.6
16.35_1009.3534m/z	16.35	1009.35	PDD	4-cyano-N-{3-[cyclopropyl({4-hydroxy-2-oxo-2H,5H,6H,7H,8H,9H,10H-cycloocta[b]pyran-3-yl})methyl]phenyl}benzene-1-sulfonamide	0.266559	0.351441	0.0932655	0.223467	1.4621	1.31001	2367.16	220.774	528.982		16.35_1009.3534m/z	7377.21	0	0	2091.42	6539.8	0	0	0	0	0	0	1176.03	1239.67	1843.1	0	0	1999.66	0	0	0	812.607	0	70.4902	0	3981.8	3261.38	8571.87	0	13281.8	2320.97	8203.66	0	8153.71	1701.84
16.47_329.0046m/z	16.47	329.005	PDC	1-[6-Chloro-5-(trifluoromethoxy)-1H-benzimidazol-2-yl]-1H-pyrazole-4-carboxylic acid	0.267486	0.609446	0.287915	0.660507	1.52249	1.19866	4772.17	1373.98	3152.05		16.47_329.0046m/z	11812.6	6172.15	1103.96	0	15807.7	3400.33	4334.64	4368.98	14558.3	5626.42	3595.15	0	7744.96	0	9223.74	0	6177.24	6139.73	0	0	3304.01	578.181	710.093	903.631	16982.9	3946.09	6295.32	4719.09	7179.09	5710.58	5689.28	1806.21	14743.5	2073.44
0.60_308.9536m/z	0.6	308.954	PDD	(2-Amino-5-bromophenyl)(2-chlorophenyl)methanone	0.26761	0.822164	2.85398	1.19642	1.25551	0.763883	1182.76	3375.58	1415.08		0.60_308.9536m/z	1689.74	0	71.252	2970.07	4381.16	3672.6	0	1649.37	1315.73	1598.74	0	0	6136.96	5062.01	0	7298.71	5273.29	91.7674	698.037	0	3439.34	7832	0	2230.98	5728.97	4046.77	3666.84	5613.28	1146.2	0	0	0	383.345	0
19.19_130.1587m/z	19.19	130.159	PDC	but-1-ene	0.267824	0.477206	0.412963	0.595562	1.30317	0.983082	131.339	54.2383	78.2206		19.19_130.1587m/z	91.9779	143.411	271.421	18.5473	128.58	75.6701	0	20.6938	313.574	0	130.381	0	480.771	89.2143	0	0	365.914	66.4902	0	326.057	140.321	0	76.6324	0	345.142	0	0	0	0	212.891	178.703	5.9355	528.521	158.536
0.58_703.6438n	0.58	704.651			0.26796	0.100867			1.22469	1.63373	0	1542.88	1004.74		0.58_703.6438n	0	0	0	0	0	0	2234.51	0	6.09023	440.926	5728.67	0	768.062	0	4934.58	0	0	0	4620.99	8925.92	0	0	5281.83	889.67	0	522.311	2613.46	0	0	8267.95	3335.98	4108.59	0	0
5.33_141.0023m/z	5.33	141.002	PDC	6-(Benzenesulfonyl)-2,3-dihydropyridazin-3-one	0.269527	0.608764	0.173804	0.568782	1.36881	0.829131	71.6264	12.449	40.7398		5.33_141.0023m/z	0	84.2916	202.214	0	0	161.561	0	239.843	0	0	0	0	0	0	421.952	0	0	0	0	55.3751	0	0	37.3434	12.4525	17.6633	171.472	0	63.969	92.5018	0	0	0	70.9684	0
2.71_100.1119m/z	2.71	100.112	PDC	cyclopropyl	0.270421	0.159557	0.454665	0.295879	1.43264	1.63222	109.293	49.6917	32.3375		2.71_100.1119m/z	216.563	109.663	96.8497	14.0972	121.84	25.6259	91.3821	37.7454	33.1594	0	37.2541	0	105.031	121.716	60.5122	0	141.046	55.61	159.725	0	101.105	9.49944	0	88.1624	132.492	32.1367	82.8602	31.0804	103.254	106.209	0	0	187.573	79.0421
0.54_820.9008m/z	0.54	820.901			0.270796	0.392117	1.88008	1.89142	1.51851	1.05377	4043.23	7601.59	7647.43		0.54_820.9008m/z	12345.4	2618.9	1208.63	0	0	7163.58	9609.07	3754.65	838.284	5338.65	15776.6	0	4676.73	0	9919.25	1902.05	0	7459.32	0	3084.73	8978.28	8716.78	7284.26	5427.04	3740.6	622.158	10053.5	10246.6	2618.24	0	2859.57	0	8553.65	8089.28
1.34_152.0657m/z	1.34	152.066	PDC	2-Pyrazinecarbohydrazide	0.27123	0.355918			1.24724	1.20735	0	38.8955	35.9029		1.34_152.0657m/z	0	0	0	0	0	0	0	2.05138	162.44	0	39.6094	143.999	0	47.4557	120.47	94.5368	52.9194	0	0	156.402	0	133.989	21.5928	0	0.910148	35.2637	16.9459	49.167	21.1881	126.399	72.197	142.438	166.632	158.399
0.56_562.7964m/z	0.56	562.796	PDD	N-(2,2,2-Trichloroethoxysulfonyl)urea	0.272154	0.796123	3.47215	0.685783	1.41801	1.11242	768.592	2668.67	527.087		0.56_562.7964m/z	0	0	3074.37	0	0	7207.93	0	136.462	986.714	1895.82	0	2390.99	3357.17	2783.32	0	3344.96	0	0	0	0	4306.04	5655.97	0	712.652	7265.95	2171.93	663.429	3156.8	0	0	0	0	0	0
9.41_471.0417m/z	9.41	471.042	PDD	iron(3+) ion triammonium bis(2-hydroxypropane-1,2,3-tricarboxylate)	0.272446	0.491939	2.00559	0.517727	1.19007	1.18771	260.095	521.643	134.658		9.41_471.0417m/z	290.3	0	233.436	516.642	543.265	611.106	155.113	611.69	1069.01	721.014	20.6949	0	433.512	479.183	450.696	1168	407.732	332.611	872.88	604.017	111.539	1019.58	417.184	538.267	0	290.807	655.576	564.33	0	0	723.468	29.3408	830.269	509.533
6.83_279.0316m/z	6.83	279.032	PDC	5-[(7-Chloro-4-quinolinyl)amino]-2-hydroxybenzoic acid	0.273018	0.318171	4.52692	4.12172	1.26354	1.14793	34.2747	155.159	141.271		6.83_279.0316m/z	0	1.6359	0	135.463	0	94.7014	593.596	73.1957	155.613	93.1714	219.486	0	0	563.71	39.0535	414.14	376.894	0	108.91	197.264	104.754	429.786	0	86.0961	8.86409	135.82	87.5653	374.59	249.162	0	134.424	477.79	169.337	286.723
0.03_285.8879m/z	0.03	285.888	PDD	(2S)-1-[(6Z,9Z,12Z,15Z)-octadeca-6,9,12,15-tetraenoyloxy]-3-(pentadecanoyloxy)propan-2-yl (6Z,9Z,12Z,15Z)-octadeca-6,9,12,15-tetraenoate	0.273171	0.197578	0.238701	0.135636	1.39288	1.52985	272.618	65.0742	36.9768		0.03_285.8879m/z	605.35	485.122	0	0	0	191.199	576.622	0	303.939	375.283	185.76	0	673.29	8.54126	0	279.291	901.034	37.2488	0	0	0	260.297	0	0	594.362	574.717	166.403	42.3277	0	129.2	157.459	0	0	0
10.04_217.1793m/z	10.04	217.179	PDC	N-ethyl-1-phenylcyclohexan-1-amine	0.273812	0.376389	2.19542	1.97627	1.31645	1.18066	102.943	226.004	203.444		10.04_217.1793m/z	40.4565	158.749	212.568	0	437.392	202.039	133.184	28.8196	144.573	456.376	77.7525	385.604	302.605	557.662	0	314.287	679.539	301.102	311.73	15.1728	309.02	424.084	14.6536	156.258	269.341	4.80746	335.796	0	440.448	247.51	121.744	35.027	285.185	203.728
0.54_726.9058m/z	0.54	726.906			0.274121	0.539444	0.596901	1.19792	1.29721	1.0171	6487.51	3872.4	7771.53		0.54_726.9058m/z	6777.69	7642.63	8975.89	2553.83	1386.2	5784.62	7846.9	4177.28	5808.72	7843.85	10159.9	2973.31	6685.95	6455.11	6569.3	4250.66	7254.3	28.628	11645.6	9330.86	6081.06	2222.31	7186.23	0	2747.4	4919.84	4109.24	2385.52	5994.64	6064.19	4567.09	856.156	10997.8	6734.9
0.51_767.8411m/z	0.51	767.841			0.274208	0.0596813	0.525029	0.171413	1.40163	1.87147	8044.81	4223.76	1378.99		0.51_767.8411m/z	15821	6411.22	2909.84	7037.19	12580.8	0	5285.09	12027.3	4211.51	0	0	11323.4	0	8593.93	0	4316.4	7275.25	11979.7	0	0	0	5999.8	3643.64	7251.6	8318.6	5165.15	11097.2	3904.74	4491.75	5541.99	6156.85	3043.65	12105.1	9219.11
2.64_149.0594m/z	2.64	149.059	PDC	Vanylglycol	0.274338	0.294617	0.375723	0.456317	1.38423	1.33776	59.5448	22.3724	27.1713		2.64_149.0594m/z	0	100.548	63.5614	74.0695	0	0	0	0	0	0	0	0	0	0	0	0	0	0	0	0	89.4895	0	0	0	0	0	31.5946	0	115.857	0	102.95	0	150.118	110.212
16.25_197.0105m/z	16.25	197.011	PDC	Saccharine	0.274468	0.0597433			1.48479	1.71442	0	2995.65	5989.38		16.25_197.0105m/z	0	0	0	0	0	0	0	3302.89	0	0	0	0	0	0	0	1210.6	0	0	0	0	0	0	1599.45	10383.2	2404.41	10741.7	18330	11023.9	4184.14	14262.9	13284.6	16058.3	0	10499
16.83_256.2629m/z	16.83	256.263	PDC	Muscone	0.274806	0.661245	1.89636	1.44539	1.36141	0.770993	193.907	367.716	280.27		16.83_256.2629m/z	268.061	53.6529	183.562	270.35	3.17065	260.022	124.263	169.381	130.099	0	86.8274	0	666.45	151.382	38.811	0	0	0	0	123.383	346.897	628.494	495.476	0	178.551	0	154.651	266.315	217.252	512.319	258.227	0	0	176.555
0.65_203.0289m/z	0.65	203.029	PDC	2-({3-benzyl-3H-[1,2,3]triazolo[4,5-d]pyrimidin-7-yl}sulfanyl)-1,3-benzoxazole	0.275968	0.957789	0	0.931014	1.33344	0.705465	528.293	0	491.848		0.65_203.0289m/z	276.882	1836.29	0	0	1228.94	0	810.235	210.062	0	251.405	208.323	0	1084.06	0	1387.08	1166.54	0	0	0	1311.57	0	0	0	0	0	1953.48	0	133	0	1102.95	1810.58	0	187.327	534.739
0.56_862.8027m/z	0.56	862.803	PDC	(2S)-2,3-bis(hexadecanoyloxy)propyl icosanoate	0.276303	0.276303	0	0	1.5081	1.46832	5434.12	0	0		0.56_862.8027m/z	18900.3	2836.17	0	0	21375.4	0	2504.47	6633.21	0	0	0	9547.38	0	0	0	0	0	14937	0	0	0	0	0	0	0	0	0	2274.99	0	0	0	0	4582.38	0
15.94_249.0251m/z	15.94	249.025	PDC	4-Allyl-3-(4-chlorobenzyl)-1H-1,2,4-triazole-5-thione	0.276564	0.236659	2.21587	2.33271	1.3008	1.24927	166.446	368.823	388.269		15.94_249.0251m/z	0	370.368	9.00214	286.413	0	117.032	0	0	0	0	326.84	818.37	0	225.515	77.9874	240.664	67.4025	236.517	446.695	133.789	0	664.553	339.911	470.827	56.8062	166.566	0	235.56	0	0	510.993	180.673	0	62.3176
16.50_406.3286m/z	16.5	406.329	PDC	3-methyl-2-octadecanamidobutanoic acid	0.277086	0.907181	0.442063	1.05515	1.24227	1.12373	679.177	300.24	716.635		16.50_406.3286m/z	1058.27	1116.6	480.823	61.0259	1454.61	754.48	815.098	787.395	463.08	606.578	0	451.872	961.301	856.298	793.197	51.6928	129.194	59.3251	0	35.3233	0	389.431	811.527	0	541.504	1022.79	481.945	323.461	651.704	0	226.073	648.103	114.272	1258.15
17.42_163.0273m/z	17.42	163.027	PDC	6-chloro-2-(3,4-dihydroxyphenyl)-3,4-dihydro-2H-1-benzopyran-3,5,7-triol	0.277272	0.188965			1.17219	1.32118	0	25.5502	172.584		17.42_163.0273m/z	0	0	0	0	0	0	0	370.542	0	0	0	0	0	0	237.707	0	0	0	100.616	110.236	0	13.1732	89.0275	0	0	0	453.953	269.903	0	0	401.776	0	0	27.9151
17.16_1101.8349n	17.16	1102.84			0.277796	0.242867	0.0743824	0	1.49494	1.50821	8040.37	598.062	0		17.16_1101.8349n	26536.1	2076.83	3548.54	0	1079.18	0	657.281	2113.61	0	0	0	2.6295	802.259	10751.9	9372.65	0	0	0	32006.8	22024.3	0	2392.25	0	0	0	0	0	0	1140.53	0	0	0	0	0
12.15_324.1290m/z	12.15	324.129	PDA	2',3'-Isopropylideneguanosine	0.278077	0.761975	6.98565	0.625996	1.22421	1.03879	46.8573	327.329	29.3325		12.15_324.1290m/z	0	187.429	0	0	671.025	0	0	0	549.426	0	817.423	148.736	0	368.755	0	0	0	540.083	19003.2	125.888	0	977.818	331.497	0	121.195	0	343.044	419.551	2177.17	547.687	0	0	0	471.002
16.50_236.0708m/z	16.5	236.071	PDC	3-fluoro-5-[2-(pyridin-3-yl)ethynyl]benzonitrile	0.279548	0.43061	0	0.261767	1.50217	1.29998	490.709	0	128.451		16.50_236.0708m/z	1717.13	0	245.707	0	0	0	0	0	0	1234.42	0	0	0	0	0	0	0	0	0	0	0	0	0	0	0	0	0	0	540.805	784.227	1330.94	0	681.223	0
0.54_940.8195m/z	0.54	940.819			0.279941	0.789249	1.4853	1.09773	1.2663	1.00309	12948.2	19232	14213.7		0.54_940.8195m/z	4890.1	24140.7	15609.6	7152.59	0	25243.6	4348.37	0	0	10815.9	21728.4	0	6632.82	0	0	0	3079.52	0	29887.4	22101	13407	22424.7	15181.7	25914.7	11038.1	18243	25309.7	9690.4	14796.3	12133	12944.1	21726	25600	11323.4
8.48_352.1323m/z	8.48	352.132	PDC	N-(4-Methylphenyl)-N'-{2-[4-(methylsulfonyl)piperazin-1-yl]ethyl}ethanediamide	0.280081	0.878958	1.29437	0.948896	1.47822	0.580933	503.803	652.108	478.057		8.48_352.1323m/z	254.751	622.298	600.609	537.556	397.815	596.284	366.38	347.217	380.818	678.793	689.034	726.777	275.382	578.178	455.244	551.17	279.879	635.733	256.623	649.292	677.049	886.091	599.605	445.686	575.74	504.516	689.517	534.234	309.933	731.476	524.349	364.814	520.1	284.06
17.14_1150.8169n	17.14	1151.82			0.280343	0.22115	0.128568	0	1.50069	1.54092	20060.8	2579.19	0		17.14_1150.8169n	63698.2	10061.7	6483.5	0	0	0	1619.21	7632.63	1448.76	0	6685.62	0	5236.38	30738	22642.8	636.722	0	0	86327.3	49894.9	3826.24	4947.29	0	1543.22	0	0	0	0	423.524	0	0	0	0	0
8.52_515.1695m/z	8.52	515.169	PDC	Dihydrooroselol	0.280396	0.313543	0	0.0708696	1.5025	1.43095	6612.27	0	468.609		8.52_515.1695m/z	23174.8	3274.32	0	0	32898.6	10035.8	2063.55	0	30979.9	12870.6	11715.9	0	24732.7	6209.63	0	409.642	3329.59	38647.5	582.221	0	0	0	0	0	0	3840.13	0	0	12555.1	4123.19	0	0	0	0
10.09_954.0797m/z	10.09	954.08			0.280681				1.2649	0	0	415.01	0		10.09_954.0797m/z	0	0	0	0	0	0	0	0	0	0	0	0	37.7613	0	0	0	1361.48	139.832	0	18.5294	1455.3	0	0	204.737	0	626.791	0	0	0	0	0	0	56.6024	0
12.20_371.0707m/z	12.2	371.071	PDC	(2Z)-2-(.beta.-D-Glucopyranosyloxy)-3-phenyl-2-propenoic acid	0.2808	0.253071			1.19302	1.17611	0	167.49	475.577		12.20_371.0707m/z	0	0	0	0	385.267	0	8.56219	0	73.1929	0	591.878	0	0	0	0	327.677	0	0	0	0	0	0	587.461	82.4974	0	0	679.282	0	0	235.461	1128.49	0	0	0
0.56_528.8786m/z	0.56	528.879			0.281977	0.281977	0	0	1.50035	1.46165	2389.59	0	0		0.56_528.8786m/z	8399.72	1158.65	0	0	9099.23	0	0	6812.62	0	0	0	4626.01	0	1112.6	0	1662.63	0	4810.2	0	0	0	0	0	0	1193.22	0	0	0	0	0	0	0	4637.68	0
17.65_638.1926n	17.65	639.2			0.282778	0.758104	0.00697034	1.57196	1.29826	0.65235	1135.95	7.91796	1785.67		17.65_638.1926n	0	567.494	0	3976.31	0	1455.98	0	0	0	0	0	0	0	0	4387.97	0	0	0	0	0	0	31.6719	0	0	0	2777.86	0	0	0	1402.75	0	0	0	0
5.12_265.0210m/z	5.12	265.021	PDC	4-Amino-N-(4-chlorophenyl)benzenesulfonamide	0.283339	0.412834	1.15674	1.10814	1.44291	1.13519	1909.34	2208.61	2115.82		5.12_265.0210m/z	2374.49	1656.28	1760.85	1845.73	2228.83	1880.21	1647.23	1624.65	2618.42	2075.41	2186.8	1757.63	2160.35	2239.77	1880.06	2071.71	1844.46	1933.7	2070.52	1121.89	2567.23	2529.11	1923.04	1815.04	1763	1569.87	1881.75	2574.44	2137.54	1788.7	2134.97	1671.05	1671.61	2188.4
14.32_258.1824n	14.32	259.19	PDC	10-(Acetyloxy)decyl acetate	0.283904	0.00980364	1.48533	0.175462	1.43176	2.1221	508.958	755.969	89.303		14.32_258.1824n	697.416	209.995	589.798	538.624	1397.57	343.642	909.089	1077.42	1094	841.91	105.02	962.939	676.473	620.596	1156.31	435.248	142.313	733.758	189.881	1577.19	241.319	759.048	991.611	1031.9	213.366	432.013	276.108	0	0	679.727	0	1004.65	247.552	488.685
14.62_162.9065m/z	14.62	162.906	PDD	hydroxy(selanylidene)phosphonous acid	0.28429	0.454085	0.271935	0.473141	1.40097	1.24451	140.116	38.1025	66.2947		14.62_162.9065m/z	373.721	107.069	0	79.675	301.913	0	0	2.19583	308.259	14.7695	0	0	298.845	121.602	0	47.8737	141.35	0	30.2421	0.807777	0	129.149	0	23.2614	170.465	39.679	160.962	130.908	264.607	50.2993	59.7261	77.85	208.585	109.409
17.44_802.7265m/z	17.44	802.726			0.285365				1.33556	0	0	273.989	0		17.44_802.7265m/z	0	0	0	0	1951.46	0	0	0	1087.28	0	0	1039.84	0	0	0	2046.53	0	0	0	0	969.154	126.802	0	0	0	0	0	0	0	0	0	0	0	0
0.58_839.5767n	0.58	840.584			0.28541	0.240625			1.14715	1.28087	0	392.36	929.37		0.58_839.5767n	0	0	0	0	79.5076	614.566	825.25	1308.8	0	0	1477.21	751.761	0	678.857	2173.87	188.912	0	0	2627.78	1897.07	181.47	0	1387.97	0	1290	0	0	0	0	2394.88	1856.9	1509.1	0	9.99
16.95_539.3921m/z	16.95	539.392	PDC	(2S)-2-({7-[(1R,2R,3R,5S)-3,5-dihydroxy-2-[(1E,3S)-3-hydroxyoct-1-en-1-yl]cyclopentyl]heptanoyl}oxy)-3-hydroxypropyl octanoate	0.285643	0.149266	0.238293	0	1.27658	1.64203	320.517	76.3771	0		16.95_539.3921m/z	0	499.893	782.177	0	350.087	0	0	0	10.898	352.7	346.221	395.746	70.0218	434.586	0	0	0	0	0	0	0	0	305.509	0	328.708	0	0	133.865	0	0	0	0	72.2155	0
9.41_1078.1344n	9.41	1079.14			0.286062	0.22818	8.18129	5.52945	1.15434	1.25023	96.9311	793.021	535.976		9.41_1078.1344n	266.525	121.199	0	0	174.082	83.4793	0	1130.66	2717.06	2295.04	2770.99	1210.66	0	1352.74	332.302	444.192	0	652.106	1417.24	2007.23	0	572.763	2524.96	74.3626	0	2117.55	0	755.089	0	510.137	678.39	482.795	633.482	1208.54
0.54_704.8674m/z	0.54	704.867			0.286927	0.200458	2.1805	0	1.44596	1.54804	1099.34	2397.12	0		0.54_704.8674m/z	3242.36	0	1155	0	3753.82	0	809.85	0	0	0	2535.23	0	0	0	5076.69	0	0	0	1675.41	3253.68	2650.73	3230.17	3648.29	59.2655	0	0	3003.89	0	474.325	2123.24	0	3104.12	2764.57	0
0.03_167.1063m/z	0.03	167.106	PDC	Diethyl adipate	0.287873	0.421732	0.125505	0.325396	1.48968	1.27502	70.627	8.86403	22.9817		0.03_167.1063m/z	221.179	0	61.3291	0	275.209	0	0	0	0	0	0	0	28.9248	26.204	0	0	53.2438	111.382	0	0	0	0	0	35.4561	0	0	0	0	266.59	0	0	0	0	0
0.60_434.6901m/z	0.6	434.69	PDC	12-(acetyloxy)-15-[(3-{[(tert-butoxy)carbonyl]amino}-2-hydroxy-4,4-dimethylpentanoyl)oxy]-1,9-dihydroxy-4-[(methoxycarbonyl)oxy]-10,14,17,17-tetramethyl-11-oxo-6-oxatetracyclo[11.3.1.0^{3,10}.0^{4,7}]heptadec-13-en-2-yl benzoate	0.288117	0.123579	0.379078	0.0805231	1.46066	1.66734	9655.5	3660.19	777.491		0.60_434.6901m/z	19541.8	16807	1268.26	1004.93	17095.5	8709.68	6848.07	13132	816.112	1288.42	3552.37	19668	4673.88	12328.6	906.372	8360.11	6720.81	17788.5	682.748	1793.94	7336.17	2932.99	3794.24	577.362	4909.25	1363.75	2357.29	5576.22	697.786	3360.04	672.97	1675.74	19030.9	10717.7
0.56_629.8610m/z	0.56	629.861			0.288294	0.259395	0.0975637	0.0376509	1.4984	1.48163	10345	1009.3	389.5		0.56_629.8610m/z	34030.1	5668.4	1681.6	0	43011.4	0	5266.39	25786.9	0	0	1069.03	18985.8	0	2416.93	0	3413.1	1135.59	28642.1	468.795	892.812	1071.82	0	2965.38	0	8578.29	1122.34	1477.72	3003.26	504.179	0	2860.15	1520.75	28535.9	6294.95
2.49_72.0808m/z	2.49	72.0808	PDA	Pyrrolidine	0.288614	0.892447	5.80229	1.22281	1.234	0.946915	1.59635	9.2625	1.95203		2.49_72.0808m/z	0	6.38541	0	0	0	0	0	0	0	0	0	0	0	0	0	0	46.6059	18.1141	0	11.408	27.0912	0	0	9.95884	0	0	9.69392	13.0494	0	0	6.69615	0	0	15.3106
16.98_285.0940m/z	16.98	285.094	PDC	6,16,24-trihydroxy-8,22-bis(hydroxymethyl)-3,27,29-trimethyl-11,15,19-trioxaoctacyclo[14.14.1.0?,??.0?,??.0?,??.0??,??.0??,??.0??,??]hentriaconta-2,4(12),5,7,9,13,18(26),20,22,24,29-undecaen-17-one	0.289178	0.977418	1.67078	1.01743	1.24401	0.532569	664.883	1110.87	676.469		16.98_285.0940m/z	260.684	0	1324.92	1073.93	30.4099	1165.95	1120.21	1078.85	568.928	1016.47	992.412	702.552	770.603	347.126	1344.28	945.708	284.483	1490.86	1291.51	1714.56	1657.38	785.906	746.136	1254.06	780.491	778.102	442.83	1448.4	843.083	471.157	1120.74	1027.48	653.362	533.045
0.58_715.6822n	0.58	716.689			0.289311	0.140382	0.232496	5.2258	1.35201	1.50728	720.775	167.578	3766.63		0.58_715.6822n	0	0	1051.65	1831.45	0	0	0	0	0	9747.73	0	0	3369.56	0	9836.79	0	0	0	5616.32	4323.93	0	0	0	670.31	0	3233.74	0	0	2404.48	0	0	3934.65	0	0
16.98_201.0730m/z	16.98	201.073	PDC	(3S,3'S,4S,4'S)-7,7',9,9'-Tetramethoxy-3,3'-dimethyl-3,3',4,4'-tetrahydro-1H,1'H-[5,5'-bibenzo[g]isochromene]-4,4',10,10'-tetrol	0.289497	0.979003	1.87132	0.978449	1.31933	1.01084	585.204	1095.1	572.593		16.98_201.0730m/z	1448.27	665.787	226.763	0	0	1030.68	532.8	499.791	0	150.452	0	99.8404	84.5043	418.778	418.284	387.423	203.023	782.488	768.206	0	192.974	1417.56	1429.25	1340.62	1083.75	509.127	1348.29	1255.87	1627.89	362.601	928.472	522.414	203.279	0
11.66_243.1831n	11.66	244.19	PDC	2-undecanamidoacetic acid	0.289781	0.759112	0.272785	0.737708	1.4321	0.698184	4986.47	1360.24	3678.56		11.66_243.1831n	8126.56	0	11819.3	0	571.774	6072.59	5105.88	0	0	0	0	1295.37	1545.4	0	0	0	5180.7	0	16347.5	7176.67	0	1414.96	0	4025.99	3801.98	6185.8	10961.1	0	0	16846.4	12073.9	15134.9	0	12789.5
10.01_396.0727n	10.01	397.08			0.29057	0.47137	2.43572	1.58164	1.24254	1.1273	3823.99	9314.17	6048.17		10.01_396.0727n	9300.1	4239.09	0	1756.77	0	2724.06	0	2336.81	5689.17	11377.5	6355.93	0	5869.07	14460	18585.5	10725.7	22405.1	18393.3	0	702.998	9502.58	20654.9	0	7099.24	5164.45	7803.26	3956.79	13258.9	19019.6	18329.5	11829.2	7652.9	6863.76	17898.4
18.71_318.9564m/z	18.71	318.956	PDD	[3-[(2,4-Dichlorobenzyl)thio]-1H-1,2,4-triazol-5-yl]amine	0.291125	0.769501	0	0.700856	1.48799	1.11993	137.77	0	96.5567		18.71_318.9564m/z	492.48	58.5985	0	0	0	0	0	0	0	0	0	0	0	0	0	0	0	0	409.708	302.665	0	0	0	0	0	0	0	0	0	0	0	0	0	0
16.37_501.3762m/z	16.37	501.376	PDC	magnesium(2+) ion ditetradecanoate	0.292335	0.234984	0.2431	0.166537	1.28234	1.50379	574.922	139.764	95.7457		16.37_501.3762m/z	0	0	876.543	1423.14	0	0	0	0	477.782	0	0	0	0	0	197.75	0	0	0	575.721	0	559.055	0	0	0	0	0	9.381	572.148	0	0	0	0	261.471	0
14.56_207.1738m/z	14.56	207.174	PDC	3-oxotetradecanoic acid	0.292336	0.539842	0.122137	2.43378	1.48304	0.951895	32.2691	3.94125	78.536		14.56_207.1738m/z	102.471	26.6058	0	0	0	0	3.09922	0	0	92.5331	0	0	130.518	0	0	0	0	0	0	0	0	0	15.765	0	248.971	295.632	280.754	0	6.1538	38.4063	0	92.2805	32.511	72.2061
17.14_1277.9404n	17.14	1278.95			0.292504	0.219921	0.246252	0.101501	1.49579	1.53232	9367.31	2306.72	950.793		17.14_1277.9404n	27376.5	2795.17	6318.09	979.426	2707.47	507.531	1036.16	0	832.515	1632.81	1294.65	0	4189.42	13023.2	13622.6	444.852	0	1479.36	35851.6	15257.6	3461.77	2009.08	2369.39	1386.62	1200.06	851.927	0	1468.49	4139.78	0	384.727	0	2157.2	103.779
0.51_130.0861m/z	0.51	130.086	OL1	Pipecolate	0.293118	0.260194	0.0802957	0.0125208	1.49615	1.48712	3534.66	283.818	44.2566		0.51_130.0861m/z	11791.8	2346.83	0	0	16467	0	0	8127.78	0	0	0	13147.6	0	3973.96	0	7327.26	4374.98	16088.6	0	0	1135.27	0	0	0	0	2659.9	0	4277.35	0	0	0	0	19125.9	22912.3
10.17_424.1300n	10.17	425.137			0.293219	0.0607161	1.13184	1.38654	1.42647	1.7848	53593.9	60659.9	74310.2		10.17_424.1300n	68855.3	55126.5	40174	50219.9	59109.4	39147.2	49545.7	72579.4	69847	58373.9	59178	57425.4	42345.8	62057.2	48502.7	51451.4	52455.8	40702.2	52108.1	55615.4	57290.4	63604.3	59329.4	62415.4	44021.3	58303.1	59598.6	69055.7	54693.4	81194	63580.8	64024.4	56019.7	63940.4
16.50_397.2419m/z	16.5	397.242	PDC	[(2R)-2-[(4Z,7Z,10Z,13Z,16Z,19Z)-docosa-4,7,10,13,16,19-hexaenoyloxy]-3-(octadecanoyloxy)propoxy]phosphonic acid	0.293657	0.094042	0.592895	0.42236	1.32248	1.66562	524.614	311.041	221.576		16.50_397.2419m/z	831.794	494.212	498.784	273.665	837.873	873.264	236.314	485.679	590.626	18.7099	237.577	73.784	1186.09	1092.98	1071.03	716.738	894.16	57.9992	931.22	953.306	320.026	225.387	0	698.75	685.401	492.268	347.964	0	1237.98	158.174	229.665	289.829	40.6822	197.185
16.90_130.1224m/z	16.9	130.122	PDC	exo-Norborneol	0.293812	0.347624	0	0.107563	1.48439	1.39479	53.0685	0	5.7082		16.90_130.1224m/z	190.629	21.6452	0	0	84.9023	0	0	0	77.7512	0	0	0	0	17.0956	0	0	118.662	0	0	0	0	0	0	0	0	0	0	0	40.3136	0	0	0	211.722	40.9766
15.58_281.2456m/z	15.58	281.246	PDC	2-[(2,6-Dimethylphenyl)amino]-N,N,N-triethyl-2-oxoethanaminium cation	0.293939	0.733266	0.77522	1.1112	1.21722	0.609656	2101.11	1628.82	2334.76		15.58_281.2456m/z	2620.54	1194.34	2110.83	2478.72	1771.25	1132.12	1399.93	1906.6	3324.06	1597.17	982.101	994.467	3403.92	2095.71	1820.42	1194.26	2639.1	934.637	1777.23	2791.98	2388.44	1263.46	1457.08	1406.3	2545.25	2817.92	1294.29	2183.03	1715.14	1894.04	2528.4	1838.89	2400.2	1717.95
10.81_241.1766m/z	10.81	241.177	PDC	Diethylene glycol 2-ethylhexyl ether	0.293988	0.408323	1.78631	1.81198	1.461	1.32085	106.124	189.57	192.294		10.81_241.1766m/z	0	0	250.613	173.882	188.015	222.565	201.721	440.684	159.594	57.2791	103.784	90.3019	0	302.582	372.346	0	610.467	211.2	128.119	385.892	128.39	128.708	263.224	237.959	0	125.489	53.0189	0	134.243	254.564	0	138.793	81.6399	197.349
0.56_833.8234m/z	0.56	833.823	PDC	3-acetamido-2,4,6-triiodo-5-(N-methylacetamido)-N-[(3R,4R,5S,6R)-2,4,5-trihydroxy-6-(hydroxymethyl)oxan-3-yl]benzamide	0.294645	0.302448	0.197132	0.211244	1.47549	1.43495	5655.67	1114.91	1194.73		0.56_833.8234m/z	17170.8	3044.67	0	2407.22	26779.2	0	0	8606.37	0	0	0	9314.98	0	1660.3	1515.03	0	0	15959.6	0	0	1601.22	0	2858.43	0	0	0	0	0	0	0	856.718	0	21240	2774.5
11.13_283.5664m/z	11.13	283.566			0.295223	0.303932	0.609935	1.31572	1.2469	1.33814	237.809	145.048	312.89		11.13_283.5664m/z	155.52	119.923	393.438	282.357	162.904	400.235	548.617	318.993	90.7327	269.958	309.884	5.55268	143.22	175.55	0	131.843	308.387	179.088	191.054	192.756	240.202	0	157.064	182.927	77.1442	0	285.987	579.838	475.383	254.718	294.824	0	0	170.524
19.44_521.4539m/z	19.44	521.454	PDC	(2S)-1-hydroxy-3-(tetradecanoyloxy)propan-2-yl (9Z)-hexadec-9-enoate	0.295366	0.269065	0.568812	0.529439	1.41263	1.30666	1713.37	974.586	907.124		19.44_521.4539m/z	370.809	1291.31	2470.58	2720.78	992.134	2061.89	1762.15	1736.22	2451.8	1682.37	875.928	848.606	1546.9	473.487	0	1361.06	312.055	1251.66	1986.63	1677.42	1268.34	1042.26	1587.74	0	825	895.973	453.552	858.021	849.78	1311.08	674.891	1746.24	1769.43	1164.13
13.81_333.1665m/z	13.81	333.166	PDA	[5-Formyl-2-(2-hydroxypropan-2-yl)-4a,6-dimethyl-2,3,4,7,8,8a-hexahydrochromen-4-yl] acetate	0.29537				1.15843	0	0	1124.78	0		13.81_333.1665m/z	0	0	0	0	0	0	0	0	0	0	0	0	0	0	0	0	0	0	0	0	0	0	4051.74	447.381	0	0	0	0	0	0	0	4.4319	0	0
0.58_407.7975n	0.58	408.805			0.296098	0.244347	2.98294	2.65753	1.25111	1.36837	1141.65	3405.46	3033.95		0.58_407.7975n	0	0	0	4566.58	0	0	3818.05	0	3379.8	4242.1	5946.24	0	2151.17	0	7930.04	0	0	0	8286.07	11947.1	0	2103.87	7624.22	3893.74	0	2529.63	2406.17	0	2515.74	10529.1	6377.49	7197.5	0	0
0.56_252.0479n	0.56	253.055	PDC	3-Amino-6-(3-pyridinyl)thieno[2,3-b]pyridine-2-carbonitrile	0.29617	0.115856	2.9519	3.93176	1.38912	1.51193	89.1805	263.252	350.636		0.56_252.0479n	0	0	256.748	99.9742	0	95.3179	0	0	0	520.248	85.8835	0	337.948	178.81	0	0	0	0	407.587	0	571.377	425.802	0	55.8277	0	0	40.8517	0	259.961	62.1208	288.075	0	193.781	310.683
10.14_223.1685m/z	10.14	223.168	PDC	Tetradecanedioic acid	0.297276	0.0155176	0.616939	0.0947211	1.32347	2.07027	319.64	197.199	30.2767		10.14_223.1685m/z	368.723	93.7481	318.815	497.274	432.432	117.932	18.0731	24.8378	266.117	153.153	337.914	57.4457	384.737	83.7893	88.7394	286.944	192.88	307.998	176.565	55.0978	78.5136	95.1838	261.188	353.909	126.53	0	226.492	244.232	282.394	315.785	247.315	284.846	136.659	296.027
6.83_183.0622m/z	6.83	183.062	PDC	6-hydroxy-2-imino-8,9-dihydro-2H-purin-8-one	0.297402	0.330245	1.87592	2.47094	1.33593	1.21979	225.446	422.919	557.064		6.83_183.0622m/z	0	261.338	0	640.447	0	143.277	412.816	608.921	687.306	237.279	293.027	6.33565	583.22	12.4198	0	194.532	956.975	32.6301	244.453	0	374.548	639.754	440.675	236.7	182.638	405.968	470.696	577.937	71.9686	745.522	517.512	498.342	706.597	202.034
0.65_157.0136n	0.65	158.021			0.297434	0.305787	0.260178	0.292863	1.29641	1.2652	728.402	189.514	213.322		0.65_157.0136n	1053.92	1859.69	0	0	1380.58	699.564	1331.73	0	210.374	145.721	1131.52	520.74	202.127	0	549.931	480.273	194.941	992.979	0	1650.96	0	0	587.729	170.329	0	300.259	0	299.574	349.259	682.654	1012.92	981.295	1513.51	898.078
9.20_217.0466m/z	9.2	217.047	PDC	6-Phenyl-1,2,4-triazin-3-amine	0.297592				1.44317	0	0	58.4647	0		9.20_217.0466m/z	0	0	0	0	0	0	0	0	0	0	0	0	0	0	0	0	0	0	0	0	0	0	22.4104	211.448	0	0	0	128.817	0	217.561	0	0	0	0
17.14_1145.8615n	17.14	1146.87			0.298221	0.241663	0.139408	0.0219765	1.47324	1.51256	9953.72	1387.63	218.747		17.14_1145.8615n	32234.8	4926.22	2599.93	53.8959	2498.27	0	1971.03	2932.96	1934.17	108.952	3073.7	0	2034.45	18571.2	13438.2	1053.01	666.535	0	37847.3	25383.8	849.652	3108.15	1592.72	0	87.8919	0	0	0	1502.61	934.696	0	0	2030.84	0
16.80_1078.7589n	16.8	1079.77			0.298541	0.179933	0.260465	0.0209258	1.471	1.60387	5115.31	1332.36	107.042		16.80_1078.7589n	14944.7	2151.32	2576.84	788.403	1606.56	1266.71	1451.06	0	404.444	100.801	2035.47	1044.11	4638	9834.8	4907.8	2359.73	892.374	1862.28	14410.1	13813.2	1707.23	1725.23	92.8139	1804.16	1113.33	0	713.155	0	826.951	1133.48	37.8898	0	560.223	0
0.58_494.8172n	0.58	495.824			0.298834	0.189632	2.71749	2.79286	1.20907	1.43748	721.003	1959.32	2013.66		0.58_494.8172n	0	0	378.45	2505.56	0	0	0	0	447.984	3819.91	0	0	2178.39	814.969	3385.7	0	660.584	0	988.896	0	834.997	3624.8	0	3377.5	0	3474.33	4883.39	0	3274.61	0	0	583.859	0	0
17.11_241.1402m/z	17.11	241.14	PDC	1-(3-{14-chloro-2-azatricyclo[9.4.0.0?,?]pentadeca-1(11),3,5,7,12,14-hexaen-2-yl}propyl)-4-(piperidin-1-yl)piperidine-4-carboximidic acid	0.299343	0.583078	1.79022	1.44176	1.22589	0.975023	385.611	690.326	555.959		17.11_241.1402m/z	785.541	597.953	0	158.947	772.932	146.795	111.178	751.764	0	559.365	0	0	624.326	585.122	654.675	256.173	849.604	0	607.253	541.881	251.04	1112.28	490	907.984	171.163	312.513	370.844	178.757	654.002	1117.05	0	0	796.091	1142.1
0.51_930.3235m/z	0.51	930.323	PDC	2-ethoxy-1-{[2'-(5-oxo-2,5-dihydro-1,2,4-oxadiazol-3-yl)-[1,1'-biphenyl]-4-yl]methyl}-1H-1,3-benzodiazole-7-carboxylic acid	0.299791				1.1482	0	0	575.461	0		0.51_930.3235m/z	0	0	0	0	0	0	717.616	2168.61	0	158.747	0	0	0	0	0	0	0	0	0	0	0	0	2089.48	212.363	445.714	0	1352.88	0	0	0	0	0	902.669	0
5.76_249.5552m/z	5.76	249.555	PDC	Antibiotic K 252b	0.300518	0.491185	0.428407	0.555728	1.40105	0.991262	148.073	63.4356	82.2885		5.76_249.5552m/z	0	104.423	187.146	300.724	265.702	174.399	358.04	204.834	47.622	424.865	263.186	210.96	172.084	249.262	76.4437	120.837	96.0737	65.7686	0	181.234	5.39823	166.337	82.0074	0	147.141	170.415	156.503	154.734	0	171.704	96.5826	239.497	222.546	239.709
10.74_830.2570m/z	10.74	830.257	PDC	4H-Thieno[3,2-b]pyrrole-5-carboxamide, 2-chloro-N-[2-(3,4-diethoxyphenyl)ethyl]-4-methyl-	0.300604	0.300604	0	0	1.43399	1.30199	89.9734	0	0		10.74_830.2570m/z	7.57495	0	327.795	24.5232	0	0	0	0	0	0	0	0	0	0	0	0	0	0	0	0	0	0	0	0	0	0	17.7184	804.722	1142.9	440.157	0	0	0	459.491
18.99_201.0727m/z	18.99	201.073	PDC	(3S,3'S,4S,4'S)-7,7',9,9'-Tetramethoxy-3,3'-dimethyl-3,3',4,4'-tetrahydro-1H,1'H-[5,5'-bibenzo[g]isochromene]-4,4',10,10'-tetrol	0.302084	0.357427	0.222973	0.293757	1.44564	1.1397	475.522	106.028	139.688		18.99_201.0727m/z	363.333	0	1377.43	161.327	387.808	0	0	0	0	205.264	0	51.9804	272.662	0	0	0	0	63.8025	0	0	0	424.114	0	0	797.869	0	933.271	0	447.265	420.336	765.635	141.2	708.473	206.718
2.91_173.0568m/z	2.91	173.057	PDC	.alpha.-Guanidinoglutaric acid	0.302413	0.639339	0.430485	0.755923	1.39142	0.893626	300	129.146	226.777		2.91_173.0568m/z	466.835	0	562.217	170.949	213.723	42.7074	0	78.2487	119.415	0	30.7582	30.6674	80.789	0	509.013	26.4585	187.919	0	548.711	0	340.113	0	149.668	26.8018	459.784	312.644	655.977	0	422.434	187.529	615.721	365.374	263.065	124.071
4.12_192.0950m/z	4.12	192.095	PDC	Cortisone	0.30282	0.282422	4.23797	3.68965	1.15949	1.11255	53.9064	228.454	198.896		4.12_192.0950m/z	0	0	182.345	33.2807	0	386.264	0	0	0	0	0	194.735	0	0	15.3117	0	355.642	120.361	368.411	750.417	288.992	0	624.823	0	0	0	109.951	0	0	434.278	0	0	636.175	21.7432
0.54_624.7637m/z	0.54	624.764			0.303144	0.228741	0.241727	2.55022	1.28084	1.49365	301.287	72.8292	768.348		0.54_624.7637m/z	0	0	376.175	828.971	0	175.951	0	0	0	0	0	0	754.256	599.777	0	43.9619	0	0	775.326	0	86.1309	0	0	205.186	0	413.714	0	342.032	1892.22	0	0	0	0	0
16.80_471.8388m/z	16.8	471.839			0.303806	0.138411	0.31148	0	1.46501	1.67851	689.555	214.783	0		16.80_471.8388m/z	1837.3	629.329	291.594	0	0	251.715	0	313.89	0	0	404.138	0	0	1450.37	1376.28	0	0	0	1916.11	2898.53	439.166	419.965	0	0	0	0	294.001	316.19	255.201	0	0	0	301.045	0
14.48_403.2138m/z	14.48	403.214	PDC	5.alpha.-Androstan-17.beta.-ol-3-one sulfate	0.304221	0.629216	0	0.484559	1.22308	1.09165	204.534	0	99.1089		14.48_403.2138m/z	0	0	69.5927	748.544	0	0	69.3101	109.17	0	0	0	0	0	154.157	0	355.897	0	0	0	0	0	0	0	0	0	0	392.372	0	90.6175	0	0	80.4629	0	0
0.69_140.0834n	0.69	141.091	PDC	4,4-Dimethyl-1,3-cyclohexanedione	0.304668	0.101999	0.206897	2.65636	1.29392	1.68777	2832.74	586.086	7524.78		0.69_140.0834n	0	0	3228.59	8102.39	0	0	0	0	0	5957.9	0	0	0	0	4718.3	0	0	0	4372.12	0	0	0	0	2344.34	0	8748.38	5179.58	744.299	5382.72	0	0	0	0	0
0.18_153.0519m/z	0.18	153.052	PDC	8-Azaguanine	0.304747	0.632941	1.44673	1.20066	1.45468	1.18002	613.53	887.612	736.638		0.18_153.0519m/z	0	482.424	870.832	1100.86	418.356	667.868	715.783	709.189	421.157	735.246	697.438	848.129	815.317	1112.66	959.206	631.808	560.877	753.754	781.194	531	787.262	900.663	882.708	979.816	704.413	679.74	748.679	957.986	945.322	775.916	325.435	415.613	595.287	736.587
1.13_105.0544m/z	1.13	105.054	PDC	Erythritol	0.305	0.560352	0.127825	0.49424	1.2365	1.16158	46.8612	5.99002	23.1607		1.13_105.0544m/z	0	11.1946	22.4083	153.842	96.9624	76.6296	17.5588	0	145.15	142.654	0	115.565	31.5615	27.291	0	69.2407	0	0	40.9709	13.8114	23.9601	0	0	0	0	0	28.0708	0	132.216	37.7274	194.635	41.1158	136.486	0
17.52_225.0728m/z	17.52	225.073	PDC	2,4,6-trimethyl-5-nitroso-1,3,5-dithiazinane	0.305351	0.389312	0.164936	0.287114	1.14927	1.26414	205.779	33.9405	59.0822		17.52_225.0728m/z	158.151	22.8845	0	642.081	0	0	0	0	226.431	478.17	75.1541	96.9332	63.3853	0	0	291.799	47.6901	0	141.098	0	0	135.762	0	0	437.417	0	0	107.789	0	0	20.4521	0	0	0
9.41_236.0232m/z	9.41	236.023	PDD	1-(5-Fluoropyrimidin-2-yl)azetidine-3-carboxylic acid	0.305648	0.949757	3.3115	1.08043	1.40103	1.02815	24.5116	81.1701	26.4831		9.41_236.0232m/z	98.0463	0	0	0	733.231	192.88	0	0	535.373	162.335	685.04	0	0	0	0	440.367	0	0	270.194	90.6418	0	72.7834	45.8024	206.094	403.864	0	97.5703	188.611	0	0	263.586	0	461.562	441.88
8.75_775.2945m/z	8.75	775.294	PDC	2,3-Dihydroxy-1-(7-methoxy-2-oxo-2H-chromen-6-yl)-3-methylbutyl 3-methylbut-2-enoate	0.306684	0.182818			1.38596	1.34212	0	230.625	53.4963		8.75_775.2945m/z	0	0	0	0	0	0	0	186.25	1295.23	0	0	0	596.524	91.7887	0	0	1005.55	0	0	0	74.7781	0	0	847.723	0	0	0	0	313.942	145.089	0	238.833	55.0068	520.473
10.04_172.1150m/z	10.04	172.115	PDC	8-(3-Octyl-2-oxiranyl)octanoic acid	0.306817	0.851946	0.446817	0.880975	1.42703	0.770922	155.686	69.5631	137.155		10.04_172.1150m/z	326.756	115.771	47.3686	132.848	142.702	117.224	0	0	0	50.7076	48.9098	155.699	104.868	0	173.912	580.32	164.032	127.868	155.668	75.981	211.598	15.7594	50.895	0	199.713	154.214	26.307	188.349	73.5972	384.064	84.5903	52.5972	254.006	63.5996
11.56_951.1014m/z	11.56	951.101	PDD	{[(Z)-[2-(5-hydroxy-1H-indol-3-yl)-1-{[(2S,3R,4S,5S,6R)-3,4,5-trihydroxy-6-(hydroxymethyl)oxan-2-yl]sulfanyl}ethylidene]amino]oxy}sulfonic acid	0.306864	0.346216	0	3.64256	1.46714	1.07801	164.395	0	598.819		11.56_951.1014m/z	604.47	53.1107	0	0	0	304	629.549	467.961	0	0	0	0	0	0	0	0	0	0	0	0	0	0	0	0	0	1108.16	0	0	999.55	0	0	0	0	0
0.56_831.6549m/z	0.56	831.655	PDD	trimethyl(2-{[(2R)-2-[(15Z)-tetracos-15-enoyloxy]-3-[(9Z)-tetradec-9-enoyloxy]propyl phosphonato]oxy}ethyl)azanium	0.30745	0.355918			1.38526	1.20735	0	92.2114	49.9439		0.56_831.6549m/z	0	0	0	0	0	0	0	0	0	176.586	0	0	0	0	0	0	0	0	0	0	29.4396	0	0	339.406	0	0	408.893	0	0	0	0	0	0	0
17.44_581.4389m/z	17.44	581.439	PDC	2-{[2,15-dimethyl-14-(6-methylheptan-2-yl)tetracyclo[8.7.0.0?,?.0??,??]heptadec-7-en-5-yl]oxy}-6-(hydroxymethyl)oxane-3,4,5-triol	0.307459	0.149978	0.263265	0	1.33785	1.62775	392.52	103.337	0		17.44_581.4389m/z	0	0	608.142	961.937	0	0	0	35.1678	0	0	0	0	0	131.015	0	877.991	0	0	0	302.837	0	0	0	413.346	323.116	672.09	79.8567	0	0	0	0	0	0	0
0.51_522.3984m/z	0.51	522.398			0.307551	0.267819	0.409999	0.380885	1.28187	1.22891	700.022	287.009	266.628		0.51_522.3984m/z	989.69	895.355	915.044	0	2460.15	796.813	0	0	0	1088.52	876.868	0	1443.8	1548.05	906.689	0	802.733	1031.47	0	1674.05	1148.03	0	0	0	0	1169.93	1445.11	0	1337.26	888.207	769.998	0	778.253	0
0.35_146.9739m/z	0.35	146.974	PDD	[4-Bromo-2-(trifluoromethoxy)phenyl]methanol	0.307606	0.460734	0.109845	0.325967	1.3606	0.94216	54.2414	5.95812	17.6809		0.35_146.9739m/z	0	180.308	0	36.6577	0	0	95.4247	0	0	0	0	63.1431	0	0	0	0	0	0	6.92001	0	0	0	0	23.8325	0	0	0	0	0	457.024	0	4.55189	0	0
16.95_170.0960m/z	16.95	170.096	PDA	4-Aminobiphenyl	0.308328	0.443152	0.517035	0.608902	1.37154	1.16795	605.833	313.237	368.893		16.95_170.0960m/z	1193.76	352.063	512.041	365.468	125.5	60.6241	336.79	140.095	99.2683	159.032	43.3262	3.48252	302.724	601.673	349.682	62.4345	463.769	703.249	892.316	88.6828	7.66445	208.88	805.011	231.391	793.593	291.923	649.444	194.645	385.128	0	122.134	570.336	910.219	888.378
17.44_405.3334m/z	17.44	405.333	PDC	N-Benzyl-N,N-dimethyl-1-hexadecanaminium cation	0.308816	0.880531	0.626942	0.929962	1.36657	0.893266	1885.29	1181.97	1753.25		17.44_405.3334m/z	3267.21	1948.63	1410.9	914.422	1209.84	2296.48	255.658	368.801	1673.94	729.074	2449.22	463.784	1784.6	568.353	744.435	14.5583	571.459	286.763	2230.08	1715.07	1616.12	954.288	224.318	1933.14	4300.03	1990.44	2438.15	1481.92	2645.88	1634.37	1075.05	2862.97	1326.07	1960.8
15.82_163.1325m/z	15.82	163.132	PDC	Heptanoic acid	0.308943	0.676088	0.611726	0.81606	1.43798	0.598555	779.156	476.63	635.838		15.82_163.1325m/z	637.537	402.729	1488.27	588.089	707.278	67.2678	429.716	188.366	738.901	0	578.333	0	887.728	312.982	1053.97	452.426	462.156	0	0	200.178	265.291	312.756	512.343	816.131	1665.44	189.507	1011.24	1349.37	476.079	1030.94	1485.43	0	322.169	352.252
16.55_341.4190m/z	16.55	341.419			0.309681	0.0872438	0.402417	0.0256566	1.35479	1.71339	1601.48	644.464	41.0887		16.55_341.4190m/z	1973.79	3590.67	191.186	650.289	816.207	0	0	0	589.245	659.735	1401.08	1499.73	1492.47	440.479	0	87.2612	0	2054.32	861.604	0	916.554	1661.3	0	0	0	0	0	0	0	0	0	0	0	0
0.56_731.8424m/z	0.56	731.842			0.30971	0.30971	0	0	1.46342	1.43004	8329.24	0	0		0.56_731.8424m/z	30780.2	2536.75	0	0	40959.8	0	2281.06	13976.9	0	0	3835.22	17669.6	2095.4	0	0	0	0	25251.7	0	0	0	0	0	0	1514.99	0	0	3827.6	0	2769.55	0	0	31480.6	2022.23
0.56_548.8679m/z	0.56	548.868			0.311882	0.355918			1.1208	0.989854	0	774.384	183.94		0.56_548.8679m/z	0	0	0	0	0	1876.37	1390.83	0	0	1067.22	2255.15	0	0	0	324.967	7.18225	0	0	0	1765.77	0	0	2872.64	224.901	0	0	289.751	0	2834.66	1565.13	1502.79	0	1559.81	0
15.97_371.1006m/z	15.97	371.101	PDC	3-(4-chloro-1H-indol-3-yl)-2-[(Z)-(1-hydroxy-3-methoxy-3-oxopropylidene)amino]propanoic acid	0.312803	0.172485	0.323032	2.55335	1.44509	1.44519	1100.06	355.355	2808.84		15.97_371.1006m/z	0	2484.33	0	1915.91	0	0	792.722	0	0	0	1350.08	0	0	1545.16	501.933	1763.6	0	0	0	0	0	861.812	71.7806	487.827	0	1149.78	1316.68	0	1438.63	2376.14	785.174	0	0	0
5.79_444.1522m/z	5.79	444.152	PDC	15-(4-iodophenyl)pentadecanoic acid	0.313273	0.849502	0.569735	0.89436	1.36682	0.785136	308.132	175.554	275.581		5.79_444.1522m/z	473.132	196.183	222.978	340.236	174.738	401.445	0	393.83	145.454	448.458	68.4634	75.2587	158.149	344.908	492.694	0	268.179	14.038	536.132	393.255	388.7	313.515	0	0	0	330.574	467.919	370.416	0	494.335	381.556	22.3664	0	367.824
9.76_217.0830m/z	9.76	217.083	PDC	Tri(ethylene glycol) monoethyl ether	0.314222	0.528625	1.95354	1.31355	1.32428	0.835059	114.368	223.422	150.228		9.76_217.0830m/z	196.308	0	138.492	122.671	133.858	175.284	148.218	0	235.776	125.193	252.51	314.776	142.223	76.2566	149.331	143.766	379.611	174.944	235.147	332.589	83.8908	223.325	107.938	478.533	285.533	0	132.196	359.484	70.8876	265.758	359.805	235.738	160.122	231.195
15.58_417.2033m/z	15.58	417.203	PDC	Arg-Cys-Arg	0.314494	0.137144			1.27329	1.49593	0	113.769	257.563		15.58_417.2033m/z	0	0	0	0	0	4.14084	252.722	0	0	0	0	0	0	0	0	0	103.295	188.595	0	0	423.97	31.1069	0	0	37.9469	163.355	205.733	0	0	0	0	364.295	0	0
0.47_238.9348m/z	0.47	238.935	PDD	5-Bromo-2-(hydroxymethyl)-1H-isoindole-1,3(2H)-dione	0.314539	0.980898	0.413583	0.985807	1.29821	0.83027	269.417	111.426	265.593		0.47_238.9348m/z	49.3146	259.468	531.506	237.378	347.62	197.47	0	28.6142	361.662	461.047	606.63	0	49.4769	335.494	134.847	284.482	688.717	0	87.6782	97.2033	0	21.8648	423.84	0	310.994	113.796	164.385	0	443.485	482.574	195.422	0	371.537	430.953
17.73_210.0862n	17.73	211.093			0.317531	0.424985	0.569889	0.664953	1.46856	1.30714	10041.7	5722.64	6677.24		17.73_210.0862n	19355	9710.14	7724.45	3377.17	13267.2	6916.74	807.14	2985.85	16287.9	8063.22	5878.18	0	8594.81	5638.07	5078.82	0	13587.6	3830.38	3426.68	2231.63	10079.2	7192.32	5422.63	196.454	18782.8	8274.67	3250.59	3832.74	12075.7	8536.89	6317.97	929.195	16245.2	6001.78
16.42_445.3999m/z	16.42	445.4	PDC	Stearoyl-L-carnitine	0.319994	0.839807	2.43874	0.86254	1.31929	0.888835	766.827	1870.09	661.419		16.42_445.3999m/z	564.741	1726.21	350.33	426.028	2994.62	616.473	396.404	979.214	1027.82	0	835.258	1500.35	319.634	594.531	295.419	502.233	0	703.878	595.523	437.792	4498.45	997.68	1984.23	0	362.15	262.779	1332.04	402.99	1441.36	2860.94	848.643	415.53	930.727	581.045
17.03_718.6324m/z	17.03	718.632	PDD	(2S)-1-hydroxy-3-[(6Z,9Z,12Z)-octadeca-6,9,12-trienoyloxy]propan-2-yl (15Z)-tetracos-15-enoate	0.320163	0.143394	3.30594	0	1.25127	1.66327	583.072	1927.6	0		17.03_718.6324m/z	1573.33	515.651	0	243.304	1047.86	1047.19	2023.24	0	4694.93	0	1522.21	2927.46	2835.53	1432.71	962.871	2042.14	825.551	0	0	0	4897.46	0	2812.95	0	0	0	0	0	2429.51	0	0	0	0	0
10.17_769.2422m/z	10.17	769.242	PDC	2-({6-[(1-amino-1-carboxypropan-2-yl)oxy]-5-acetamido-3,4-dihydroxyoxan-2-yl}methoxy)-4-hydroxy-5-(2-{[(2-methoxyethoxy)carbonyl]amino}acetamido)-6-(1,2,3-trihydroxypropyl)oxane-2-carboxylic acid	0.320223	0.355918	20.6852	0	1.21668	1.23842	6.86211	141.944	0		10.17_769.2422m/z	0	27.4485	0	0	420.22	0	0	0	1136.45	0	418.024	195.55	0	875.834	0	0	0	396.946	0	0	513.435	0	0	54.3418	0	0	0	0	0	0	0	588.237	487.884	0
10.89_355.0958m/z	10.89	355.096	PDC	[(4-{[(2S,3R,4R,5R,6S)-3,4,5-trihydroxy-6-methyloxan-2-yl]oxy}phenyl)methyl]carbamothioyl cyanate	0.320249	0.751612	1.33734	0.92119	1.27198	0.7561	515.913	689.949	475.254		10.89_355.0958m/z	552.716	402.636	787.508	320.792	356.999	687.186	320.096	578.336	425.65	197.083	377.941	396.298	260.892	386.629	284.597	923.947	0	473.139	214.185	581.128	631.066	1051.29	494.669	582.775	443.215	348.277	320.87	0	396.726	856.337	530.905	450.145	568.101	528.613
17.22_509.2849m/z	17.22	509.285	PDC	Kendomycin	0.321498	0.978757	0.616472	1.01286	1.21198	0.895268	2241.92	1382.08	2270.74		17.22_509.2849m/z	3349.38	2512.26	2537.72	568.319	1960.72	2223.51	1786.37	1266.96	2210.53	3072.72	1566.68	1478.05	1294.67	1691.82	1765.62	1837.75	3814.57	2803.88	0	142.527	0	2172.15	1084.77	2271.41	4194.21	2305.82	231.825	0	4012.35	266.012	0	3853.32	2018.13	2594.54
17.60_341.7684m/z	17.6	341.768	PDD	4-hydroxy-3-(3,7,11,15,19,23,27,31-octamethyldotriaconta-2,6,10,14,18,22,26,30-octaen-1-yl)benzoate	0.321579	0.1661	0.439978	0.218947	1.31833	1.61751	263.325	115.857	57.6542		17.60_341.7684m/z	0	191.117	301.401	560.782	257.702	235.272	318.333	226.92	154.227	151.457	432.973	245.567	0	0	306.026	392.037	0	208.949	0	175.668	0	179.255	284.173	0	0	0	0	0	164.683	0	0	0	0	0
4.95_158.1172m/z	4.95	158.117	PDA	D-.alpha.-Cyclohexylglycine	0.322005	0.603814	0.351565	1.69893	1.44151	0.946525	74.2132	26.0908	126.083		4.95_158.1172m/z	0	153.265	6.25218	137.335	30.987	169.723	46.5597	77.8249	0	13.4452	102.714	221.853	238.41	228.912	0	129.86	121.333	0	0	72.7317	71.9563	0	0	32.4068	70.9903	70.8933	0	33.7673	98.9666	37.0473	115.233	0	289.16	31.7382
10.01_389.0900m/z	10.01	389.09	PDD	Oxaziclomefone	0.322043	0.120615	0.399497	0.0789214	1.41944	1.6932	1604.7	641.073	126.645		10.01_389.0900m/z	3853.84	1211.54	0	1353.42	732.419	1965.76	0	0	871.617	310.869	1284.68	0	2008.97	1321.36	129.71	832.51	1814.08	2145.37	0	0	1476.77	0	0	1087.52	0	0	87.9456	618.992	0	747.696	992.279	732.591	1137.39	1012.93
5.59_321.1319n	5.59	322.139	PDC	{2-[2,5-bis(aziridin-1-yl)-4-methyl-3,6-dioxocyclohexa-1,4-dien-1-yl]-2-methoxyethoxy}carboximidic acid	0.32214	0.875562	1.71739	1.17913	1.20334	0.819759	2250.33	3864.7	2653.43		5.59_321.1319n	4097.56	299.64	0	4604.12	929.499	4961.7	2656.82	5447.78	3503.5	5727.42	3916.96	2240.45	1449.52	2708.54	2159.76	2256.82	2575.96	5452.12	1296.86	4004.13	5414.42	4359.26	4311.71	1373.42	3221.9	1689.12	1592.85	2718.51	0	2863.67	1301.57	3007.76	0	1906.62
8.68_308.1190n	8.68	309.126	PDC	5,5-dimethyl-2-[(2-phenylacetamido)methyl]-1,3-thiazolidine-4-carboxylic acid	0.322649	0.238845	51.2981	31.1112	1.37347	1.19033	2713.04	139174	84406.1		8.68_308.1190n	10852.2	0	0	0	619247	387536	362804	451823	197385	140257	1.20752e+06	1.07499e+06	150766	0	355408	892216	0	562755	572955	3005.72	0	38666.2	0	518030	0	0	167152	0	0	455951	573009	390448	0	86028.2
8.93_481.1753m/z	8.93	481.175	PDC	Pranlukast	0.32279	0.138284	2.77015	3.04595	1.43306	1.5363	1059.95	2936.21	3228.55		8.93_481.1753m/z	0	570.445	0	3669.35	4172.38	3978.21	0	6996.29	2132.79	2997.62	1471.85	5912.01	5568.97	1245.44	0	0	1472.29	5473.31	4636.67	1489.82	0	1216.93	3731.35	6796.58	0	6947.31	0	1511.5	1655.97	3313.2	6202.38	2859.95	2579.32	2882.9
0.67_198.8616m/z	0.67	198.862			0.322955	0.13122	5.01589	2.53411	1.26106	1.60717	961.093	4820.74	2435.52		0.67_198.8616m/z	1973.13	1662.31	0	208.937	2260.88	20799.3	1103.71	598.065	2269.78	5414.7	1850.08	347.913	10450.2	502.935	1837.86	568.03	1321.71	2259.56	2759.48	1158.38	15390.3	607.961	2509.5	775.203	707.272	515.576	467.222	206.963	1214.36	2272.9	2.72644	1264.68	1121.63	1680.18
16.95_711.5752m/z	16.95	711.575	PDC	10,20-dihydroxyicosanoic acid	0.323466	0.307166	0.0353815	0	1.43069	1.4318	702.529	24.8565	0		16.95_711.5752m/z	2584.53	0	0	225.586	1393.46	0	0	0	421.908	905.745	0	0	22.9126	1267.93	510.599	0	1173.43	0	0	0	99.426	0	0	0	0	0	0	0	0	0	0	0	0	0
16.22_328.1694n	16.22	329.177			0.324033	0.799127	0.572254	0.914419	1.42635	1.10237	1179.48	674.96	1078.53		16.22_328.1694n	362.826	973.393	2012.08	1369.61	803.232	340.579	1561.16	1670.01	1062.15	229.82	609.536	44.5137	2208.65	1938.86	1060.63	1690.68	1252.14	626.581	2386.78	1353.19	336.349	1431.26	932.23	0	1187.26	1469.29	1894.32	478.214	1863.18	840.368	1749.56	1532.57	1199.9	2367.22
0.56_704.8228n	0.56	705.83			0.324231	0.260735	0.133359	0	1.44491	1.48745	9135.26	1218.27	0		0.56_704.8228n	31191.8	2542.22	1678.09	1128.89	37811.9	0	3223.58	25667.3	0	0	0	27284.4	0	5186.06	0	8111.65	2473.88	21103.8	0	0	2340.97	1354.73	0	1177.39	11862	1273.1	0	9979.83	0	2390.48	0	0	26406.4	4206.35
16.95_345.2161m/z	16.95	345.216	PDC	5.alpha.-Pregn-2-en-20-one	0.325066	0.35579	0	0.0652901	1.43182	1.38579	1063.12	0	69.4109		16.95_345.2161m/z	4035.17	0	0	217.291	611.415	1.83314	205.828	0	442.516	0	0	0	177.669	0	0	0	119.442	0	67.2982	104.233	0	0	0	0	0	0	0	178.361	0	42.6119	9.80727	37.4601	0	76.6904
15.51_352.2451m/z	15.51	352.245	PDC	5-(Ethoxymethyl)-2-methyl-4-pyrimidinamine	0.325458				1.25055	0	0	53.1595	0		15.51_352.2451m/z	0	0	0	0	82.2177	0	0	0	211.844	0	0	0	0	0	0	0	271.286	0	0	0	201.909	10.7288	0	0	65.9477	0	0	0	0	0	0	0	0	0
17.30_425.3596m/z	17.3	425.36			0.32594	0.32594	0	0	1.44139	1.40958	794.423	0	0		17.30_425.3596m/z	3019.87	0	157.822	0	0	0	0	90.7347	14.9726	0	0	0	534.897	968.477	42.2639	0	0	0	4134.3	609.183	0	0	0	0	218.484	0	0	11.6241	0	0	0	0	119.043	0
16.32_192.9789m/z	16.32	192.979	PDC	1-(Benzenesulfonyl)-2-iodo-1H-pyrrolo[2,3-b]pyridine	0.325959	0.0518097	4.67395	8.05985	1.44654	1.7748	400.551	1872.16	3228.38		16.32_192.9789m/z	0	0	609.842	992.363	0	0	1548.35	1146.6	0	0	0	1318.43	0	313.96	0	3391	0	0	1026.17	0	0	0	1746.35	5742.28	526.845	3879.01	5060.24	4316.14	3411.45	5496.32	5100	7031.84	0	2319.31
12.36_181.1217m/z	12.36	181.122	PDC	2-Hexylpentanedioic acid	0.327326	0.432954	0.282754	0.431558	1.44594	1.27531	165.838	46.8913	71.5687		12.36_181.1217m/z	460.768	93.0759	109.508	0	132.442	0	129.951	299.268	0	0	0	0	0	0	0	0	0	171.089	16.5196	0	187.565	0	0	0	30.954	0	0	0	234.087	0	258.622	0	193.873	129.623
0.65_518.0330n	0.65	519.04			0.327673	0.48055	2.03912	1.53504	1.20017	1.21829	5547.01	11311	8514.86		0.65_518.0330n	15409.6	0	0	6778.42	20061.9	12400.2	1380.6	24109.7	21994.5	14235.9	11186.8	10427.6	26554.7	15550.3	9576.76	12545.8	19511.5	21841.7	8645.01	5615.55	16078	11514.7	0	17651.4	15313.4	25153.8	10131.4	3218.51	15939.2	10801.2	12927	0	3093.22	9001.99
0.56_501.8728m/z	0.56	501.873			0.327778	0.263764	0.125664	0	1.44924	1.47454	1827.25	229.62	0		0.56_501.8728m/z	6204.79	0	1104.19	0	8906.45	0	0	4795.29	954.747	0	0	7969.47	0	1390.79	0	2721.68	0	9134.59	0	0	918.478	0	0	0	1215.33	0	0	2054	0	0	0	0	2506.99	0
15.87_337.2342m/z	15.87	337.234	PDA	5,8,11,14-Tetraoxa-2-azahexadecanoic acid, 16-amino-, 1,1-dimethylethyl ester	0.327844	0.397257	0.578177	1.39622	1.30774	1.21809	1453.64	840.461	2029.6		15.87_337.2342m/z	2562.55	1930.22	1056.69	265.087	1793.22	488.07	3132.79	1587.96	1766.13	1355.16	2257.15	0	259.359	1408.54	0	893.465	4439.55	0	1770.98	670.788	1192.37	1110.05	0	1059.42	3534.87	1611.9	3767.66	2137.33	3067.25	2582.83	2022.28	2767.87	3062.35	667.357
8.73_743.1733m/z	8.73	743.173	PDC	Cambinol	0.328724	0.199644	4.19665	8.79819	1.42569	1.4335	65.8351	276.287	579.23		8.73_743.1733m/z	0	263.34	0	0	0	0	0	302.51	452.16	0	0	0	0	0	0	2.59901	0	0	0	897.612	0	0	314.781	790.366	167.386	738.846	0	0	0	0	0	0	0	0
0.51_843.8978m/z	0.51	843.898	PDD	4-{[1-({1-[(1-{[1-({[(6-amino-1-{2-[(1-carbamoyl-2-methylpropyl)carbamoyl]pyrrolidin-1-yl}-1-oxohexan-2-yl)carbamoyl]methyl}carbamoyl)-2-(1H-indol-3-yl)ethyl]carbamoyl}-4-carbamimidamidobutyl)carbamoyl]-2-phenylethyl}carbamoyl)-2-(1H-imidazol-5-yl)ethyl]carbamoyl}-4-(2-{2-[2-(2-acetamido-3-hydroxypropanamido)-3-(4-hydroxyphenyl)propanamido]-3-hydroxypropanamido}-4-(methylsulfanyl)butanamido)butan…	0.329558	0.259511	0.210482	0.102172	1.30159	1.39397	782.85	164.776	79.9854		0.51_843.8978m/z	760.812	2370.59	0	0	0	0	0	1831.97	0	751.263	0	0	0	90.9013	0	0	0	0	0	505.785	659.104	0	0	0	0	2673.14	0	0	0	1285.67	1479.14	0	2341.57	2353
9.99_1947.0382n	9.99	1948.05			0.329944	0.355918			1.1291	0.989854	0	171.825	10.0615		9.99_1947.0382n	0	0	0	0	342.624	0	0	0	0	0	0	0	791.316	0	0	0	0	0	0	0	0	657.676	0	29.623	0	0	0	0	2.41166	0	0	0	0	0
18.40_676.6086m/z	18.4	676.609	PDC	14-(5,6-dimethylheptan-2-yl)-2,15-dimethyltetracyclo[8.7.0.0?,?.0??,??]heptadec-7-en-5-yl (9Z,12Z)-octadeca-9,12-dienoate	0.330177	0.300283	58.6044	4.07571	1.22514	1.16744	78.5364	4602.58	320.091		18.40_676.6086m/z	0	0	0	314.146	0	0	867.754	0	1859.31	0	1065.53	0	0	0	618.274	0	29800.1	0	0	0	17391.6	12.3797	1006.31	0	10609	782.2	0	0	5782.74	57.3221	0	0	21428.8	34.0469
13.52_367.2450m/z	13.52	367.245	PDA	1,2-Dioctanoyl-sn-glycerol	0.33093	0.160071	25.6787	16.7602	1.35867	1.41473	4.66545	119.803	78.1937		13.52_367.2450m/z	0	18.6618	0	0	0	295.611	64.544	106.577	38.204	310.384	0	178.813	0	0	729.346	0	84.0275	252.84	610.401	0	34.0091	0	0	445.202	0	8.23088	0	317.176	35.8581	16.2176	131.793	907.881	330.726	252.938
0.56_594.7442m/z	0.56	594.744			0.331321	0.0484744	3.53757	9.33368	1.13518	1.80155	68.6864	242.983	641.097		0.56_594.7442m/z	0	0	274.745	0	0	0	0	0	108.663	559.672	0	0	416.292	0	7.68798	0	0	0	0	165.165	0	615.762	0	356.169	0	1430.93	671.346	0	207.176	0	0	494.213	0	0
14.80_255.0201m/z	14.8	255.02	PDC	3-Chlorophenylhydrazine-4-sulfonic acid	0.331418	0.235596	2.61383	5.36922	1.14459	1.19389	126.257	330.014	677.902		14.80_255.0201m/z	266.295	238.733	0	0	1106.22	765.91	0	59.1901	0	0	0	0	0	0	0	166.716	0	383.994	0	0	203.817	0	834.99	281.251	0	302.548	0	1418.76	0	1526.47	621.168	706.075	763.759	128.134
0.98_311.1228m/z	0.98	311.123	PDC	Janex 1	0.332643	0.417252	0.297441	1.77644	1.29336	0.959855	246.741	73.3908	438.321		0.98_311.1228m/z	0	0	584.862	402.102	764.329	0	0	370.848	930.545	0	0	0	482.833	0	0	528.302	533.756	621.483	612.431	0	293.563	0	0	0	0	0	0	0	506.589	467.224	0	0	417.003	0
5.79_72.0807m/z	5.79	72.0807	PDC	2-Amino-2-methyl-1-propanol	0.333336	0.590445	2.09207	0.636603	1.05789	1.1933	19.9442	41.7247	12.6966		5.79_72.0807m/z	34.7527	0	0	45.0242	80.3815	0	45.1146	27.1849	31.6914	21.5829	19.5642	9.36743	18.8085	23.4118	8.2741	58.5782	83.3168	39.0975	51.8211	26.51	20.1209	74.9594	5.39987	66.4187	10.615	9.91149	40.7677	0	64.2711	23.8503	64.9525	10.7823	0	19.8416
1.09_220.0058n	1.09	221.013			0.333785	0.230743	1.1522	1.13431	1.40382	1.42871	15942.9	18369.4	18084.2		1.09_220.0058n	17631.2	17628.1	15955.8	12556.5	11529.9	18417.8	18580.7	17266.9	18543.4	16203.5	10024.7	14580.2	17266.4	11415.1	11002	6932.49	14911.4	13134.5	17894.6	6291.63	22586.6	19368.2	18447.7	13075	13689.8	23259.5	16506.6	18222.9	21884.4	20785.5	20385.2	13863.4	20781.3	24684.2
13.25_363.1775m/z	13.25	363.178	PDC	Asp-His-Lys	0.334092	0.317802	8.65276	2.50879	1.40837	1.14384	15.1911	131.445	38.1113		13.25_363.1775m/z	0	0	22.5398	38.2246	107.822	0	137.904	0	0	241.711	34.1087	0	0	0	43.069	198.885	5.15068	0	382.967	563.487	0	0	66.8029	458.977	52.4722	61.3011	294.093	204.432	0	201.08	165.034	306.992	386.161	89.7214
7.52_186.2211m/z	7.52	186.221	PDC	cyclohexane	0.335682	0.0406923	0.410955	0	1.23586	1.94084	46.9939	19.3124	0		7.52_186.2211m/z	0	40.3722	84.5801	63.0232	0	0	67.5863	0	102.079	0	0	89.6648	69.7464	94.2413	0	0	0	68.3063	0	0	77.2496	0	0	0	24.4971	0	62.6291	0	0	121.123	0	5.57632	0.0454677	0
0.51_714.8636m/z	0.51	714.864			0.335792	0.11949	0.492103	0.220831	1.33608	1.68178	1330.09	654.543	293.726		0.51_714.8636m/z	2218.25	1884.8	1217.32	0	1349.27	0	3022.57	1582.16	0	1869.53	0	2620.66	1695.32	1302.49	0	0	0	2224.01	0	0	0	0	855.348	1762.82	0	0	0	0	0	645.41	970.02	2234.29	1752.38	1526.23
16.83_397.4147m/z	16.83	397.415			0.336539	0.468437	2.57711	3.21286	1.15416	1.08214	66.1335	170.434	212.477		16.83_397.4147m/z	0	0	0	264.534	2.39828	209.986	686.555	825.786	96.006	0	0	0	6.50052	0	0	124.214	0	0	0	0	283.946	0	90.1711	307.617	263.41	0	0	811.705	1053.75	0	0	0	328.19	49.8897
0.65_109.0282m/z	0.65	109.028	PDC	1,2,4-Benzenetriol	0.336593	0.738225	0.14138	0.638841	1.38492	0.616361	270.976	38.3106	173.111		0.65_109.0282m/z	0	0	919.019	164.886	0	0	0	0	0	0	0	0	0	0	0	0	0	0	142.082	0	0	0	0	153.242	0	0	0	0	0	0	0	0	0	0
12.95_848.9227n	12.95	849.93			0.339234	0.355918	198.68	0	1.11628	1.38068	0.252339	50.1347	0		12.95_848.9227n	1.00936	0	0	0	0	0	0	0	0	0	0	0	0	0	0	0	0	0	0	0	0	194.217	0	6.32155	960.043	28.9792	0	0	0	0	0	0	787.261	0
16.42_160.9484m/z	16.42	160.948	PDC	dihydroxy oxalate	0.339331	0.559685	0.0930431	0.423278	1.2172	0.860211	37.8777	3.52426	16.0328		16.42_160.9484m/z	15.5098	136.001	0	0	0	0	0	43.9633	0	61.0085	0	100.35	0	0	110.794	0	0	0	297.998	0	0	0	14.097	0	0	154.873	334.723	0	0	0	0	0	0	0
16.83_430.2899m/z	16.83	430.29	PDC	3-(pentadecanoyloxy)-4-(trimethylazaniumyl)butanoate	0.339746	0.372467	0	0.0683876	1.41911	1.3696	589.632	0	40.3235		16.83_430.2899m/z	2294.96	0	0	63.566	196.419	0	0	44.7884	0	0	0	0	440.596	863.309	960.304	0	300.815	0	2119.85	2578.93	0	0	0	0	0	0	0	0	0	0	0	0	0	63.5112
0.58_334.8361m/z	0.58	334.836			0.339992	0.0836101	2.30602	3.60995	1.2508	1.76725	1220.6	2814.73	4406.3		0.58_334.8361m/z	0	0	267.759	4614.64	0	0	772.605	0	2945.73	4914.17	4786.75	0	3592.1	0	9754.87	0	0	0	9327.63	11135.9	0	2530.68	4665.77	4062.47	0	4869.86	3888.4	0	4356.62	8386.76	5941.01	10844.1	0	0
0.56_547.7949n	0.56	548.802			0.340051	0.341847	2.20496	1.70393	1.18584	1.23741	850.108	1874.46	1448.52		0.56_547.7949n	0	0	1919.07	1481.36	0	3066.91	0	0	1759.99	3750.05	0	0	2907.05	2092.15	0	596.349	797.2	0	860.811	211.842	903.138	2955.16	0	3639.53	1457.71	3309.54	466.843	158.004	2431.64	0	0	1058.5	0	0
11.53_160.0424m/z	11.53	160.042	PDC	5-Fluoro-1H-indole-3-carbonitrile	0.340222	0.4396	2.84527	2.64673	1.06848	1.03854	30.4268	86.5723	80.5313		11.53_160.0424m/z	0	40.3029	0	81.4041	0	147.861	82.7006	167.315	0	327.821	0	214.794	39.4689	106.914	109.647	120.256	0	85.4511	126.695	12.4782	0	154.029	192.26	0	35.4201	73.7434	222.047	30.282	0	40.6061	95.7805	119.598	0	316.458
7.70_490.1757m/z	7.7	490.176	PDC	12-Chloro-6b-hydroxy-3,14b,14c-trimethyl-5-oxo-2,3,4,5,6b,7,8,8a,9,14,14b,14c,15,16-tetradecahydro-4,16a-epoxy[1]benzoxocino[7',8':6,7]indeno[1,2-b]indol-3-yl acetate	0.340317	0.0872971	2.28264	4.20978	1.20607	1.67998	101.598	231.911	427.704		7.70_490.1757m/z	0	119.402	0	286.989	0	0	566.539	685.779	246.724	616.972	734.925	661.388	42.1476	171.027	610.119	422.334	41.6702	129.519	0	800.25	130.226	2.76727	489.824	304.827	78.2843	263.612	0	0	205.59	382.688	89.7683	28.4708	356.929	0
11.05_215.1880n	11.05	216.195			0.340779	0.312761	1.58384	1.62928	1.20763	1.02914	314.883	498.724	513.032		11.05_215.1880n	398.255	48.9176	393.554	418.804	46.5021	0	0	352.734	0	213.469	0	647.305	117.172	0	0	1218.19	0	62.6355	0	56.6784	878.536	324.931	606.188	185.239	0	0	786.889	294.373	282.788	0	0	1448.83	0	180.973
14.27_372.1446n	14.27	373.152	PDC	2-[4-[3-(6-Quinolylmethyl)triazolo[4,5-b]pyrazin-5-yl]pyrazol-1-yl]ethanol	0.341109	0.927192	1.39614	0.951436	1.32094	0.79589	999.781	1395.83	951.227		14.27_372.1446n	1563.47	1058.64	1049.31	327.7	1206.76	430.695	260.533	672.684	304.253	1346.04	1016.47	2294.56	980.358	1204.33	274.56	372.736	866.308	699.865	1432.56	395.469	1407.13	581.594	1780.72	1813.88	1589.71	1697.02	893.583	1403.5	777.973	715.239	1275.74	1599.81	1495.73	0
3.64_232.0898m/z	3.64	232.09	PDC	Tyr-Cys-Arg	0.341149	0.355918			1.12423	1.20735	0	36.1833	14.7606		3.64_232.0898m/z	0	0	0	0	0	11.5449	121.886	0	0	0	0	0	0	0	0	121.903	0	0	87.121	174.53	0	141.168	3.56485	0	0	100.183	0	3.78315	0	29.9666	83.739	142.372	0	0
17.55_199.0571m/z	17.55	199.057	PDC	2-[(2-hydroxyethyl)[sulfanyl(carbonothioyl)]amino]ethan-1-ol	0.341942	0.638369	0.715967	1.14466	1.06012	1.08116	1003.86	718.731	1149.08		17.55_199.0571m/z	1223.55	403.613	876.922	1511.36	917.303	563.629	716.717	243.978	964.113	1073.12	775.403	1415.74	980.465	585.517	573.741	583.401	407.619	395.847	910.856	300.803	472.903	903.825	1011.38	486.822	1332.62	702.601	1146.55	852.714	1055.02	341.925	949.869	694.629	0	0
5.51_226.1676n	5.51	227.175	PDA	N-Cyclohexyl-N'-(tetrahydro-2-furanylmethyl)urea	0.342107	0.342107	0	0	1.37107	1.25203	11651.7	0	0		5.51_226.1676n	1073.95	0	45533	0	0	0	0	63.0795	0	0	0	0	0	0	0	0	0	0	0	0	0	0	0	0	0	0	0	0	0	0	0	0	0	0
17.16_1013.7827n	17.16	1014.79			0.342876	0.248548	0.272295	0.10618	1.40483	1.49653	6457.61	1758.37	685.669		17.16_1013.7827n	19757.5	3738.67	2334.29	0	3039.66	7.62668	278.638	2234.66	42.8868	0	3117.8	1225.87	2766.46	8846.99	5641.64	3001.01	1641.59	0	18936.1	14849.2	974.366	3144.22	0	2914.91	0	0	0	303.885	1094.37	1283.68	0	0	796.843	0
8.43_546.3251n	8.43	547.332			0.342955	0.48585	0.267286	0.438777	1.197	1.22581	395.613	105.742	173.586		8.43_546.3251n	118.478	0	309.138	1154.84	100.094	89.6537	6.8737	0	0	615.651	36.5788	0	0	220.194	0	0	0	475.679	707.253	0	0	0	0	422.967	2035.43	556.402	662.878	0	0	0	0	0	0	0
10.14_779.6101m/z	10.14	779.61	PDC	(2S)-1-[(9Z)-tetradec-9-enoyloxy]-3-(tetradecanoyloxy)propan-2-yl pentadecanoate	0.343159	0.26473	0.383155	0.250517	1.20789	1.46043	55.7778	21.3715	13.9733		10.14_779.6101m/z	130.7	0	10.0759	82.3353	0	0	593.42	0	0	0	49.2262	749.354	0	0	570.939	1196.97	559.758	1124.72	179.298	73.7772	36.8082	48.6779	0	0	0	491.448	0	811.33	56.9573	57.7023	1152.99	0	0	1349.08
0.54_624.9249m/z	0.54	624.925			0.34366	0.241478	8.14638	6.30185	1.34709	1.21611	179.966	1466.07	1134.12		0.54_624.9249m/z	0	210.888	0	508.976	291.591	164.577	1336.43	0	972.874	0	1392.11	0	0	229.192	5081.55	0	0	0	649.61	3295.19	0	694.263	0	5170.02	0	654.98	2095.57	218.348	1167.77	150.97	0	732.058	2644.38	204.871
0.65_182.0786n	0.65	183.086	OL1	Sorbitol	0.344323	0.606306	1.62337	1.32886	1.35946	0.706764	22027.4	35758.5	29271.3		0.65_182.0786n	28495.9	30190.7	13714.3	15708.5	48825.4	0	37101	20889.2	56942	11185.2	51543.6	0	16774.2	0	27341	6726.07	38910.8	29017	58724.6	65792.3	34074.3	4791.99	37325.3	66842.3	9604.5	0	0	0	24644.5	71624.5	60664.1	72297.2	0	47628.7
0.56_414.8432m/z	0.56	414.843			0.345233	0.462843	2.53343	2.11106	1.26976	1.22393	86.2108	218.409	181.996		0.56_414.8432m/z	0	0	344.843	0	0	343.696	0	0	352.147	160.346	0	0	529.353	406.804	0	517.543	102.2	0	89.935	0	419.562	332.888	0	121.186	349.932	405.568	448.444	0	524.793	0	0	76.7075	0	0
0.98_323.0089m/z	0.98	323.009	PDD	4-(3,4-Dichlorophenyl)-2-hydrazinyl-6-(trifluoromethyl)pyrimidine	0.345453	0.471362	1.23659	1.18463	1.42832	1.26489	24312.7	30064.9	28801.6		0.98_323.0089m/z	39327.5	26075.2	16339.9	15508.3	32332.2	25118.2	22994.6	28561.9	24238.9	27481.2	24913.2	22062.4	22225	17841.4	21797.3	21647.2	22256.1	19584.6	17880.6	19361.5	32349.6	29755	28089.1	30065.6	34998.9	27997.9	31917.2	20944.9	31840.9	32086.7	26161.2	31333.2	25777.7	29184.9
10.01_114.0371m/z	10.01	114.037	PDC	L-Methionine	0.345736	0.702592	2.08801	1.37378	1.30068	0.965466	1076.49	2247.72	1478.86		10.01_114.0371m/z	3014.55	1291.41	0	0	6620.88	3383.17	781.304	2032.76	4785.9	946.04	1427.76	3235.43	4070.14	2953.96	1701.27	1753.75	4913.25	5172.05	352.261	1388.19	3080.75	4328.57	379.673	1201.9	1696.34	3351.89	4758.94	258.934	5202.58	3516.91	3258.72	295.259	1732.02	2756.33
0.58_175.1147n	0.58	176.122	PDC	2-[4-(dimethylamino)butyl]isothiourea	0.345749	0.217539	0.507309	0.359075	1.26328	1.48928	3722.51	1888.46	1336.66		0.58_175.1147n	3319.38	8585.06	1348.89	1636.71	611.124	4113.22	3450.03	0	885.03	558.525	0	2615.29	3555.52	3956.64	3066.28	107.457	3905.5	4295.17	3780.95	2089.06	3077.09	140.498	1894.12	2442.15	165.533	576.744	1239.17	0	3360.45	4689.18	3770.79	2918.92	3968.85	6677.74
0.56_712.7828m/z	0.56	712.783			0.346693	0.700646	3.95777	0.593285	1.28306	1.09573	558.026	2208.54	331.069		0.56_712.7828m/z	134.183	0	2097.92	0	0	2862.15	0	891.69	1316.3	0	0	3922.76	527.571	5706.82	0	3012.35	2040.89	0	0	0	6500.59	2333.57	0	0	4891.82	2216.69	0	2704.46	474.536	0	0	0	0	0
17.30_469.3861m/z	17.3	469.386	PDC	(2R)-1-[(6Z,9Z,12Z)-octadeca-6,9,12-trienoyloxy]-3-(octadecyloxy)propan-2-yl (4Z,7Z,10Z,13Z,16Z,19Z)-docosa-4,7,10,13,16,19-hexaenoate	0.34708	0.282506	0.12634	0	1.4277	1.45557	911.435	115.15	0		17.30_469.3861m/z	3212.09	35.8313	397.818	0	0	0	230.862	0	0	307.594	0	0	105.292	1868.77	498.902	0	0	71.5762	6427.19	2073.32	460.602	0	0	0	0	0	74.7468	0	0	0	0	0	0	621.945
13.17_371.2400m/z	13.17	371.24	PDC	Ile-Thr-Arg	0.34718	0.157774	1.46574	2.12055	1.06947	1.41517	166.27	243.708	352.583		13.17_371.2400m/z	206.735	0	193.116	265.227	0	0	590.608	355.119	236.747	163.657	184.401	486.002	0	418.455	222.956	516.326	468.562	341.052	0	0	386.406	211.505	157.668	219.254	158.348	279.977	253.617	215.075	0	231.938	243.713	191.865	263.189	325.569
1.97_105.0545m/z	1.97	105.055	OL2a	3-Hydroxyisobutyrate	0.347271	0.192261	12.0066	39.0076	1.08838	1.3892	2.36595	28.407	92.2901		1.97_105.0545m/z	0	9.46381	0	0	0	0	179.591	6.77478	0	108.945	56.3916	70.6786	269.887	230.312	153.937	16.7547	16.0605	244.338	0	0	0	104.423	0	9.20459	28.8041	73.2661	0	125.029	12.4367	109.545	88.2743	0	0	255.074
0.51_673.9289m/z	0.51	673.929			0.34853	0.722939	2.61094	0.719053	1.00917	0.614728	691.471	1805.39	497.204		0.51_673.9289m/z	0	1502.52	94.1546	1169.21	1240.26	0	0	4400.62	769.366	3959.31	1926.92	1797.21	379.308	2274.28	1869.99	676.46	1430.78	5377.77	0	4040.88	1439.67	228.268	4798.62	754.985	0	1548.08	0	0	266.853	2003.53	2429.84	2275.44	2705.67	2385.4
1.99_96.0477m/z	1.99	96.0477	PDC	methanesulfinylmethane	0.348761	0.347545	0.125912	0.12422	1.42236	1.39161	251.238	31.6338	31.2088		1.99_96.0477m/z	897.411	65.6853	27.4751	14.379	445.596	2.45811	13.1237	30.7848	140.385	31.9769	10.8293	20.5168	106.468	111.447	12.3861	60.5962	99.6333	64.4324	54.031	0	67.2769	26.2357	33.0227	0	5.88094	87.367	0	35.3118	15.0551	16.7142	0.336702	57.7363	0	0
17.60_243.1601m/z	17.6	243.16	PDC	N'-[2-hydroxy-3-(piperidin-1-yl)propoxy]pyridine-3-carboximidamide	0.34906	0.640688	0.331923	0.594971	1.28504	1.11105	77.109	25.5943	45.8776		17.60_243.1601m/z	0	9.93952	114.783	183.713	0	0	0	128.719	0	0	288.761	0	0	0	100.349	0	95.6958	85.4031	0	38.7949	1.08983	101.287	0	0	0	0	0	0	0	0	133.313	0	0	0
8.62_111.0203m/z	8.62	111.02	PDD	Dye X-25377-20	0.349088	0.864255	0.240089	0.845226	1.32067	0.97341	90.1277	21.6387	76.1783		8.62_111.0203m/z	272.224	0	2.53505	85.7523	120.664	0	0	140.218	221.126	156.92	255.595	8.53688	0	109.178	86.642	81.6394	190.018	0	0	0	0	0	86.5546	0	0	7.26419	0	51.5652	230.107	0	0	0	0	41.5625
10.01_906.0085m/z	10.01	906.009			0.349121	0.355918			1.03925	0.979853	0	243.043	27.2394		10.01_906.0085m/z	0	0	0	0	0	0	0	0	0	0	0	0	0	0	0	0	0	0	0	0	0	11.0642	961.108	0	0	0	244.134	0	261.938	37.3603	0	0	0	0
8.62_430.3541n	8.62	431.361			0.349247	0.349247	0	0	1.36239	1.24483	24381.7	0	0		8.62_430.3541n	1089.38	0	96437.6	0	0	0	0	0	0	0	0	0	0	0	0	0	0	0	0	0	0	0	0	0	0	0	0	0	0	0	0	0	0	0
0.56_472.8932m/z	0.56	472.893	PDD	2-(2,4-dichlorophenoxy)-3-(2,4,5-trichlorophenoxy)butanedioic acid	0.349878	0.472399	0.392347	0.451097	1.07586	1.2274	676.128	265.277	304.999		0.56_472.8932m/z	86.7436	1522.19	1095.58	0	0	1432.92	0	0	664.177	0	0	0	0	0	0	0	0	0	665.458	0	168.635	0	191.275	701.197	0	0	0	0	740.231	0	0	0	0	0
15.45_399.3574m/z	15.45	399.357	PDC	1-(dodecyloxy)dodecane	0.35151	0.105119	78.1125	26.452	1.11216	1.63323	9.86042	770.222	260.828		15.45_399.3574m/z	0	39.4417	0	0	0	0	0	0	1917.28	0	0	0	0	0	0	0	0	0	0	0	52.4983	3028.39	0	0	2911.58	0	0	0	0	0	0	0	501.142	0
16.02_201.1091m/z	16.02	201.109	PDC	Tri(ethylene glycol) monoethyl ether	0.351923	0.798905	2.06706	1.26202	1.21802	0.972736	188.253	389.131	237.58		16.02_201.1091m/z	1.07356	0	226.472	525.466	329.5	449.373	0	233.238	0	0	0	0	28.4427	0	339.992	54.7985	0	519.768	0	0	287.893	0	697.877	570.753	487.223	102.893	294.84	855.077	181.356	0	319.764	303.608	0	86.1365
0.58_693.6583n	0.58	694.666			0.352826	0.195126	2.03847	0.0141614	1.41843	1.57059	424.867	866.079	6.01672		0.58_693.6583n	1215.74	483.726	0	0	1491.67	1484.14	47.1937	1380.3	0	0	2126.14	774.094	373.961	2966.4	0	1479.45	2588.28	481.083	0	3593.28	1610.49	893.29	960.537	0	1308.66	0	375.058	130.652	0	0	68.3736	0	1094.55	0
5.15_101.0839n	5.15	102.091	PDC	Tetrahydro-2H-pyran-4-amine	0.353508	0.801606	0.584793	0.861306	1.17527	1.02957	858.825	502.235	739.712		5.15_101.0839n	631.915	295.298	1559.54	948.552	1207.91	0	0	123.838	426.327	0	649.686	186.704	311.041	97.1669	2309.7	0	0	0	255.115	0	1092.73	0	593.324	322.885	688.208	699.628	1349.69	395.878	1041.77	0	0	232.034	572.485	261.2
2.76_101.0081m/z	2.76	101.008	PDC	trioxidane	0.354872	0.396594	0.18501	0.262766	1.41184	1.31029	538.195	99.5713	141.419		2.76_101.0081m/z	1818.91	240.41	0	93.4571	728.973	139.326	243.324	112.028	595.597	116.367	210.949	23.8527	312.587	0	0	51.8858	146.955	288.901	100.579	0	0	0	54.4446	343.84	192.721	0	117.11	0	70.1832	207.833	375.79	14.8831	0	228.687
10.25_885.2846m/z	10.25	885.285	PDC	.alpha.-Apooxytetracycline	0.354955	0.998307	0	0.996881	1.13622	0.937276	113.657	0	113.302		10.25_885.2846m/z	0	0.73512	0	453.891	0	0	0	0	0	0	0	0	0	0	0	0	0	0	0	0	0	0	0	0	0	650.771	564.432	0	0	792.717	0	0	0	0
8.18_218.2109m/z	8.18	218.211	PDC	Dodecanoic acid	0.355258	0.0585283	1.92552	2.9427	1.25466	1.72934	218.779	421.264	643.802		8.18_218.2109m/z	184.228	96.5902	517.875	76.4243	243.262	61.4392	978.193	258.859	179.727	0	0	134.479	489.224	32.6266	0	463.266	289.098	0	237.058	833.18	68.1137	382.294	901.567	333.081	348.681	342.398	186.64	783.888	471.228	98.8661	345.866	485.65	1599.23	152.428
0.56_799.8299m/z	0.56	799.83			0.355799	0.30851	0.0957735	0	1.41177	1.43138	6479.84	620.597	0		0.56_799.8299m/z	23895.3	2024.07	0	0	25776.3	0	4567.73	12732	0	0	0	9359.88	0	0	0	0	0	23331.2	0	0	0	0	2482.39	0	0	0	0	0	0	3316.87	5646.34	2794.82	21998.4	3484.9
0.28_167.1063m/z	0.28	167.106	PDC	Diethyl adipate	0.355918	0.932011	0	0.88142	1.40532	0.939297	23.5627	0	20.7686		0.28_167.1063m/z	94.2508	0	0	0	0	0	0	0	93.2621	0	0	0	0	30.293	0	0	271.437	0	0	0	0	0	0	0	17.8651	0	0	0	158.453	0	0	12.077	0	52.4332
0.42_259.4550m/z	0.42	259.455			0.355918	0.355918	0	0	1.13422	1.37006	10.4585	0	0		0.42_259.4550m/z	0	0	0	41.8339	0	0	0	30.8901	0	0	0	151.053	0	0	0	191.852	0	0	0	0	0	0	0	0	0	0	0	115.281	0	0	0	0	0	0
0.42_377.6049m/z	0.42	377.605			0.355918				1.0276	0	0	0.373344	0		0.42_377.6049m/z	0	0	0	0	0	0	0	0	0	0	76.2029	0	0	0	0	321.37	0	0	3.39109	0	0	0	1.49337	0	0	0	290.293	0	0	0	0	0	0	0
0.45_298.6474m/z	0.45	298.647			0.355918				1.09997	0	0	29.0917	0		0.45_298.6474m/z	0	0	0	0	0	0	0	0	0	155.068	0	0	0	0	0	0	0	0	0	0	0	116.367	0	0	0	0	0	0	0	0	0	0	0	0
0.45_345.6240m/z	0.45	345.624	PDC	N-tert-butyl-3-(2-hydroxy-3-{2-[2-(isoquinolin-5-yloxy)acetamido]-3-(methylsulfanyl)propanamido}-4-phenylbutanoyl)-1,3-thiazolidine-4-carboxamide	0.355918	0.355918			1.0276	0.979853	0	42.3521	219.691		0.45_345.6240m/z	0	0	0	0	0	0	0	0	0	0	0	213.154	0	0	0	0	0	0	0	0	0	0	169.408	0	0	0	0	0	0	0	0	0	0	0
0.45_370.5967m/z	0.45	370.597			0.355918				1.09997	0	0	64.6066	0		0.45_370.5967m/z	0	0	0	0	0	0	0	0	0	0	0	0	0	0	0	0	0	0	0	724.248	0	258.426	0	0	0	0	0	0	0	0	345.864	0	0	0
0.47_331.6085m/z	0.47	331.608			0.355918	0.355918	0	0	1.21491	1.23842	190.294	0	0		0.47_331.6085m/z	0	761.175	0	0	0	0	0	0	0	0	0	0	0	0	0	0	0	0	0	0	0	0	0	0	0	0	0	0	0	0	0	0	0	0
0.51_305.0562m/z	0.51	305.056	PDC	2-[3-fluoro-4-(4-hydroxyphenyl)phenyl]propanoic acid	0.355918	0.355918	0	0	1.21491	1.23842	2.19314	0	0		0.51_305.0562m/z	0	8.77257	0	0	0	0	239.654	0	0	0	0	0	703.329	0	243.191	0	0	0	1564.71	0	0	0	0	0	0	0	0	0	148.176	0	0	0	0	0
0.51_622.9994m/z	0.51	622.999			0.355918	0.836736	0	0.733153	1.21491	1.01187	116.325	0	85.2841		0.51_622.9994m/z	0	465.3	0	0	0	0	1424.67	0	0	0	0	0	387.785	0	675.516	0	0	0	361.563	91.415	0	0	0	0	0	0	627.163	0	275.415	0	0	0	0	0
0.51_644.9937m/z	0.51	644.994	PDD	Bromothymol blue	0.355918	0.355918			1.0276	1.06609	0	194.57	15.0738		0.51_644.9937m/z	0	0	0	0	0	0	1481.28	0	0	0	464.984	0	0	0	0	0	0	0	0	2288.05	0	0	778.28	0	0	0	0	0	0	0	0	212.637	0	0
0.54_377.2079m/z	0.54	377.208	PDC	Etretinate	0.355918	0.355918	0	0	1.40532	1.38068	118.871	0	0		0.54_377.2079m/z	475.483	0	0	0	0	0	0	0	0	0	0	0	0	0	0	0	0	0	0	272.787	0	0	0	0	0	0	0	0	0	0	0	0	0	0
0.54_480.9627m/z	0.54	480.963	PDD	2-Chloro-3-chloromethyl-6-fluoroquinoline	0.355918	0.355918			1.0276	1.06609	0	160.317	227.411		0.54_480.9627m/z	0	0	0	0	0	0	0	0	0	0	0	0	0	0	0	188.106	0	0	0	0	0	0	641.269	0	0	0	93.8996	0	0	0	0	67.3892	0	0
0.54_794.8937m/z	0.54	794.894	PDD	2-[2-amino-3-(4-chlorophenyl)propanoyl]-2-{2-[2-amino-3-(pyridin-3-yl)propanamido]-N-(1-{2-amino-6-[(propan-2-yl)amino]hexanoyl}pyrrolidine-2-carbonyl)-3-hydroxypropanamido}-N-(2-{2-amino-6-[(5-amino-1H-1,2,4-triazol-3-yl)amino]hexanamido}-4-methylpentanoyl)-N-{2-amino-6-[(5-amino-1H-1,2,4-triazol-3-yl)amino]hexanoyl}-5-acetamido-6-(naphthalen-2-yl)-4-oxohexanamide	0.355918	0.355918	0	0	1.21491	1.23842	172.363	0	0		0.54_794.8937m/z	0	689.451	0	0	0	0	0	0	0	0	154.791	0	0	0	0	0	0	0	0	1821.29	0	0	0	0	0	0	6869.24	0	0	0	0	0	0	0
0.56_1671.5796n	0.56	1672.59			0.355918	0.355918	0	0	1.40532	1.38068	6135.4	0	0		0.56_1671.5796n	24541.6	0	0	0	18835.6	0	0	15338.6	0	0	0	8844.11	0	0	0	2210.64	0	15954.9	0	0	0	0	0	0	2297.7	0	0	5085.69	0	0	0	0	2146.97	0
0.56_1739.5669n	0.56	1740.57			0.355918	0.355918	0	0	1.40532	1.38068	4098.36	0	0		0.56_1739.5669n	16393.5	0	0	0	21495.3	0	0	10788	0	0	0	6172.19	0	0	0	0	0	13268.9	0	0	0	0	0	0	3251.44	0	2473.29	0	0	0	0	0	3776.13	0
0.56_1749.5935n	0.56	1750.6			0.355918	0.355918	0	0	1.40532	1.38068	3560.84	0	0		0.56_1749.5935n	14243.4	0	0	0	20017	0	0	5993.07	0	0	2358.96	5208.24	0	0	0	0	0	6672.71	0	0	0	0	0	0	0	0	0	0	0	0	0	0	15210.9	0
0.56_467.8793m/z	0.56	467.879	PDC	6-{[8a-({[3-({3,4-dihydroxy-6-methyl-5-[(3,4,5-trihydroxyoxan-2-yl)oxy]oxan-2-yl}oxy)-5-hydroxy-6-methyl-4-[(3,4,5-trihydroxy-6-methyloxan-2-yl)oxy]oxan-2-yl]oxy}carbonyl)-4-formyl-4,6a,6b,11,11,14b-hexamethyl-1,2,3,4,4a,5,6,6a,6b,7,8,8a,9,10,11,12,12a,14,14a,14b-icosahydropicen-3-yl]oxy}-3,4-dihydroxy-5-{[3,4,5-trihydroxy-6-(hydroxymethyl)oxan-2-yl]oxy}oxane-2-carboxylic acid	0.355918	0.357696	0	0.00396932	1.40532	1.37912	768.837	0	3.05176		0.56_467.8793m/z	3075.35	0	0	0	4111.23	0	1039.03	1734.6	0	0	0	3586.44	0	0	0	0	0	2986.35	0	0	0	0	0	0	1371.02	0	0	0	0	0	0	0	0	0
0.56_670.7180m/z	0.56	670.718	PDD	3,5-Dibromo-2,4-dihydroxybenzoic acid methyl ester	0.355918	0.355918			1.34266	0.979853	0	48.4845	50.6681		0.56_670.7180m/z	0	0	0	0	0	0	0	0	0	0	0	0	0	0	0	0	0	0	0	0	0	0	0	193.938	0	0	0	0	0	0	0	0	0	0
0.56_708.7416n	0.56	709.749			0.355918	0.355918			1.34266	1.20735	0	102.343	155.177		0.56_708.7416n	0	0	0	0	0	4515.32	0	0	716.781	0	0	0	0	0	0	0	1091.76	0	0	0.00642902	0	0	0	409.371	1304.68	1237.45	1113.13	0	1389.96	0	0	0	0	0
0.56_723.7316m/z	0.56	723.732	PDD	2-{2-[2-(2-{6-amino-2-[2-(6-amino-2-{[1-(2-{2-[2-(2-{2-[2-(2-{2-[2-amino-3-(4-hydroxyphenyl)propanamido]acetamido}acetamido)-3-phenylpropanamido]-4-methylpentanamido}-5-carbamimidamidopentanamido)-5-carbamimidamidopentanamido]-3-methylpentanamido}-5-carbamimidamidopentanoyl)pyrrolidin-2-yl]formamido}hexanamido)-4-methylpentanamido]hexanamido}-3-(1H-indol-3-yl)propanamido)-3-carboxypropanamido]-3-…	0.355918				1.09997	0	0	227.254	0		0.56_723.7316m/z	0	0	0	0	0	35.1738	0	0	0	0	0	0	1260.03	0	0	1167.91	685.14	0	0	0	0	909.014	0	0	756.073	0	0	0	212.836	0	0	0	0	0
0.56_762.6672m/z	0.56	762.667	PDD	(2S)-2,3-bis(tetradecanoyloxy)propyl (9Z)-hexadec-9-enoate	0.355918	0.355918	0	0	1.35442	1.23825	195.585	0	0		0.56_762.6672m/z	0	0	782.341	0	0	0	0	0	0	459.75	0	0	0	0	0	0	0	0	0	0	0	0	0	0	0	0	0	0	0	0	0	0	0	0
0.56_769.8080m/z	0.56	769.808			0.355918	0.355918	0	0	1.40532	1.38068	2309.77	0	0		0.56_769.8080m/z	9239.06	0	0	0	10561.2	0	0	2537.87	0	0	0	6228.51	0	0	0	0	0	6913.05	0	0	0	0	0	0	4357.62	0	0	0	0	0	0	0	1949.14	0
0.56_772.7002m/z	0.56	772.7			0.355918	0.355918			1.34266	1.06609	0	231.319	366.921		0.56_772.7002m/z	0	0	0	0	0	0	0	0	0	0	0	0	740.616	174.342	0	0	0	0	0	0	0	0	0	925.275	0	1560.06	0	0	0	0	0	0	0	0
0.56_786.7842m/z	0.56	786.784			0.355918				1.18916	0	0	508.058	0		0.56_786.7842m/z	0	0	0	0	0	1620.98	0	0	0	0	0	4977.93	0	1750.16	0	0	1497.96	0	0	0	2032.23	0	0	0	2955.92	0	0	3268.74	0	0	0	0	0	0
0.56_807.8170m/z	0.56	807.817	PDC	G0B-sp	0.355918	0.355918	0	0	1.40532	1.38068	3379.44	0	0		0.56_807.8170m/z	13517.8	0	0	0	16400.5	0	0	4665.4	0	0	0	4704.25	0	0	0	0	0	12830.7	0	0	0	0	0	0	0	0	0	0	0	0	0	0	26266.3	3152.74
0.56_815.6811m/z	0.56	815.681			0.355918				1.34266	0	0	117.022	0		0.56_815.6811m/z	0	0	0	0	0	0	0	0	0	0	0	0	0	0	0	0	0	0	0	0	0	0	0	468.089	1167.31	0	0	0	0	0	0	2287.88	0	0
0.56_822.7871n	0.56	823.794			0.355918	0.355918	0	0	1.40532	1.38068	3550.06	0	0		0.56_822.7871n	14200.2	0	0	0	15837.5	0	0	29866	0	0	0	21867.3	0	7214.52	0	9672.81	0	14702.7	0	0	0	0	0	0	12297.3	0	0	9347.78	0	0	0	0	0	0
0.56_823.6670m/z	0.56	823.667	PDC	(2-{[(2S,3R,4E)-3-hydroxy-2-tetracosanamidoheptadec-4-en-1-yl phosphono]oxy}ethyl)trimethylazanium	0.355918	0.355918	0	0	1.13422	1.37006	65.6367	0	0		0.56_823.6670m/z	0	0	0	262.547	0	0	0	0	0	0	0	0	264.548	0	0	0	0	0	0	0	0	0	0	0	0	578.916	14.0088	0	559.727	0	0	0	0	0
0.56_832.6533m/z	0.56	832.653	PDD	(2S)-1-[(6Z,9Z,12Z,15Z)-octadeca-6,9,12,15-tetraenoyloxy]-3-(tetradecanoyloxy)propan-2-yl (6Z,9Z,12Z,15Z)-octadeca-6,9,12,15-tetraenoate	0.355918	0.490245	0	4.10158	1.13422	0.845044	18.0534	0	74.0475		0.56_832.6533m/z	0	0	0	72.2135	0	0	0	0	0	0	0	0	128.068	0	0	0	0	0	0	0	0	0	0	0	0	0	0	0	450.526	0	0	0	0	0
0.56_834.8230m/z	0.56	834.823	PDC	4-[bis(2-iodoethyl)amino]phenol	0.355918	0.355918	0	0	1.40532	1.38068	2689.75	0	0		0.56_834.8230m/z	10759	0	0	0	10681.2	0	0	0	0	0	0	0	0	0	0	0	0	7716.69	0	0	0	0	0	0	0	0	0	0	0	0	0	0	10275.2	0
0.56_841.8110m/z	0.56	841.811			0.355918	0.355918	0	0	1.40532	1.38068	2287.99	0	0		0.56_841.8110m/z	9151.96	0	0	0	11370.7	0	0	5807.61	3096.31	0	0	0	0	0	0	0	0	10516.4	0	0	0	0	0	0	0	0	0	0	0	0	0	0	10845.9	0
0.56_849.6739m/z	0.56	849.674	PDD	(2R)-1-(octadecyloxy)-3-[(9Z)-tetradec-9-enoyloxy]propan-2-yl (6Z,9Z,12Z,15Z)-octadeca-6,9,12,15-tetraenoate	0.355918				1.09997	0	0	1.1191	0		0.56_849.6739m/z	0	0	0	0	0	0	0	0	0	0	0	0	0	0	0.56781	0	0	0	0	0	0	4.4764	0	0	0	0	0	0	0	0	0	0	0	0
0.56_853.7735m/z	0.56	853.774			0.355918				1.18916	0	0	570.987	0		0.56_853.7735m/z	0	0	0	0	3765.86	2805.91	0	3049.85	0	0	0	5289.71	0	0	0	4090.61	0	0	0	0	2283.95	0	0	0	4587.23	0	0	4512.12	0	0	0	0	0	0
0.56_865.7743m/z	0.56	865.774			0.355918	0.355918	0	0	1.40532	1.38068	1717.17	0	0		0.56_865.7743m/z	6868.68	0	0	0	6026.6	0	0	6845.31	0	0	0	8989.28	0	0	0	0	0	7753.75	0	0	0	0	0	0	5446.61	0	0	0	0	0	0	0	0	0
0.56_866.8252m/z	0.56	866.825			0.355918	0.355918	0	0	1.21491	1.23842	7.56879	0	0		0.56_866.8252m/z	0	30.2752	0	0	4324.22	0	3137.69	0	0	0	0	0	0	0	0	0	0	0	0	0	0	0	0	0	0	0	0	0	0	0	0	0	0	0
0.56_868.8166m/z	0.56	868.817			0.355918	0.355918	0	0	1.40532	1.38068	1622.02	0	0		0.56_868.8166m/z	6488.1	0	0	0	13652.8	0	0	0	0	0	0	0	0	0	0	0	0	2849.04	0	0	0	0	0	0	0	0	0	0	0	0	0	0	7943.2	0
0.56_869.6642n	0.56	870.671			0.355918	0.983358	0	1.0255	1.35442	0.982322	358.419	0	367.56		0.56_869.6642n	0	0	1433.67	0	0	0	0	0	2216.99	0	0	0	0	632.577	0	0	0	0	0	0	0	0	0	0	0	0	0	0	0	0	0	0	0	0
0.56_871.7892m/z	0.56	871.789	PDC	(2S,3S,4S,5R,6S)-6-(4-{4-[(2S)-2-amino-2-carboxyethyl]-2,6-diiodophenoxy}-2-iodophenoxy)-3,4,5-trihydroxyoxane-2-carboxylic acid	0.355918	0.355918	0	0	1.40532	1.38068	2831.43	0	0		0.56_871.7892m/z	11325.7	0	0	0	3436.98	0	0	0	0	0	0	2656.96	0	0	0	0	0	2476.95	0	0	0	0	0	0	0	0	0	0	0	0	0	0	0	0
0.56_874.6812m/z	0.56	874.681	PDC	(2S)-2-amino-3-{4-[3,5-diiodo-4-(sulfooxy)phenoxy]-3,5-diiodophenyl}propanoic acid	0.355918	0.472866	0	2.9494	1.35442	1.20019	14.7372	0	43.4659		0.56_874.6812m/z	0	0	58.9487	0	0	0	0	0	6.11935	0	0	0	0	0	115.186	0	0	0	0	0	0	0	0	0	0	0	0	0	0	0	0	0	0	0
0.56_876.8033m/z	0.56	876.803	PDD	(2S)-3-(hexadecanoyloxy)-2-(octadecanoyloxy)propyl (9Z,12Z)-octadeca-9,12-dienoate	0.355918	0.355918	0	0	1.40532	1.38068	1966.52	0	0		0.56_876.8033m/z	7866.07	0	0	0	7068.41	0	0	0	0	0	0	0	0	0	0	0	0	3124.5	4.00202	0	0	0	0	0	0	0	0	0	0	0	0	0	4574.01	0
0.56_888.8058m/z	0.56	888.806			0.355918	0.355918	0	0	1.21491	1.23842	230.59	0	0		0.56_888.8058m/z	0	922.359	0	0	0	0	0	0	0	0	0	0	0	0	0	0	0	0	0	0	0	0	0	0	0	0	6547.96	0	0	2989.05	2671.38	1902.65	0	0
0.56_890.6551m/z	0.56	890.655	PDC	N-[(4Z)-1-{[(2R,3R,4R,5R,6R)-3,4-dihydroxy-6-(hydroxymethyl)-5-{[(2R,3R,4S,5R,6R)-3,4,5-trihydroxy-6-(hydroxymethyl)oxan-2-yl]oxy}oxan-2-yl]oxy}-3-hydroxyoctadec-4-en-2-yl]octadecanamide	0.355918				1.34266	0	0	23.8262	0		0.56_890.6551m/z	0	0	0	0	0	0	0	0	0	0	0	0	0	0	0	0	0	0	0	0	0	0	0	95.3049	0	0	0	0	0	0	0	0	0	0
0.56_896.7964m/z	0.56	896.796	PDC	(2S)-2-[(9Z,12Z)-octadeca-9,12-dienoyloxy]-3-(octadecanoyloxy)propyl (11Z)-icos-11-enoate	0.355918	0.355918	0	0	1.40532	1.38068	5254.43	0	0		0.56_896.7964m/z	21017.7	0	0	0	21995.6	0	0	12795.5	0	0	0	14364.3	0	0	3793	2269.15	2108.39	19147.3	0	1336.83	0	0	0	0	4980.83	0	0	3345.26	0	0	3225.96	2854.08	7871.24	3601.62
0.56_902.8100m/z	0.56	902.81			0.355918	0.355918	0	0	1.40532	1.38068	1435.95	0	0		0.56_902.8100m/z	5743.78	0	0	0	5540.88	0	0	0	0	0	0	0	0	0	0	0	0	0	0	0	0	0	0	0	0	0	0	0	0	0	0	0	2942.2	0
0.56_909.7976m/z	0.56	909.798			0.355918	0.355918	0	0	1.40532	1.38068	1565.17	0	0		0.56_909.7976m/z	6260.69	0	0	0	11129.8	0	0	2676.02	0	0	0	0	0	0	0	0	0	6335.25	0	0	0	0	0	0	0	0	0	0	0	0	0	0	12840.7	0
0.56_917.6611m/z	0.56	917.661	PDD	(2S)-3-[(9Z,12Z,15Z)-octadeca-9,12,15-trienoyloxy]-2-(tetradecanoyloxy)propyl (4Z,7Z,10Z,13Z,16Z,19Z)-docosa-4,7,10,13,16,19-hexaenoate	0.355918				1.09997	0	0	76.5635	0		0.56_917.6611m/z	0	0	0	0	0	0	0	0	0	0	1298.07	0	0	0	0	0	0	0	0	0	0	306.254	0	0	0	0	606.523	0	0	0	0	0	0	0
0.56_917.6917n	0.56	918.699	PDC	(2-{[(2R)-3-[(4Z,7Z,10Z,13Z,16Z)-docosa-4,7,10,13,16-pentaenoyloxy]-2-[(15Z)-tetracos-15-enoyloxy]propyl phosphonato]oxy}ethyl)trimethylazanium	0.355918				1.34266	0	0	10.6968	0		0.56_917.6917n	0	0	0	0	0	37.4735	0	0	0	0.0278639	0	0	0	2618	0	0	0	0	0	0	0	0	0	42.7872	0	0	0	0	0	0	0	0	0	0
0.56_924.6485m/z	0.56	924.649	PDC	trimethyl(2-{[(2R)-2-[(8-{3-[(2Z)-oct-2-en-1-yl]oxiran-2-yl}octanoyl)oxy]-3-(tetracosanoyloxy)propyl phosphono]oxy}ethyl)azanium	0.355918	0.355918	0	0	1.35442	1.23825	1.12748	0	0		0.56_924.6485m/z	0	0	4.5099	0	0	0	0	0	1099.35	0	0	0	0	0	0	0	0	0	0	0	0	0	0	0	0	0	0	0	0	0	0	0	0	0
0.56_930.7896m/z	0.56	930.79	PDC	(2-{[(2R)-3-(docosanoyloxy)-2-(tetracosanoyloxy)propyl phosphonato]oxy}ethyl)trimethylazanium	0.355918	0.355918	0	0	1.40532	1.38068	1781.42	0	0		0.56_930.7896m/z	7125.67	0	0	0	6608.11	0	0	2581.81	0	0	0	4775.52	0	0	0	0	0	7961.22	0	3296.12	0	0	0	0	0	0	0	0	0	0	0	0	4045.08	0
0.56_931.6191n	0.56	932.626			0.355918	0.285242			1.09997	1.11638	0	6.42579	133.967		0.56_931.6191n	0	0	0	0	0	0	0	0	0	0	0	0	234.966	0	269.975	0	0	0	192.388	0	0	25.7031	0	0	0	0	258.17	0	0	0	0	0	0	0
0.56_938.7769m/z	0.56	938.777			0.355918	0.355918	0	0	1.40532	1.38068	727.497	0	0		0.56_938.7769m/z	2909.99	0	0	0	6132.12	0	0	2102.95	463.582	0	0	0	0	0	0	0	0	2967.02	0	0	0	0	0	0	0	0	0	0	0	0	0	0	0	0
0.56_942.7771n	0.56	943.784			0.355918	0.355918	0	0	1.40532	1.38068	3128.05	0	0		0.56_942.7771n	12512.2	0	0	0	18777.3	0	0	10223	0	0	0	8021	0	1869.39	0	0	0	4910.94	0	0	0	0	0	0	2499	0	0	2722.01	0	0	0	0	12106.3	0
0.58_200.0403m/z	0.58	200.04	OL2a	Histidine	0.355918				1.18916	0	0	419.273	0		0.58_200.0403m/z	0	0	0	0	0	384.555	0	0	0	0	0	0	0	0	0	0	116.666	0	0	0	1677.09	0	0	0	0	0	0	0	0	0	0	0	0	0
0.58_242.0337m/z	0.58	242.034	OL2a	Glucosamine 6-Sulfate	0.355918	0.355918	0	0	1.21491	1.23842	62.8825	0	0		0.58_242.0337m/z	0	251.53	0	0	368.899	226.839	0	0	0	0	0	240.6	0	0	0	0	225.417	0	0	0	0	0	0	0	0	248.79	0	259.781	0	0	0	0	281.749	0
0.58_257.9981m/z	0.58	257.998	PDD	6-Bromopyrazolo[1,5-a]pyrimidine-3-carboxamide	0.355918	0.355918	0	0	1.21491	1.23842	40.3602	0	0		0.58_257.9981m/z	0	161.441	0	0	0	0	37.0846	0	0	0	0	0	0	0	0	0	133.538	0	0	169.578	0	0	0	0	0	0	0	0	0	653.543	277.474	0	0	183.843
0.58_287.0691m/z	0.58	287.069	PDC	1-Ethyl-6-(thiophen-2-yl)-1H-pyrazolo[3,4-b]pyridine-4-carboxylic acid	0.355918	0.0811876			1.18916	1.67577	0	45.7027	233.102		0.58_287.0691m/z	0	0	0	0	0	944.347	0	0	0	368.142	0	0	282.141	0	0	0	0	0	0	0	182.811	0	0	0	0	0	73.8362	0	0	0	0	0	0	0
0.58_294.8541m/z	0.58	294.854	PDC	potassium dihydrogen phosphate	0.355918	0.0338201			1.0276	1.87857	0	5.26544	55.8574		0.58_294.8541m/z	0	0	0	0	0	0	0	0	0	0	0	0	23.9466	0	0	0	0	0	0	0	0	0	21.0617	0	117.723	0	26.2373	0	0	0	0	0	0	0
0.58_477.8002m/z	0.58	477.8			0.355918	0.681287	0	1.84333	1.13422	0.712426	154.253	0	284.34		0.58_477.8002m/z	0	0	0	617.013	0	0	0	0	0	588.511	0	0	274.034	0	356.026	0	0	0	0	251.636	0	0	0	0	0	1951.99	0	0	0	0	0	4.0726	0	0
0.58_530.7602n	0.58	531.767			0.355918	0.355918			1.34266	0.989854	0	3.76192	92.8603		0.58_530.7602n	0	0	0	0	0	0	0	0	0	0	4.89711	0	0	0	0	0	0	0	0	11.8965	0	0	0	15.0477	0	0	0	0	0	22.0843	9.23453	0	0	0
0.58_553.7077m/z	0.58	553.708	PDD	4,5-Dibromo-2-furoic acid	0.355918				1.0276	0	0	260.327	0		0.58_553.7077m/z	0	0	0	0	0	0	0	0	0	0	828.206	0	0	0	0	0	0	0	0	864.016	0	0	1041.31	0	0	0	0	0	0	551.505	867.488	0	0	0
0.58_603.6682n	0.58	604.675			0.355918				1.0276	0	0	1507.16	0		0.58_603.6682n	0	0	0	0	0	0	2369.73	0	0	0	5553.82	0	0	0	1428.15	0	0	38.5388	3545.54	4840.55	0	0	6028.66	0	0	0	0	0	0	10337.2	4287.81	3830.08	0	2116.61
0.58_605.6664n	0.58	606.674			0.355918				1.0276	0	0	377.666	0		0.58_605.6664n	0	0	0	0	0	0	49.9081	0	0	0	1365.51	0	2403	0	2541.99	0	0	0	3752.06	3600.97	0	0	1510.66	0	0	0	0	0	0	3177.23	0	5176.35	0	270.547
0.58_609.7178n	0.58	610.725			0.355918	0.0273728			1.0276	1.96186	0	1813.26	5403.92		0.58_609.7178n	0	0	0	0	0	0	1878.59	0	0	8405.06	11673.5	0	4753.61	0	19725.1	0	0	0	21887.8	19311.9	0	0	7253.03	0	0	0	0	0	0	17757	7247.93	22908.1	0	0
0.58_691.6197m/z	0.58	691.62			0.355918				1.0276	0	0	1186.46	0		0.58_691.6197m/z	0	0	0	0	0	0	4075.92	0	1423.13	0	3363.81	0	0	0	1735.55	0	0	0	1119.29	3588.24	0	0	4745.84	0	0	0	0	0	0	6173.34	4679.29	2604.54	0	1488.09
0.58_699.6690n	0.58	700.676			0.355918	0.355918			1.0276	1.06609	0	0.400249	314.38		0.58_699.6690n	0	0	0	0	0	0	0	0	0	0	0	0	0	0	0	0	0	0	1208.25	1283.27	0	0	1.601	0	0	0	0	0	0	1227.12	0	1688.95	0	0
0.58_723.6685n	0.58	724.676			0.355918	0.355918			1.34266	0.989854	0	206.546	321.583		0.58_723.6685n	0	0	0	0	0	0	0	0	0	8.72064	0	0	0	0	2276.73	0	0	0	7077.22	2003	0	0	0	826.184	0	0	774.098	0	0	0	0	3152.57	0	0
0.58_725.6180n	0.58	726.625			0.355918				1.0276	0	0	37.8341	0		0.58_725.6180n	0	0	0	0	0	0	1433.17	0	0	0	249.395	0	0	0	0	0	0	0	0	70.8288	0	0	151.336	0	0	0	0	0	0	230.882	53.5318	0	0	0
0.58_775.6223n	0.58	776.63			0.355918				1.0276	0	0	243.385	0		0.58_775.6223n	0	0	0	0	1264.04	0	0	0	0	0	1265.92	652.325	0	0	1969.16	0	0	0	1504.12	2274.28	0	0	973.538	0	0	0	0	0	0	2772.61	2517.17	1630.35	0	0
0.58_791.6348n	0.58	792.642			0.355918				1.34266	0	0	18.3579	0		0.58_791.6348n	0	0	0	0	0	0	0	0	0	0	0	0	0	0	0	0	0	0	107.165	0	0	0	0	73.4315	0	0	7.57692	0	0	0	0	0	0	0
0.58_810.6130n	0.58	811.62	PDC	[(2R)-3-[(5Z,8Z,11Z)-icosa-5,8,11-trienoyloxy]-2-(tetracosanoyloxy)propoxy]phosphonic acid	0.355918	0.355918	0	0	1.13422	1.37006	476.113	0	0		0.58_810.6130n	0	0	0	1904.45	0	0	0	0	0	0	0	0	0	0	1388.11	0	0	0	1018.47	0	0	0	0	0	0	0	0	0	0	0	0	0	0	0
0.58_848.5690n	0.58	849.576			0.355918	0.355918			1.18916	0.989854	0	242.067	586.49		0.58_848.5690n	0	0	0	0	2133.25	6008.88	0	1356.97	0	0	0	1761.96	0	1931.51	0	2612.45	1493.96	0	0	2220.46	968.27	0	0	0	0	0	2106.45	1444.52	0	0	0	0	1297.58	0
0.58_859.5600n	0.58	860.567	PDC	(2-aminoethoxy)[(2R)-2-({7-[(1R,2R,3R,5S)-3,5-dihydroxy-2-[(1E,3S)-3-hydroxyoct-1-en-1-yl]cyclopentyl]-6-oxoheptanoyl}oxy)-3-[(11Z)-icos-11-enoyloxy]propoxy]phosphinic acid	0.355918				1.18916	0	0	23.8906	0		0.58_859.5600n	0	0	0	0	0	513.355	0	0	0	0	0	0	0	0	0	0	0	0	0	0	95.5622	0	0	0	0	0	0	0	0	0	0	0	0	0
0.58_875.5473n	0.58	876.555			0.355918	0.49125	0	2.19338	1.21491	0.963522	843.606	0	1850.35		0.58_875.5473n	0	3374.42	0	0	0	0	2876.24	0	0	0	3013.3	0	0	0	0	0	0	0	2802.75	0	0	0	0	0	0	0	0	0	0	0	0	0	0	0
0.58_881.5833n	0.58	882.591			0.355918				1.0276	0	0	291.506	0		0.58_881.5833n	0	0	0	0	0	0	0	0	0	0	1106.91	0	0	0	0	0	0	0	0	1470.74	0	0	1166.03	0	0	0	0	0	0	2648.03	0	0	0	0
0.58_996.4997m/z	0.58	996.5	PDD	[(2S)-3-({[(2R)-2-{[(5Z,7R,8E,10Z,13Z,15E,17S,19Z)-7,17-dihydroxydocosa-5,8,10,13,15,19-hexaenoyl]oxy}-3-[(4Z,7Z,10Z,13Z,16Z,19Z)-docosa-4,7,10,13,16,19-hexaenoyloxy]propoxy](hydroxy)phosphoryl}oxy)-2-hydroxypropoxy]phosphonic acid	0.355918				1.0276	0	0	289.29	0		0.58_996.4997m/z	0	0	0	0	0	2296.62	931.35	0	0	0	3129.21	0	0	0	0	0	0	0	2035.05	0	0	0	1157.16	0	0	0	0	0	0	834.615	0	0	0	0
0.60_722.5874m/z	0.6	722.587	PDC	(2-aminoethoxy)[(2R)-3-(icosanoyloxy)-2-[(1Z,11Z)-octadeca-1,11-dien-1-yloxy]propoxy]phosphinic acid	0.355918				1.0276	0	0	188.929	0		0.60_722.5874m/z	0	0	0	0	0	0	660.544	0	0	0	0	0	0	0	0	0	0	0	0	0	0	0	755.715	0	0	0	0	0	0	1231.54	0	0	0	0
0.60_740.5597n	0.6	741.567			0.355918	0.0243869			1.0276	1.98405	0	86.7426	185.259		0.60_740.5597n	0	0	0	0	0	0	358.893	0	0	0	69.025	0	0	0	196.498	0	0	0	165.116	238.916	0	0	346.97	0	0	0	0	0	0	1810.46	0	81.5848	0	0
0.62_213.0744m/z	0.62	213.074	OL2a	Arginine	0.355918	0.052435			1.34266	1.79917	0	9.8526	117.928		0.62_213.0744m/z	0	0	0	0	0	140.072	0	0	0	0	0	0	0	0	414.854	0	0	0	0	11.3102	0	0	0	39.4104	0	0	0	0	40.0102	0	0	15.1794	0	0
0.62_350.1245m/z	0.62	350.125	PDC	2-(Methylthio)acetophenone	0.355918	0.956285	0	0.922262	1.21491	0.612151	120.829	0	111.436		0.62_350.1245m/z	0	483.315	0	0	0	936.945	386.516	986.889	0	0	597.628	0	0	0	0	0	0	0	0	564.224	0	0	0	0	0	0	0	0	0	0	0	0	0	0
0.62_360.1259n	0.62	361.133	PDC	2-Thiophenecarboxamide, 3-[(aminocarbonyl)amino]-5-[4-(4-morpholinylmethyl)phenyl]-	0.355918				1.34266	0	0	15200.7	0		0.62_360.1259n	0	0	0	0	0	0	0	0	194792	0	0	0	0	0	0	0	173549	0	95817.4	0	0	0	0	60802.7	0	0	0	0	0	0	0	0	0	0
0.62_561.6979n	0.62	562.705			0.355918				1.0276	0	0	204.583	0		0.62_561.6979n	0	0	0	0	0	0	0	0	0	0	1543.86	0	0	0	0	0	0	0	0	800.17	0	0	818.331	0	0	0	0	0	0	1070.21	1724.57	936.303	0	0
0.62_575.6647m/z	0.62	575.665			0.355918				1.0276	0	0	145.937	0		0.62_575.6647m/z	0	0	0	0	0	0	0	0	0	0	546.863	0	0	0	0	0	0	0	0	0	0	0	583.747	0	0	0	0	0	0	626.45	745.565	0	0	0
0.62_658.6899m/z	0.62	658.69			0.355918	0.355918			1.18916	0.979853	0	757.59	186.763		0.62_658.6899m/z	0	0	0	0	0	3303.54	0	0	0	0	0	0	2609.27	0	0	0	0	0	0	0	3030.36	0	0	0	0	0	0	0	0	0	0	0	0	0
0.62_735.5929n	0.62	736.6			0.355918				1.18916	0	0	474.574	0		0.62_735.5929n	0	0	0	0	0	0	0	0	0	1135.96	1350.36	0	0	0	0	0	0	0	0	0	1898.3	0	0	0	0	0	0	0	0	2187.51	1075.1	0	0	0
0.65_114.0661m/z	0.65	114.066	OL1	Creatinine	0.355918	0.0155934			1.34266	2.01632	0	5856.05	13044.2		0.65_114.0661m/z	0	0	0	0	2322.7	0	2964.07	0	11107.1	109.531	10795.8	0	0	0	16868.6	0	0	0	11382.7	13942.2	0	0	0	23424.2	0	0	0	0	10283.2	16496.6	9092.79	22715.6	0	2152.8
0.65_206.0597m/z	0.65	206.06	PDD	2,6-Dimethoxy-3-pyridinylboronic acid	0.355918				1.34266	0	0	96.3299	0		0.65_206.0597m/z	0	0	0	0	0	0	0	0	0	0	0	0	0	0	44.8207	0	0	0	287.15	0	0	0	0	385.319	0	0	0	0	344.91	0	0	58.1964	0	0
0.65_241.0302m/z	0.65	241.03	OL1	L-Cysteine	0.355918	0.355918	0	0	1.40532	1.38068	68.2533	0	0		0.65_241.0302m/z	273.013	0	0	0	0	0	0	0	0	0	0	0	0	0	0	0	0	0	0	0	0	0	0	0	0	0	0	0	0	0	0	0	0	0
0.65_370.7656m/z	0.65	370.766	PDD	dipotassium hydrogen phosphate	0.355918	0.355918	0	0	1.40532	1.38068	969.668	0	0		0.65_370.7656m/z	3878.67	0	0	0	3513.23	1565.01	0	0	0	0	1558.99	29.7857	380.079	0	0	0	728.893	3083.9	0	1635.29	0	0	0	0	0	0	0	0	0	0	0	0	106.994	1065.74
0.65_596.6466m/z	0.65	596.647			0.355918				1.0276	0	0	628.463	0		0.65_596.6466m/z	0	0	0	0	0	0	0	0	0	0	691.875	0	0	0	0	0	0	0	0	0	0	0	2513.85	0	0	0	0	0	0	0	0	0	0	0
0.65_689.6367n	0.65	690.644			0.355918	0.355918			1.0276	0.979853	0	327.687	255.933		0.65_689.6367n	0	0	0	0	0	0	0	0	0	0	921.44	0	0	0	977.348	0	0	0	0	0	0	0	1310.75	0	0	0	0	0	0	1575.86	0	1007.48	0	0
0.71_713.3170m/z	0.71	713.317	PDD	4-{[3-({5-[(4,5-dihydroxy-3-{[3,4,5-trihydroxy-6-(hydroxymethyl)oxan-2-yl]oxy}-6-{[(3,4,5-trihydroxy-6-methyloxan-2-yl)oxy]methyl}oxan-2-yl)oxy]-3,4-dihydroxy-6-(hydroxymethyl)oxan-2-yl}oxy)-4,5-dihydroxyoxan-2-yl]oxy}-3,5-dihydroxy-6-{[4-(hydroxymethyl)-4,6a,6b,8a,11,11,14b-heptamethyl-1,2,3,4,4a,5,6,6a,6b,8a,9,10,11,12,12a,12b,14a,14b-octadecahydropicen-3-yl]oxy}oxane-2-carboxylic acid	0.355918				1.18916	0	0	291.136	0		0.71_713.3170m/z	0	0	0	0	0	0	0	0	0	0	0	0	0	0	0	0	0	0	0	0	1164.55	0	0	0	0	0	0	0	0	0	0	0	0	0
0.73_307.0832n	0.73	308.09	OL1	L-Glutathione Reduced	0.355918	0.355918	0	0	1.13422	1.37006	142.461	0	0		0.73_307.0832n	0	0	0	569.846	0	0	0	0	0	0	0	0	0	0	0	0	0	0	617.909	0	0	0	0	0	0	0	0	0	0	0	0	0	411.343	0
0.75_78.0138n	0.75	79.0211	PDC	methanesulfinylmethane	0.355918	0.541461	0	3.1211	1.40532	0.657071	12307.3	0	38412.2		0.75_78.0138n	49229.1	0	0	0	65807.9	0	0	0	0	0	0	0	0	0	0	0	0	0	0	0	0	0	0	0	0	0	0	0	0	0	0	0	0	0
0.75_80.0096n	0.75	81.0169			0.355918	0.5545	0	2.94813	1.40532	0.640726	1787.21	0	5268.93		0.75_80.0096n	7148.84	0	0	0	5834.44	0	0	0	0	0	0	0	0	0	0	0	0	0	0	0	0	0	0	0	0	0	0	0	0	0	0	0	0	0
0.77_81.0236m/z	0.77	81.0236	PDC	3-Amino-N-(2,2,2-trifluoroethyl)benzamide	0.355918	0.355918	0	0	1.35442	1.23825	18.8013	0	0		0.77_81.0236m/z	0	0	75.2051	0	0	0	0	0	92.6424	0	80.9679	0	0	0	0	0	0	0	0	0	0	0	0	0	118.56	0	73.8526	0	321.708	53.6751	0	59.1463	0	0
0.85_328.0495m/z	0.85	328.05	PDC	2-(4-Chlorophenoxy)-N-(2-phenylethyl)acetamide	0.355918	0.355918	0	0	1.35442	1.23825	625.707	0	0		0.85_328.0495m/z	0	0	2502.83	0	1676.59	0	1279.62	0	2074.45	411.103	0	334.392	1417.13	444.783	0	44.1542	2927.65	1184.08	0	0	0	0	0	0	527.404	1471.29	0	0	580.322	0	0	0	0	1818.05
0.90_116.0669m/z	0.9	116.067	PDC	1,1-Difluoro-5-azaspiro[2.4]heptane	0.355918				1.0276	0	0	211.958	0		0.90_116.0669m/z	0	0	0	0	0	0	0	0	0	0	0	0	0	0	0	0	0	0	0	0	0	0	847.833	0	0	0	0	0	0	0	0	0	0	0
0.93_118.9748m/z	0.93	118.975	PDC	hydrate magnesium silane	0.355918	0.355918	0	0	1.40532	1.38068	36.1473	0	0		0.93_118.9748m/z	144.589	0	0	0	0	0	0	0	0	0	0	0	0	0	0	0	0	0	0	0	0	0	0	0	0	0	0	0	0	0	0	0	0	0
0.93_229.9738m/z	0.93	229.974	PDD	2-Bromo-1-(4-fluorophenyl)propan-1-one	0.355918	0.355918	0	0	1.13422	1.37006	46.0923	0	0		0.93_229.9738m/z	0	0	0	184.369	414.055	0	0	208.97	0	0	0	0	672.493	248.187	0	0	0	0	0	0	0	0	0	0	0	0	0	0	0	0	0	0	0	156.191
1.01_204.1229m/z	1.01	204.123	OL1	Acetyl-Dl-Carnitine	0.355918	0.355918			1.09997	1.06609	0	37.2824	115.433		1.01_204.1229m/z	0	0	0	0	0	0	382.506	74.629	0	338.092	0	0	0	83.6989	0	0	0	0	0	0	0	149.13	0	0	0	0	0	0	77.0157	0	0	356.854	0	0
1.11_134.0445m/z	1.11	134.044	OL2a	Maleic Acid	0.355918	0.13557			1.18916	1.46687	0	18.3706	41.7978		1.11_134.0445m/z	0	0	0	0	0	0	64.2651	0	0	60.9251	0	0	0	0	78.9881	0	0	0	0	0	73.4825	0	0	0	0	0	77.3995	0	0	0	0	0	0	0
1.18_238.9787m/z	1.18	238.979	PDC	1,2,3,4,5-pentafluoro-6-isothiocyanatobenzene	0.355918	0.443424	0	0.168211	1.40532	1.30248	224.015	0	37.6819		1.18_238.9787m/z	896.061	0	0	0	0	0	0	0	0	0	0	0	0	0	0	0	0	0	0	0	0	0	0	0	0	0	0	0	0	0	0	0	140.707	0
1.20_229.9268m/z	1.2	229.927	PDA	7-Bromo-4H,5H-thieno[3,2-c]pyridin-4-one	0.355918	0.355918	0	0	1.40532	1.38068	50.3817	0	0		1.20_229.9268m/z	201.527	0	0	0	0	0	0	0	0	0	0	0	0	0	0	0	0	0	0	0	0	0	0	0	0	0	0	0	0	0	0	0	0	0
1.23_123.0551m/z	1.23	123.055	OL1	Nicotinamide	0.355918	0.355918			1.34266	0.979853	0	3697.94	2368.41		1.23_123.0551m/z	0	0	0	0	14761.4	1156.63	0	9797.46	15276.3	0	0	12452.2	9382.05	12871.4	4356.99	0	0	15508.9	15152.2	14603.7	0	0	0	14791.7	0	7431.33	0	7831.55	0	0	0	952.614	0	14297.7
1.23_210.0234m/z	1.23	210.023	PDD	N-(3,4-Dichlorophenyl)-2-methylbutanamide	0.355918				1.34266	0	0	192.048	0		1.23_210.0234m/z	0	0	0	0	0	0	0	0	0	0	0	0	0	0	0	0	0	0	0	0	0	0	0	768.193	0	0	0	0	0	0	0	0	0	0
1.25_170.0778m/z	1.25	170.078	PDD	4,4-Difluoro-1,2,3,4-tetrahydroisoquinoline	0.355918	0.355918			1.09997	0.989854	0	30.0222	26.3351		1.25_170.0778m/z	0	0	0	0	0	49.6193	0	0	0	0	0	0	0	0	138.999	0	0	0	0	0	0	120.089	0	0	0	93.8727	0	0	0	0	0	0	0	0
1.32_99.0551m/z	1.32	99.0551	PDC	(2S)-2-Amino-4-(aminooxy)butanoic acid	0.355918	0.144962			1.0276	1.47106	0	12.4529	30.5036		1.32_99.0551m/z	0	0	0	0	0	57.4318	0	124.643	0	0	56.4547	0	60.1367	0	0	0	0	0	0	59.1931	0	0	49.8115	0	0	42.2358	0	0	41.3347	0	0	42.6812	0	0
1.37_222.5494m/z	1.37	222.549			0.355918	0.759174	0	0.622083	1.35442	0.809795	52.6947	0	32.7805		1.37_222.5494m/z	0	0	210.779	0	23.8717	0	0	0	0	0	231.719	0	0	0	0	0	0	0	345.747	0	0	0	0	0	0	0	569.862	0	0	0	0	11.3159	0	0
1.37_284.0237m/z	1.37	284.024	PDA	Procymidone	0.355918	0.355918	0	0	1.40532	1.38068	889.493	0	0		1.37_284.0237m/z	3557.97	0	0	0	2393.79	0	0	0	5057.03	0	0	0	0	0	0	0	1535.49	0	0	0	0	0	0	0	0	0	0	0	0	0	0	0	760.453	0
1.37_290.0553m/z	1.37	290.055	PDD	N-[1-(4-Bromophenyl)cyclobutyl]carbamic acid tert-butyl ester	0.355918				1.0276	0	0	360.606	0		1.37_290.0553m/z	0	0	0	0	0	0	0	0	676.703	0	0	0	0	0	0	0	0	0	0	0	0	0	1442.42	0	0	0	0	0	0	0	0	0	0	0
1.39_246.9769m/z	1.39	246.977	PDC	Glyphosine	0.355918	0.355918	0	0	1.40532	1.38068	414.865	0	0		1.39_246.9769m/z	1659.46	0	0	0	1620.34	0	0	0	0	0	0	0	0	0	0	0	231.374	0	0	0	0	0	0	0	0	0	0	0	0	0	0	0	0	0
1.39_270.0445m/z	1.39	270.045	PDD	2,4-Dichloro-N-(1-methyl-4-piperidinyl)benzamide	0.355918	0.355918	0	0	1.40532	1.38068	42.7587	0	0		1.39_270.0445m/z	171.035	0	0	0	1964.99	0	0	0	2046.14	0	0	0	0	0	0	0	1532.35	0	0	0	0	0	0	0	0	0	0	0	0	0	0	0	0	0
1.41_353.0453m/z	1.41	353.045	PDD	Lorazepam	0.355918	0.355918			1.0276	0.979853	0	156.841	273.294		1.41_353.0453m/z	0	0	0	0	72.3887	0	0	0	1651.86	0	489.962	0	0	921.259	0	657.911	0	561.074	0	445.489	0	0	627.362	0	0	0	0	0	0	0	0	322.642	0	0
1.48_229.9265m/z	1.48	229.927	PDA	7-Bromo-4H,5H-thieno[3,2-c]pyridin-4-one	0.355918	0.355918	0	0	1.40532	1.38068	122.443	0	0		1.48_229.9265m/z	489.773	0	0	0	0	0	0	0	0	0	0	0	0	0	0	0	0	0	0	0	0	0	0	0	0	0	0	0	0	0	0	0	0	0
1.56_95.0491m/z	1.56	95.0491	PDC	5-(1-Hydroxyethyl)oxolan-2-one	0.355918	0.355918	0	0	1.40532	1.38068	238.537	0	0		1.56_95.0491m/z	954.146	0	0	0	707.864	0	0	0	1124.29	0	0	0	401.008	0	0	0	347.397	0	0	137.561	0	0	0	0	0	0	0	0	769.095	242.069	0	3.0474	0	0
1.60_229.9266m/z	1.6	229.927	PDA	7-Bromo-4H,5H-thieno[3,2-c]pyridin-4-one	0.355918	0.355918	0	0	1.40532	1.38068	52.3346	0	0		1.60_229.9266m/z	209.339	0	0	0	0	0	0	0	0	0	0	0	0	0	0	0	0	0	0	0	0	0	0	0	0	0	0	0	0	0	0	0	0	0
1.69_134.1078m/z	1.69	134.108	PDC	1-Cyclopentyl-1H-pyrazol-5-amine	0.355918	0.53003	0	3.29255	1.40532	0.900263	31.5667	0	103.935		1.69_134.1078m/z	126.267	0	0	0	0	0	0	0	0	0	0	0	109.222	0	0	0	0	0	0	0	0	0	0	0	338.757	0	0	0	0	0	0	314.149	0	0
1.72_172.9893m/z	1.72	172.989	PDD	Tokuthion	0.355918	0.355918	0	0	1.21491	1.23842	64.9967	0	0		1.72_172.9893m/z	0	259.987	0	0	0	0	118.7	0	0	0	0	0	0	0	0	0	0	0	0	0	0	0	0	0	0	0	0	0	0	0	0	0	0	0
1.75_86.0952m/z	1.75	86.0952			0.355918	0.558181	0	2.90305	1.13422	0.771534	43.6564	0	126.737		1.75_86.0952m/z	0	0	0	174.626	0	54.3896	0	0	0	0	0	0	0	0	0	0	366.604	0	176.636	0	0	0	0	0	0	0	0	0	172.14	0	12.0574	0	76.9797	0
1.94_150.9642m/z	1.94	150.964			0.355918				1.18916	0	0	12.6251	0		1.94_150.9642m/z	0	0	0	0	0	0	0	0	0	0	0	0	0	0	0	0	0	40.386	0	0	50.5004	0	0	0	0	0	0	0	0	0	0	57.6832	0	0
10.01_203.0430m/z	10.01	203.043	PDA	5-(Trifluoromethyl)-1,2-benzoxazol-3-amine	0.355918	0.145406			1.09997	1.51716	0	204.691	342.217		10.01_203.0430m/z	0	0	0	0	846.288	307.687	0	1231.25	370.02	0	1186.43	0	0	1228.75	1030.47	824.46	1505.59	0	0	0	0	818.764	0	0	157.651	0	723.146	926.501	1385.97	1902.16	813.149	0	0	722.923
10.01_471.0526m/z	10.01	471.053	PDC	3-[(1-carboxyeth-1-en-1-yl)oxy]-4-hydroxybenzoic acid	0.355918				1.09997	0	0	61.3789	0		10.01_471.0526m/z	0	0	0	0	0	0	0	0	0	0	0	0	0	0	0	0	0	0	0	0	0	245.516	0	0	0	0	0	0	0	754.528	0	0	0	0
10.01_712.0074m/z	10.01	712.007			0.355918				1.18916	0	0	100.977	0		10.01_712.0074m/z	0	0	0	0	0	0	0	0	0	0	0	309.096	0	0	0	702.946	0	0	0	0	403.907	0	0	0	0	0	0	0	0	0	0	0	9.58712	0
10.01_712.2224m/z	10.01	712.222	PDC	Benzenesulfonamide, 2-methoxy-N-(1,2,3,4-tetrahydro-3-methyl-2-oxo-6-quinazolinyl)-	0.355918				1.34266	0	0	175.545	0		10.01_712.2224m/z	0	0	0	0	0	0	0	0	0	0	0	0	0	0	0	0	0	0	0	0	0	0	0	702.179	0	0	0	0	0	0	0	0	0	0
10.01_762.1585m/z	10.01	762.159			0.355918				1.34266	0	0	120.401	0		10.01_762.1585m/z	0	0	0	0	0	0	0	0	0	0	0	0	0	0	0	0	0	0	0	0	0	0	0	481.603	0	0	0	0	0	0	0	0	0	0
10.01_766.8541m/z	10.01	766.854			0.355918	0.355918			1.09997	1.06609	0	36.8599	109.097		10.01_766.8541m/z	0	0	0	0	376.187	0	0	0	0	0	0	0	0	0	0	0	0	0	0	0	0	147.44	0	0	323.858	0	0	0	0	0	0	0	0	0
10.01_805.4422m/z	10.01	805.442	PDC	1,2-Dilinolenoyl-sn-glycero-3-phospho-(1'-rac-glycerol)	0.355918	0.355918	0	0	1.40532	1.38068	88.567	0	0		10.01_805.4422m/z	354.268	0	0	0	0	0	0	0	0	493.339	0	0	0	0	0	0	0	694.424	0	0	0	0	0	0	150.197	0	0	0	0	0	0	0	0	0
10.01_860.7658n	10.01	861.773			0.355918	0.355918	0	0	1.40532	1.38068	178.777	0	0		10.01_860.7658n	715.11	0	0	0	0	465.786	0	702.274	0	0	0	0	300.94	0	1582.33	0	0	0	0	0	0	0	0	0	0	0	0	0	0	0	0	0	0	477.301
10.01_906.3731m/z	10.01	906.373	PDC	6-{[8a-({[5-(acetyloxy)-4-({6-[(acetyloxy)methyl]-3,4,5-trihydroxyoxan-2-yl}oxy)-3-[(3-hydroxy-6-methyl-4-{[3,4,5-trihydroxy-6-(hydroxymethyl)oxan-2-yl]oxy}-5-[(3,4,5-trihydroxyoxan-2-yl)oxy]oxan-2-yl)oxy]-6-methyloxan-2-yl]oxy}carbonyl)-4-formyl-8-hydroxy-4,6a,6b,11,11,14b-hexamethyl-1,2,3,4,4a,5,6,6a,6b,7,8,8a,9,10,11,12,12a,14,14a,14b-icosahydropicen-3-yl]oxy}-3-hydroxy-5-{[3,4,5-trihydroxy-6-…	0.355918	0.355918	0	0	1.21491	1.23842	208.23	0	0		10.01_906.3731m/z	0	832.918	0	0	0	0	0	0	0	0	0	0	0	0	253.8	0	0	0	0	0	0	0	0	0	0	0	0	0	0	0	0	0	0	1275.53
10.01_996.3087m/z	10.01	996.309	PDC	3-{[(2S,3R,4S,5S,6R)-4,5-dihydroxy-6-({[(2E)-3-(3-hydroxy-4-methoxyphenyl)prop-2-enoyl]oxy}methyl)-3-{[(2S,3R,4S,5S,6R)-3,4,5-trihydroxy-6-(hydroxymethyl)oxan-2-yl]oxy}oxan-2-yl]oxy}-7-hydroxy-2-(4-hydroxy-3-methoxyphenyl)-5-{[(2S,3R,4S,5S,6R)-3,4,5-trihydroxy-6-(hydroxymethyl)oxan-2-yl]oxy}-1??-chromen-1-ylium	0.355918	0.355918	0	0	1.35442	1.23825	2.67839	0	0		10.01_996.3087m/z	0	0	10.7136	0	0	486.562	0	0	0	0	0	0	0	0	0	0	0	0	0	0	0	0	0	0	0	0	0	0	0	0	0	0	0	0
10.09_715.7269m/z	10.09	715.727			0.355918				1.0276	0	0	92.9192	0		10.09_715.7269m/z	0	0	0	0	0	0	0	0	0	390.29	0	0	0	0	0	0	0	0	0	0	0	0	371.677	0	0	0	0	0	0	0	0	0	0	0
10.09_818.8469m/z	10.09	818.847			0.355918	0.866266	0	0.798239	1.35442	1.10874	177.59	0	141.759		10.09_818.8469m/z	0	0	710.359	0	0	0	0	0	0	170.294	0	0	0	0	27.5837	0	0	0	0	0	0	0	0	0	0	0	0	0	0	0	0	844.63	0	0
10.09_819.2483m/z	10.09	819.248	PDC	Methanesulfonamide, N-[3-(9H-carbazol-9-yl)-2-hydroxypropyl]-N-(2-furanylmethyl)-	0.355918				1.0276	0	0	74.461	0		10.09_819.2483m/z	0	0	0	0	0	0	0	0	0	0	0	0	0	0	0	0	0	0	0	0	0	0	297.844	0	0	0	0	0	0	0	451.33	0	0	0
10.09_909.7185m/z	10.09	909.718	PDD	[2-(dimethylamino)ethoxy]({3-[(13Z,16Z)-docosa-13,16-dienoyloxy]-2-[(15Z)-tetracos-15-enoyloxy]propoxy})phosphinic acid	0.355918	0.385374	0	0.0621426	1.35442	1.19069	107.793	0	6.69856		10.09_909.7185m/z	0	0	431.174	0	0	0	0	0	0	0	38.3777	4.21538	0	0	0	570.188	0	498.646	0	0	0	0	0	0	0	0	0	0	0	0	0	0	359.382	0
10.09_910.1651m/z	10.09	910.165	PDC	10-{[2-(3-{3-[({[({[5-(6-amino-9H-purin-9-yl)-4-hydroxy-3-(phosphonooxy)oxolan-2-yl]methoxy}(hydroxy)phosphoryl)oxy](hydroxy)phosphoryl}oxy)methyl]-2-hydroxy-3-methylbutanamido}propanamido)ethyl]sulfanyl}-10-oxodeca-2,5,7-trienoic acid	0.355918	0.355918			1.09997	1.20735	0	157.188	86.4244		10.09_910.1651m/z	0	0	0	0	0	0	0	0	0	0	0	0	1.72415	0	0	0	0	0	0	0	0	628.752	0	0	0	0	628.293	0	0	0	0	0	0	0
10.09_954.5242m/z	10.09	954.524	PDD	(2-{[(2R)-2-{[(5Z,7R,8E,10Z,13Z,15E,17S,19Z)-7,17-dihydroxydocosa-5,8,10,13,15,19-hexaenoyl]oxy}-3-[(4Z,7Z,10Z,13Z,16Z,19Z)-docosa-4,7,10,13,16,19-hexaenoyloxy]propyl phosphono]oxy}ethyl)trimethylazanium	0.355918				1.18916	0	0	117.988	0		10.09_954.5242m/z	0	0	0	0	0	0	0	0	0	0	0	0	0	0	0	0	0	0	0	0	471.953	0	0	0	0	0	0	0	0	744.638	0	0	0	0
10.12_715.8108m/z	10.12	715.811			0.355918				1.34266	0	0	130.033	0		10.12_715.8108m/z	0	0	0	0	34.1236	0	410.617	0	0	0	0	0	793.98	0	0	182.381	0	0	0	0	0	0	0	520.134	0	0	689.756	0	0	1017.98	645.953	0	975.816	0
10.12_798.4291m/z	10.12	798.429	PDD	(2S)-2-amino-3-({hydroxy[(2R)-2-[(5Z,8Z,11Z,14Z)-icosa-5,8,11,14-tetraenoyloxy]-3-[(9Z)-tetradec-9-enoyloxy]propoxy]phosphoryl}oxy)propanoic acid	0.355918	0.814532	0	1.42715	1.40532	0.846428	135.302	0	193.097		10.12_798.4291m/z	541.208	0	0	0	0	0	0	0	0	293.471	0	0	360.335	0	0	0	0	0	0	0	0	0	0	0	0	681.765	0	0	0	0	0	0	0	0
10.12_819.1474m/z	10.12	819.147			0.355918				1.09997	0	0	117.537	0		10.12_819.1474m/z	0	0	0	0	0	624.509	0	0	0	0	0	0	0	437.427	0	0	0	0	0	0	0	470.146	0	0	0	0	0	0	0	0	0	0	0	25.2409
10.12_858.8717m/z	10.12	858.872			0.355918	0.721376	0	0.589615	1.21491	1.07632	133.296	0	78.5933		10.12_858.8717m/z	0	533.184	0	0	0	0	0	27.9618	372.343	17.1286	0	0	0	0	0	0	0	0	0	192.147	0	0	0	0	0	0	117.378	202.525	0	0	0	0	71.8087	0
10.14_659.8244m/z	10.14	659.824	PDD	Chlorpyrifos-methyl	0.355918				1.0276	0	0	106.228	0		10.14_659.8244m/z	0	0	0	0	0	0	0	385.686	0	0	0	0	0	428.068	0	0	0	0	0	0	0	0	424.913	0	0	0	0	0	0	0	0	0	0	0
10.14_659.9023m/z	10.14	659.902			0.355918				1.09997	0	0	7.189	0		10.14_659.9023m/z	0	0	0	0	0	0	0	0	0	0	0	0	0	0	0	0	0	0	0	0	0	28.756	0	0	0	0	0	0	0	0	0	0	0	0
10.14_705.2223m/z	10.14	705.222	PDC	Glycine, N-[(4-hydroxy-1-methyl-7-phenoxy-3-isoquinolinyl)carbonyl]-	0.355918	0.889838	0	0.813708	1.13422	0.772567	133.776	0	108.855		10.14_705.2223m/z	0	0	0	535.104	0	0	0	0	0	474.877	0	0	0	0	0	0	0	546.786	0	0	0	0	0	0	446.876	0	0	0	0	0	0	0	0	0
10.14_741.1169n	10.14	742.124			0.355918	0.355918	0	0	1.40532	1.38068	3.38216	0	0		10.14_741.1169n	13.5286	0	0	0	0	0	0	0	0	0	0	0	0	0	77.8399	667.047	0	0	0	396.474	0	0	0	0	0	0	527.282	0	0	0	434.275	0	0	0
10.14_769.1515m/z	10.14	769.152	PDC	3'',4''-Di-O-p-coumaroylafzelin	0.355918				1.18916	0	0	161.251	0		10.14_769.1515m/z	0	0	0	0	0	0	0	0	0	0	50.3635	20.0975	0	0	0	0	0	406.342	0	0	645.006	0	0	0	676.985	0	0	0	0	0	0	0	0	0
10.14_774.3323m/z	10.14	774.332			0.355918	0.355918	0	0	1.13422	1.37006	122.005	0	0		10.14_774.3323m/z	0	0	0	488.019	0	0	0	0	378.014	0	406.057	0	0	0	0	0	0	0	0	0	0	0	0	0	0	0	0	0	0	0	0	0	0	0
10.14_775.5162m/z	10.14	775.516	PDC	(2-{[(2R)-2-[(4Z,7Z,10Z,13Z,16Z,19Z)-docosa-4,7,10,13,16,19-hexaenoyloxy]-3-[(9Z)-tetradec-9-enoyloxy]propyl phosphonato]oxy}ethyl)trimethylazanium	0.355918				1.0276	0	0	143.553	0		10.14_775.5162m/z	0	0	0	0	0	0	426.857	0	168.623	0	0	0	130.738	0	0	0	0	0	0	0	0	0	574.214	0	0	0	0	0	0	0	0	0	0	0
10.14_798.8300m/z	10.14	798.83			0.355918				1.18916	0	0	105.8	0		10.14_798.8300m/z	0	0	0	0	0	0	0	0	0	0	0	0	0	0	0	0	0	0	81.1241	0	423.199	0	0	0	0	0	0	0	0	0	0	0	0	0
10.14_845.6647m/z	10.14	845.665	PDD	(2S)-2-[(6Z,9Z,12Z,15Z)-octadeca-6,9,12,15-tetraenoyloxy]-3-(tetradecanoyloxy)propyl (5Z,8Z,11Z,14Z,17Z)-icosa-5,8,11,14,17-pentaenoate	0.355918	0.355918	0	0	1.40532	1.38068	182.273	0	0		10.14_845.6647m/z	729.091	0	0	0	0	430.839	0	0	0	0	0	0	0	0	0	0	0	0	0	0	0	0	0	0	0	0	0	0	501.594	0	0	0	0	0
10.14_952.5225m/z	10.14	952.523	PDC	Rapamycin	0.355918	0.355918	0	0	1.40532	1.38068	176.994	0	0		10.14_952.5225m/z	707.978	0	0	0	0	0	0	0	0	0	0	0	0	0	0	0	0	0	0	0	0	0	0	0	0	0	0	0	0	0	0	0	212.242	0
10.14_953.3024m/z	10.14	953.302	PDC	1-[(ethoxycarbonyl)oxy]ethyl (2S,5R,6R)-6-[(2R)-2-amino-2-phenylacetamido]-3,3-dimethyl-7-oxo-4-thia-1-azabicyclo[3.2.0]heptane-2-carboxylate	0.355918				1.0276	0	0	353.794	0		10.14_953.3024m/z	0	0	0	0	0	0	0	0	696.911	0	0	0	0	0	0	361.808	0	0	0	0	0	0	1415.18	0	0	0	0	0	0	0	0	0	0	0
10.14_998.0356m/z	10.14	998.036			0.355918	0.355918	0	0	1.40532	1.38068	153.519	0	0		10.14_998.0356m/z	614.075	0	0	0	0	0	0	683.531	0	0	0	0	0	0	0	0	0	0	0	0	0	0	0	0	0	0	0	0	0	0	0	0	0	0
10.17_1019.5428m/z	10.17	1019.54	PDC	5-(4-((6-Deoxy-2-O-(6-deoxyhexopyranosyl)hexopyranosyl)oxy)-1,2,4a,5-tetramethyl-1,2,3,4,4a,7,8,8a-octahydronaphthalen-1-yl)-3-methylpent-1-en-3-yl 6-deoxyhexopyranosyl-(1->2)-[6-deoxyhexopyranosyl-(1->3)]-6-deoxyhexopyranoside	0.355918	0.355918	0	0	1.35442	1.23825	37.8154	0	0		10.17_1019.5428m/z	0	0	151.262	0	0	0	0	0	0	0	0	0	0	0	0	0	0	0	0	0	0	0	0	0	0	0	0	0	0	0	0	0	0	0
10.17_713.3067m/z	10.17	713.307	PDC	[(2,3-dihydro-1,4-benzodioxin-2-yl)methyl][2-(2,6-dimethoxyphenoxy)ethyl]amine	0.355918	0.355918	0	0	1.21491	1.23842	97.9008	0	0		10.17_713.3067m/z	0	391.603	0	0	0	0	0	0	0	0	0	80.8301	0	0	0	0	0	0	0	0	0	0	0	0	522.099	0	0	0	0	0	0	0	0	0
10.17_815.8354m/z	10.17	815.835			0.355918	0.355918			1.09997	0.989854	0	15.6798	189.05		10.17_815.8354m/z	0	0	0	0	0	197.524	0	0	0	0	0	0	0	0	67.8144	63.0496	0	0	0	161.627	0	62.7193	0	0	0	0	0	0	0	0	466.074	0	560.573	0
10.17_816.0362m/z	10.17	816.036			0.355918	0.355918			1.0276	1.20735	0	84.4206	117.407		10.17_816.0362m/z	0	0	0	0	0	0	0	0	0	0	0	0	0	0	0	0	400.962	0	0	0	0	0	337.682	0	0	0	512.531	0	0	0	0	0	0	0
10.17_816.2367m/z	10.17	816.237			0.355918				1.18916	0	0	115.269	0		10.17_816.2367m/z	0	0	0	0	0	0	0	0	0	0	0	0	0.00891396	0	0	145.452	248.085	0	0	0	461.077	0	0	0	0	0	452.951	0	0	0	0	0	0	0
10.17_845.8657m/z	10.17	845.866			0.355918	0.595309	0	2.52027	1.35442	0.686705	68.8911	0	173.624		10.17_845.8657m/z	0	0	275.564	0	0	0	0	298.767	0	0	0	142.639	0	0	0	0	0	0	0	0	0	0	0	0	0	0	0	0	0	0	37.9002	0	0	0
10.17_845.9658m/z	10.17	845.966			0.355918				1.18916	0	0	10.5474	0		10.17_845.9658m/z	0	0	0	0	0	0	0	0	0	567.133	0	0	522.592	1016.24	0	612.907	586.695	1479.81	0	0	42.1895	0	0	0	0	632.507	660.515	0	656.515	563.182	0	0	385.931	0
10.17_939.6293m/z	10.17	939.629	PDD	[(2R)-2-{[(8Z,11Z,14Z)-5,6-dihydroxyicosa-8,11,14-trienoyl]oxy}-3-[(22-methyltricosanoyl)oxy]propoxy][(2S)-2,3-dihydroxypropoxy]phosphinic acid	0.355918	0.514182	0	3.56852	1.40532	0.693878	58.5004	0	208.76		10.17_939.6293m/z	234.002	0	0	0	0	0	0	0	0	586.464	0	0	0	0	0	0	0	0	0	0	0	0	0	0	0	0	0	0	0	0	0	0	0	0
10.25_852.4309n	10.25	853.438			0.355918				1.18916	0	0	256.084	0		10.25_852.4309n	0	0	0	0	590.682	944.514	0	0	0	416.067	783.507	568.616	0	0	0	0	15.3611	407.907	0	0	1024.34	0	0	0	0	0	0	0	0	0	0	271.719	1447.21	0
10.30_825.4229m/z	10.3	825.423	PDC	His-Glu-Lys	0.355918	0.355918	0	0	1.21491	1.23842	162.059	0	0		10.30_825.4229m/z	0	648.236	0	0	0	0	0	0	0	0	317.594	0	0	0	0	0	0	0	0	989.203	0	0	0	0	0	0	0	0	0	0	0	53.722	0	0
10.32_200.2004m/z	10.32	200.2	PDC	trans-2-Dodecenal	0.355918	0.355918	0	0	1.13422	1.37006	10.9273	0	0		10.32_200.2004m/z	0	0	0	43.7092	0	0	0	0	0	0	0	0	0	0	0	0	0	0	0	0	0	0	0	0	0	0	0	0	0	0	0	0	0	0
10.35_842.0434m/z	10.35	842.043			0.355918	0.753354	0	1.62875	1.35442	1.11858	56.822	0	92.5488		10.35_842.0434m/z	0	0	227.288	0	0	0	0	0	0	0	0	0	0	0	0	0	0	0	0	0	0	0	0	0	0	0	0	0	0	182.633	0	0	0	0
10.35_842.2442m/z	10.35	842.244	PDC	1,3,5,8,10,12,14,16,18,20,22,25,27,29,32,34,36,38,41,43,45,47,50,52,54,56,59,61,63,65,68,70,72,74,77,79,81,83,86,88-tetracontaazahentriacontacyclo[14.14.59.0^{57,61}.0^{54,58}.1^{56,68}.1^{47,59}.0^{63,67}.0^{66,70}.1^{65,77}.0^{72,76}.0^{75,79}.1^{74,86}.0^{81,85}.0^{84,88}.1^{18,83}.1^{14,17}.0^{12,23}.1^{22,25}.0^{10,24}.1^{5,8}.0^{7,27}.0^{6,29}.1^{3,34}.0^{2,33}.1^{32,41}.0^{36,40}.0^{39,43}…	0.355918				1.09997	0	0	19.6662	0		10.35_842.2442m/z	0	0	0	0	0	0	0	0	661.154	0	0	0	0	299.309	219.012	0	19.8177	355.128	0	0	0	78.6649	0	0	0	0	3.61861	0	0	2.43735	0	0	0	0.622956
10.35_842.4450m/z	10.35	842.445	PDC	His-Glu-Lys	0.355918	0.355918	0	0	1.40532	1.38068	67.9442	0	0		10.35_842.4450m/z	271.777	0	0	0	0	0	0	0	466.8	0	0	0	1141.02	672.421	0	0	0	0	0	0	0	0	0	0	0	0	0	0	0	5.69469	0	0	0	0
10.40_177.0883m/z	10.4	177.088	PDD	3-Cyclopentene-1-octanoic acid, 2-(3-hydroxy-1-penten-1-yl)-5-oxo-	0.355918	0.355918			1.18916	1.06609	0	260.084	14.489		10.40_177.0883m/z	0	0	0	0	25.613	0	0	0	338.17	0	0	0	855.517	0	0	0	640.563	0	0	0	1040.34	0	0	0	585.283	0	0	0	714.682	231.43	0	399.003	0	0
10.50_991.3756m/z	10.5	991.376	PDC	9-{4-[4-(9H-carbazol-9-yl)phenyl]phenyl}-9H-carbazole	0.355918	0.370833	0	0.0323723	1.21491	1.22989	186.69	0	6.04357		10.50_991.3756m/z	0	746.759	0	0	0	0	0	795.429	0	0	0	0	0	40.1003	0	0	0	0.746502	0	0	0	0	0	0	0	0	0	0	0	0	0	0	0	0
10.60_952.1888m/z	10.6	952.189			0.355918				1.09997	0	0	27.0366	0		10.60_952.1888m/z	0	0	0	0	0	0	0	0	0	0	0	0	0	0	0	0	0	0	0	0	0	108.146	0	0	0	965.688	0	0	0	0	0	46.902	0	0
10.89_318.2994m/z	10.89	318.299	PDC	Pentadecanoyl ethanolamide	0.355918	0.355918	0	0	1.21491	1.23842	23.1028	0	0		10.89_318.2994m/z	0	92.4112	0	0	0	0	101.956	0	0	0	0	0	0	0	0	0	0	0	0	0	0	0	0	0	0	0	0	98.4668	0	0	0	0	135.095	0
10.89_870.2816m/z	10.89	870.282	PDC	3-(naphthalene-2-sulfonamido)-3-[(2-phenylethyl)carbamoyl]propanoic acid	0.355918	0.355918	0	0	1.40532	1.38068	149.171	0	0		10.89_870.2816m/z	596.685	0	0	0	0	0	0	260.95	0	0	667.725	0	0	0	0	0	0	0	0	0	0	0	0	0	0	0	0	0	0	0	0	0	0	0
10.99_285.2414m/z	10.99	285.241	PDC	Glycerol 1-myristate	0.355918	0.355918	0	0	1.40532	1.38068	19.4307	0	0		10.99_285.2414m/z	77.7229	0	0	0	0	0	0	0	0	0	0	0	0	0	0	0	0	0	0	0	0	0	0	0	0	0	0	0	0	0	0	0	0	0
11.13_1026.2151m/z	11.13	1026.22	PDC	2-({6,13-dihydroxy-14-methoxy-3,10-dioxo-2,9-dioxatetracyclo[6.6.2.0?,??.0??,??]hexadeca-1(15),4,6,8(16),11,13-hexaen-7-yl}oxy)-4,5-dihydroxy-6-methyloxan-3-yl acetate	0.355918				1.18916	0	0	115.938	0		11.13_1026.2151m/z	0	0	0	0	0	0	0	0	0	0	0	0	0	0	0	0	0	0	0	0	463.754	0	0	0	707.753	0	0	0	0	0	0	0	0	0
11.13_966.0262m/z	11.13	966.026			0.355918	0.355918	0	0	1.35442	1.23825	194.526	0	0		11.13_966.0262m/z	0	0	778.103	0	0	0	0	0	0	0	0	0	0	736.025	0	0	0	0	0	0	0	0	0	0	0	0	0	0	0	0	0	0	0	0
11.13_966.1437m/z	11.13	966.144			0.355918				1.34266	0	0	318.746	0		11.13_966.1437m/z	0	0	0	0	0	0	0	0	0	0	0	0	0	0	0	0	847.1	0	0	0	0	0	0	1274.99	0	0	0	0	0	0	0	0	0	2.4898
11.21_245.1738m/z	11.21	245.174	PDC	9,10-Dihydrojasmonic acid	0.355918	0.8969	0	1.21243	1.40532	0.841601	35.5223	0	43.0683		11.21_245.1738m/z	142.089	0	0	0	0	0	0	0	0	0	0	0	106.657	0	0	0	0	0	0	0	0	0	0	0	0	1.37208	0	0	72.309	44.9385	0	0	77.8118	269.327
11.34_485.2252m/z	11.34	485.225	PDC	5-ethyl-5-(pentan-2-yl)-2-sulfanylidene-1,3-diazinane-4,6-dione	0.355918				1.09997	0	0	101.339	0		11.34_485.2252m/z	0	0	0	0	689.14	0	0	0	0	0	0	0	0	0	0	0	0	267.988	6712.7	0	0	405.357	0	0	0	0	0	0	2066.85	0	0	0	0	0
11.48_356.0667m/z	11.48	356.067	PDC	3-[5-cyano-1-(4-fluorophenyl)-1,3-dihydro-2-benzofuran-1-yl]propanoic acid	0.355918	0.356115	0	0.000441864	1.13422	1.3699	39.0486	0	0.0172542		11.48_356.0667m/z	0	0	0	156.194	23.8915	8.16419	0	0	0	10.8107	0	0	0	0	10.936	14.8362	0	42.3112	0	12.1027	0	0	0	0	19.087	0	54.3534	0	0	0	0	0	0	0
11.50_881.6556m/z	11.5	881.656			0.355918	0.234019	0	6.3502	1.40532	1.336	50.5378	0	320.925		11.50_881.6556m/z	202.151	0	0	0	484.924	479.691	0	0	878.538	0	306.731	0	0	0	0	0	0	0	0	0	0	0	0	0	0	570.674	0	0	0	0	0	469.827	0	0
11.58_917.9123n	11.58	918.92			0.355918	0.355918	0	0	1.40532	1.38068	446.346	0	0		11.58_917.9123n	1785.38	0	0	0	280.27	0	0	0	0	0	0	0	0	0	0	159.19	0	0	0	0	0	0	0	0	0	0	0	0	0	93.0403	0	0	0	0
11.58_950.7907m/z	11.58	950.791			0.355918	0.227489			1.18916	1.24377	0	109.279	109.503		11.58_950.7907m/z	0	0	0	0	0	0	162.062	85.3594	656.268	0	0	0	0	611.055	0	0	309.456	769.394	0	3.72138	437.116	0	0	0	0	0	93.8358	0	842.323	536.327	0	0	0	935.118
11.61_370.5724m/z	11.61	370.572			0.355918	0.355918			1.09997	0.989854	0	37.6421	53.6024		11.61_370.5724m/z	0	0	0	0	0	117.597	0	0	0	0	0	0	0	0	0	0	0	0	0	0	0	150.568	0	0	0	0	0	0	0	0	130.103	0	0	0
11.64_466.2009m/z	11.64	466.201	PDC	20-Hydroxy-N-arachidonoyltaurine	0.355918	0.355918	0	0	1.40532	1.38068	73.9106	0	0		11.64_466.2009m/z	295.642	0	0	0	0	0	0	0	0	0	0	0	250.676	0	0	0	0	0	101.838	0	0	0	0	0	0	0	0	0	0	0	0	0	224.743	0
11.75_806.2739m/z	11.75	806.274	PDC	1H-Indole-1-carboxamide, 6-chloro-2,3-dihydro-5-methyl-N-[6-[(2-methyl-3-pyridinyl)oxy]-3-pyridinyl]-	0.355918	0.355918	0	0	1.40532	1.38068	150.956	0	0		11.75_806.2739m/z	603.826	0	0	0	0	0	0	0	0	0	0	0	0	0	0	0	0	0	0	0	0	0	0	0	0	0	139.303	0	0	0	0	0	57.811	0
11.80_342.2630m/z	11.8	342.263	OL1	Dodecenoylcarnitine	0.355918	0.134188			1.18916	1.51064	0	44.0624	64.7843		11.80_342.2630m/z	0	0	0	0	0	0	0	0	0	0	0	0	0	0	0	0	0	0	0	0	176.249	0	0	0	0	0	0	0	0	0	128.875	0	0	0
11.83_195.1738m/z	11.83	195.174	PDA	7,8-Dihydro-.alpha.-ionone	0.355918	0.355918			1.0276	0.989854	0	45.8051	17.0101		11.83_195.1738m/z	0	0	0	0	0	0	0	0	138.362	0	0	0	0	0	0	6.91189	0	1.98391	0	0	0	0	183.22	0	13.5142	0	0	0	13.0477	0	171.541	0	0	0
11.91_967.8979m/z	11.91	967.898			0.355918	0.718581	0	1.76711	1.35442	1.12185	202.759	0	358.296		11.91_967.8979m/z	0	0	811.034	0	0	0	0	0	347.865	0	0	0	297.358	0	0	0	0	0	0	0	0	0	0	0	589.405	0	0	2668.67	0	340.707	0	0	0	0
11.99_359.3263m/z	11.99	359.326	PDC	N-Acetylsphingosine	0.355918				1.09997	0	0	2256.39	0		11.99_359.3263m/z	0	0	0	0	0	0	0	0	0	0	0	0	0	0	0	0	0	0	0	0	0	9025.56	0	0	0	0	0	0	0	0	0	0	0	0
12.01_1029.5221m/z	12.01	1029.52	PDC	15-Ethenyl-2-hydroxy-9,11,12a,13-tetramethyl-2,3,8b,9,10,11,12,12a,12b,15,15a,15b-dodecahydro-1aH-2,16a-(epiminomethano)-4,7-ethenofluoreno[9,1-bc]oxireno[f]oxacyclotridecine-16,17(8aH)-dione	0.355918	0.355918	0	0	1.40532	1.38068	72.5727	0	0		12.01_1029.5221m/z	290.291	0	0	0	0	0	0	0	0	0	0	0	0	0	0	0	0	0	0	0	0	0	0	0	0	0	0	0	0	0	0	0	0	0
12.01_214.2523m/z	12.01	214.252	PDA	Tetradecylamine	0.355918	0.455615	0	0.188561	1.13422	1.29921	87.9641	0	16.5866		12.01_214.2523m/z	0	0	0	351.857	0	0	0	122.209	0	0	0	0	63.8295	0	0	0	0	0	0	0	0	0	0	0	3045.91	129.378	0	220.808	74.0234	0	44.6649	7.85456	0	0
12.12_234.0600m/z	12.12	234.06	PDC	(2,4-Dioxo-1,4-dihydro-3(2H)-quinazolinyl)acetic acid	0.355918				1.18916	0	0	2.94452	0		12.12_234.0600m/z	0	0	0	0	0	0	0	0	0	0	0	0	0	0	0	32.0038	0	0	0	0	11.7781	0	0	0	0	0	0	0	0	0	0	0	0	0
12.36_263.1247m/z	12.36	263.125	PDC	Asp-Pro	0.355918				1.34266	0	0	34.8676	0		12.36_263.1247m/z	0	0	0	0	0	0	3.07813	350.738	0	0	0	40.9568	0	0	0	0	0	11.5917	0	41.3636	0	0	0	139.47	144.132	0	205.778	186.909	206.121	0	593.93	927.158	0	0
12.39_244.2627m/z	12.39	244.263	PDA	3-Dodecyloxypropylamine	0.355918	0.230668			1.09997	1.23983	0	19.8015	126.894		12.39_244.2627m/z	0	0	0	0	409.524	0	60.7606	1119.8	0	0	411.219	0	0	0	0	0	0	497.476	0	0	0	79.206	0	0	0	0	935.31	0	0	0	597.541	530.448	421.241	0
12.42_820.3342m/z	12.42	820.334	PDC	1-cyclopropyl-6-fluoro-7-[8-(methoxyimino)-2,6-diazaspiro[3.4]octan-6-yl]-4-oxo-1,4-dihydro-1,8-naphthyridine-3-carboxylic acid	0.355918	0.355918	0	0	1.35442	1.23825	169.457	0	0		12.42_820.3342m/z	0	0	677.827	0	991.561	0	0	0	0	0	0	0	0	0	0	0	0	0	0	0	0	0	0	0	0	0	0	0	0	0	0	0	0	0
12.50_310.1773n	12.5	311.185	PDC	6-[(E)-2,8-Dihydroxy-5,7-dimethylnon-5-enyl]-4-hydroxy-3-methylpyran-2-one	0.355918	0.161151			1.34266	1.4098	0	88.7558	161.356		12.50_310.1773n	0	0	0	0	0	329.045	0	100.468	0	0	298.661	9.74979	0	0	0	0	0	0	0	0	0	0	0	355.023	283.644	0	0	0	0	623.698	821.408	0	133.033	303.157
12.60_149.0140m/z	12.6	149.014	PDC	5-(aziridin-1-yl)-2,4-dinitrobenzamide	0.355918	0.355918	0	0	1.13422	1.37006	28.8099	0	0		12.60_149.0140m/z	0	0	0	115.24	0	0	0	0	0	0	0	0	0	0	341.764	0	0	0	0	0	0	0	0	0	0	0	0	0	0	0	0	0	0	0
12.63_948.8191m/z	12.63	948.819			0.355918				1.09997	0	0	14.0809	0		12.63_948.8191m/z	0	0	0	0	0	0	0	0	0	0	0	0	0	0	0	474.48	0	0	0	0	0	56.3237	0	0	0	0	0	0	0	0	0	0	0	0
12.95_729.0565m/z	12.95	729.057	PDC	{[3-hydroxy-5-(6-oxo-6,9-dihydro-1H-purin-9-yl)-4-sulfanyloxolan-2-yl]methoxy}phosphonic acid	0.355918	0.355918	0	0	1.21491	1.23842	108.126	0	0		12.95_729.0565m/z	0	432.503	0	0	0	0	0	0	0	0	0	0	0	0	0	0	0	0	0	0	0	0	0	0	0	0	0	0	0	0	0	0	0	0
12.95_779.0605m/z	12.95	779.061	PDD	N-[5-[4-Chloro-3-(2-hydroxyethylsulfamoyl)phenyl]-4-methylthiazol-2-yl]acetamide	0.355918				1.34266	0	0	256.275	0		12.95_779.0605m/z	0	0	0	0	0	0	0	0	0	0	0	0	0	0	0	0	0	576.38	0	0	0	0	0	1025.1	618.896	0	0	0	0	0	0	0	0	0
12.95_833.0635m/z	12.95	833.063			0.355918	0.355918	0	0	1.13422	1.37006	229.412	0	0		12.95_833.0635m/z	0	0	0	917.649	0	0	33.9274	0	0	0	0	0	131.909	526.659	0	0	0	0	1253.56	264.669	0	0	0	0	814.184	82.1659	0	1033.67	0	0	0	0	0	185.171
12.95_833.2781m/z	12.95	833.278	PDD	18,19,21,24-tetrakis(acetyloxy)-20-[(acetyloxy)methyl]-25-hydroxy-3,13,14,25-tetramethyl-6,15-dioxo-2,5,16-trioxa-11-azapentacyclo[15.7.1.0?,??.0?,??.0?,??]pentacosa-7(12),8,10-trien-22-yl pyridine-3-carboxylate	0.355918	0.355918			1.09997	0.979853	0	203.519	122.155		12.95_833.2781m/z	0	0	0	0	708.508	0	0	0	0	0	0	0	0	0	973.944	0	0	0	0	0	0	814.074	0	0	225.819	0	0	0	0	0	0	406.041	0	0
12.95_851.9233n	12.95	852.931			0.355918	0.355918			1.34266	1.20735	0	7.45646	169.658		12.95_851.9233n	0	0	0	0	0	138.8	0	0	0	270.166	0	25.4471	0	662.534	0	0	0	0	0	735.433	0	0	0	29.8258	0	0	829.797	0	0	0	0	0	0	0
12.95_893.6044m/z	12.95	893.604	PDC	(2-aminoethoxy)[(2R)-2-{[(5Z,7R,8E,10Z,13Z,15E,17S,19Z)-7,17-dihydroxydocosa-5,8,10,13,15,19-hexaenoyl]oxy}-3-[(13Z,16Z)-docosa-13,16-dienoyloxy]propoxy]phosphinic acid	0.355918	0.355918	0	0	1.21491	1.23842	22.6962	0	0		12.95_893.6044m/z	0	90.7849	0	0	0	0	0	0	0	0	0	227.284	0	0	0	0	0	0	0	0	0	0	0	0	0	0	0	0	586.5	0	871.223	0	1041.31	0
12.95_893.7580m/z	12.95	893.758	PDC	(2R)-2-[(4R,8S)-13-hydroxy-4,8,12-trimethyltridecyl]-2,5,7,8-tetramethyl-3,4-dihydro-2H-1-benzopyran-6-ol	0.355918				1.0276	0	0	37.794	0		12.95_893.7580m/z	0	0	0	0	0	434.555	0	0	0	0	0	0	0	222.546	0	0	0	0	0	0	0	0	151.176	0	0	0	0	0	0	0	0	0	0	0
12.95_894.0665m/z	12.95	894.067			0.355918	0.355918	0	0	1.40532	1.38068	36.4394	0	0		12.95_894.0665m/z	145.758	0	0	0	0	0	0	0	0	0	6.29118	0	0	0	0	0	0	0	484.533	0	0	0	0	0	0	0	0	0	572.971	0	0	0	262.145	0
12.95_895.7573m/z	12.95	895.757	PDC	N-heptyl-N'-(8-{2-[heptyl(methyl)carbamoyl]-N-(8-{2-[heptyl(methyl)carbamoyl]acetamido}octyl)acetamido}octyl)-N-methylpropanediamide	0.355918				1.18916	0	0	174.26	0		12.95_895.7573m/z	0	0	0	0	0	0	0	0	0	0	0	0	0	0	0	0	0	0	44.3463	0	697.038	0	0	0	0	0	0	0	0	0	0	0	0	0
12.95_895.8350m/z	12.95	895.835	PDD	(2S)-2,3-bis(hexadecanoyloxy)propyl icosanoate	0.355918				1.0276	0	0	19.6664	0		12.95_895.8350m/z	0	0	0	0	0	0	0	0	0	0	0	0	0	0	35.0724	0	0	0	0.170246	0	0	0	78.6654	0	0	0	0	0	0	132.43	0	0	0	0
12.95_896.1440m/z	12.95	896.144	PDC	{[(2R,3S,4R,5R)-5-(6-amino-9H-purin-9-yl)-4-hydroxy-2-({[hydroxy({hydroxy[(3R)-3-hydroxy-2,2-dimethyl-3-({2-[(2-{[(2S)-2-methylbutanoyl]sulfanyl}ethyl)carbamoyl]ethyl}carbamoyl)propoxy]phosphoryl}oxy)phosphoryl]oxy}methyl)oxolan-3-yl]oxy}phosphonic acid	0.355918				1.0276	0	0	165.597	0		12.95_896.1440m/z	0	0	0	0	0	0	0	0	0	0	0	0	0	0	0	0	0	0	0	0	0	0	662.386	0	0	0	0	1537.98	0	0	0	0	0	0
12.95_896.9909m/z	12.95	896.991	PDD	Fuc-GM1(d18:1/22:0)	0.355918				1.09997	0	0	135.412	0		12.95_896.9909m/z	0	0	0	0	621.905	0	0	0	0	0	0	0	0	0	577.655	0	1459.82	185.525	0	0	0	541.648	0	0	0	0	1085.71	0	0	874.463	0	0	0	0
12.95_898.9131m/z	12.95	898.913			0.355918				1.34266	0	0	127.609	0		12.95_898.9131m/z	0	0	0	0	0	0	0	0	0	0	0	0	0	0	0	0	0	0	0	0	0	0	0	510.435	132.266	0	0	0	787.335	0	0	0	654.99	0
12.95_975.4874m/z	12.95	975.487	PDC	Arthrobactin	0.355918	0.355918	0	0	1.35442	1.23825	174.133	0	0		12.95_975.4874m/z	0	0	696.531	0	0	0	0	0	0	0	0	0	0	0	0	0	0	0	0	0	0	0	0	0	0	0	0	0	0	0	0	0	0	0
12.98_283.2373m/z	12.98	283.237	PDC	N-[2-(1-Cyclohexen-1-yl)ethyl]-N'-cyclohexylurea	0.355918	0.355918	0	0	1.35442	1.23825	97.654	0	0		12.98_283.2373m/z	0	0	390.616	0	431.543	453.567	0	0	0	0	0	0	0	0	234.449	0	0	0	0	0	0	0	0	0	0	117.768	0	0	451.751	0	415.845	244.881	44.232	470.178
12.98_777.6599m/z	12.98	777.66	PDC	N-Nervonoyl-D-erythro-sphingosylphosphorylcholine	0.355918	0.423143	0	0.133067	1.13422	1.31531	234.035	0	31.1424		12.98_777.6599m/z	0	0	0	936.139	0	0	0	0	0	0	0	0	0	0	0	0	0	0	0	0	0	0	0	0	0	0	0	226.009	0	0	0	0	0	0
12.98_897.8376m/z	12.98	897.838			0.355918	0.355918	0	0	1.21491	1.23842	51.4149	0	0		12.98_897.8376m/z	0	205.66	0	0	1203.35	531.014	0	0	0	0	0	0	0	0	0	0	0	0	0	0	0	0	0	0	0	0	0	0	0	0	114.576	0	0	0
12.98_971.5737m/z	12.98	971.574	PDC	3-((2,6-Dideoxy-3-O-methylhexopyranosyl-(1->4)-2,6-dideoxy-3-O-methylhexopyranosyl-(1->4)-2,6-dideoxy-3-O-methylhexopyranosyl-(1->4)-2,6-dideoxy-3-O-methylhexopyranosyl)oxy)-14-hydroxy-20-oxopregn-5-en-12-yl (2E)-2-methylbut-2-enoate	0.355918				1.09997	0	0	159.753	0		12.98_971.5737m/z	0	0	0	0	1188.01	0	0	0	33.1575	295.397	604.778	552.252	0	0	1255.45	0	0	0	0	0	0	639.011	0	0	135.748	0	0	0	0	717.243	2535.86	0	0	0
13.01_164.9886m/z	13.01	164.989	PDC	5,6-Dihydro-4H-pyrrolo[3,4-d]thiazole	0.355918	0.619626	0	1.92955	1.35442	0.704256	39.1882	0	75.6154		13.01_164.9886m/z	0	0	156.753	0	173.862	0	0	0	92.0943	0	0	0	0	0	0	0	0	0	0	0	0	0	0	0	0	0	0	0	0	0	0	0	48.1564	0
13.09_973.6544m/z	13.09	973.654	PDC	Docosahexaenoylserotonin	0.355918	0.355918	0	0	1.13422	1.37006	367.074	0	0		13.09_973.6544m/z	0	0	0	1468.3	0	0	0	0	0	0	0	0	0	0	0	0	0	0	0	0	0	0	0	0	0	0	0	0	0	0	0	0	0	0
13.14_298.3462m/z	13.14	298.346	PDA	Ethylhexadecyldimethylammonium cation	0.355918	0.355918	0	0	1.35442	1.23825	28.5146	0	0		13.14_298.3462m/z	0	0	114.058	0	0	0	0	0	0	0	0	0	0	0	0	0	0	0	0	0	0	0	0	0	0	0	0	0	0	0	0	361.672	0	0
13.20_149.0155m/z	13.2	149.016	PDC	hydrate magnesium silane	0.355918	0.819735	0	0.708246	1.40532	1.00852	45.8314	0	32.46		13.20_149.0155m/z	183.326	0	0	0	0	0	0	0	0	0	195.269	0	0	0	0	0	0	0	0	0	0	0	0	0	0	0	0	0	0	0	0	0	0	0
13.22_330.2400n	13.22	331.247	PDA	(9Z)-5,8,11-Trihydroxyoctadec-9-enoic acid	0.355918	0.355918	0	0	1.40532	1.38068	159.753	0	0		13.22_330.2400n	639.013	0	0	0	0	791.31	0	0	0	0	0	0	0	0	0	0	532.273	0	0	0	0	0	0	0	0	0	0	0	2718.9	0	0	0	0	0
13.28_260.1672m/z	13.28	260.167			0.355918	0.355918			1.09997	0.989854	0	36.4255	16.9063		13.28_260.1672m/z	0	0	0	0	0	68.9066	0	0	0	0	0	72.8846	0	66.7364	0	54.2306	0	0	0	0	0	145.702	0	0	86.5894	95.5253	0	0	0	0	0	0	28.3546	0
13.30_310.2111n	13.3	311.218			0.355918	0.355918			1.34266	0.979853	0	216.559	86.5163		13.30_310.2111n	0	0	0	0	0	0	1076.68	0	0	0	0	0	0	0	0	0	0	0	247.923	144.569	0	0	0	866.238	0	0	94.8028	0	529.182	0	0	0	0	0
13.38_164.9885m/z	13.38	164.988	PDD	2-(2-Bromo-5-fluorophenyl)-1,3-benzoxazol-5-ylamine	0.355918	0.356126	0	2144.59	1.13422	0.979562	0.0242837	0	52.0785		13.38_164.9885m/z	0	0	0	0.0971348	0	0	0	216.347	0	0	0	0	0	0	0	0	0	0	0	0	0	0	0	0	0	0	0	0	0	0	0	0	0	0
13.41_391.2461n	13.41	392.253	PDA	2,4,6-Tris(4-morpholinylmethyl)phenol	0.355918	0.355918	0	0	1.35442	1.23825	48.0264	0	0		13.41_391.2461n	0	0	192.106	0	0	0	0	0	0	0	7.35891	472.292	0	0	0	262.918	0	0	0	0	0	0	0	0	138.902	0	0	0	0	0	0	0	0	0
13.41_946.5731m/z	13.41	946.573	PDC	Psychotrine	0.355918	0.355918	0	0	1.13422	1.37006	195.675	0	0		13.41_946.5731m/z	0	0	0	782.699	0	0	0	0	160.357	0	0	0	0	0	0	0	0	0	0	0	0	0	0	0	0	68.9819	0	0	0	0	0	0	0	0
13.44_833.0642m/z	13.44	833.064			0.355918	0.357745	0	0.00407709	1.40532	1.37924	28.144	0	0.114746		13.44_833.0642m/z	112.576	0	0	0	0	0	482.912	0	0	0	0	0	0	0	0	0	529.483	0	0	0	0	0	0	0	0	0	0	0	0	0	0	0	0	0
13.46_332.3305m/z	13.46	332.33	PDA	Benzyldimethyltetradecylammonium cation	0.355918				1.09997	0	0	89.1529	0		13.46_332.3305m/z	0	0	0	0	0	0	0	0	0	266.961	0	0	0	0	1320.63	0	0	0	576.04	162.006	0	356.612	0	0	4743.92	0	0	0	0	0	0	0	0	0
13.54_454.8672m/z	13.54	454.867	PDD	3,6-Dichlorophthalic anhydride	0.355918	0.355918	0	0	1.13422	1.37006	9.3569	0	0		13.54_454.8672m/z	0	0	0	37.4276	134.876	85.2309	0	0	0	0	0	0	39.0941	0	0	0	0	0	86.4227	0	0	0	0	0	0	0	91.3244	0	0	84.0822	0	0	0	15.5556
13.60_497.3840m/z	13.6	497.384	PDC	Matrine	0.355918	0.355918	0	0	1.13422	1.37006	72.8481	0	0		13.60_497.3840m/z	0	0	0	291.392	0	0	0	0	0	0	0	0	0	0	0	1684	0	0	0	0	0	0	0	0	0	0	0	0	0	0	0	0	0	0
13.71_280.1981m/z	13.71	280.198			0.355918	0.355918			1.0276	1.20735	0	35.0354	34.108		13.71_280.1981m/z	0	0	0	0	0	144.727	0	0	130.653	0	105.953	98.8004	0	0	147.43	0	0	122.474	156.956	0	0	0	140.142	0	0	0	0	0	0	0	0	0	0	128.641
13.71_378.1075m/z	13.71	378.108	PDC	1-(1,6-dihydroxy-3-methyl-8-{[3,4,5-trihydroxy-6-(hydroxymethyl)oxan-2-yl]oxy}naphthalen-2-yl)ethan-1-one	0.355918	0.134189			1.09997	1.4673	0	4.77865	40.2455		13.71_378.1075m/z	0	0	0	0	0	0	0	20.0984	10.8011	0	11.1541	0	0	0	0	0	0	0	0	57.3966	0	19.1146	0	0	0	0	0	0	0	0	0	0	0	0
13.76_284.3304m/z	13.76	284.33	PDA	Hexadecyltrimethylammonium cation	0.355918				1.34266	0	0	9.65493	0		13.76_284.3304m/z	0	0	0	0	0	0	0	0	0	0	0	0	0	0	0	0	0	0	0	0	0	0	0	38.6197	77934	0	0	0	0	0	0	306.613	0	0
13.84_337.2704m/z	13.84	337.27	PDC	Methyl 12-hydroxystearate	0.355918				1.18916	0	0	35.9486	0		13.84_337.2704m/z	0	0	0	0	0	0	0	0	0	0	0	0	0	0	0	0	0	0	0	0	143.794	0	0	0	0	0	0	0	0	0	0	0	0	0
13.87_279.1939m/z	13.87	279.194	PDC	1,7-Dioxacycloheptadecan-8-one	0.355918	0.0184426			1.34266	1.98062	0	35.6976	203.816		13.87_279.1939m/z	0	0	0	0	70.1717	0	67.0572	0	74.6448	173.329	16.9029	0	631.563	0	0	0	1016.96	643.049	0	0	0	0	0	142.791	0	557.993	731.9	0	163.145	0	0	580.423	0	294.136
13.95_394.3553n	13.95	395.363			0.355918	0.592011	0	0.392187	1.13422	1.1748	85.2177	0	33.4213		13.95_394.3553n	0	0	0	340.871	0	0	0	0	0	0	0	0	0	0	0	0	0	0	0	0	0	0	0	0	0	0	0	0	0	0	0	0	0	0
13.95_435.2039m/z	13.95	435.204	PDC	Latrunculin A	0.355918	0.355918	0	0	1.40532	1.38068	29.4644	0	0		13.95_435.2039m/z	117.858	0	0	0	0	0	71.2813	0	0	0	0	0	0	0	0	0	0	0	0	0	0	0	0	0	13.6741	0	84.7242	94.8294	0	0	109.841	0	41.6583	0
14.00_277.1192m/z	14	277.119	PDC	5-tert-Butyl-2-hydroxybenzophenone	0.355918	0.250833			1.18916	1.16506	0	2.30778	67.9753		14.00_277.1192m/z	0	0	0	0	0	0	0	0	0	0	0	0	0	0	0	0	0	0	0	0	9.23112	0	0	0	0	0	269.757	0	0	0	0	0	0	63.3304
14.05_153.9481n	14.05	154.955			0.355918	0.0411604			1.34266	1.87707	0	5281.24	14206.1		14.05_153.9481n	0	0	0	0	0	0	4766.57	0	0	0	0	0	0	0	0	0	0	0	0	0	0	0	0	21125	0	9835.39	23418.6	6658	0	5823.69	12819.8	24299.2	0	8656.86
14.14_227.1999m/z	14.14	227.2	PDA	1-(2-Ethyl-2-methyltetrahydro-2H-pyran-4-yl)-1-hexanone	0.355918	0.355918	0	0	1.13422	1.37006	14.2749	0	0		14.14_227.1999m/z	0	0	0	57.0997	58.1024	0	0	242.606	174.786	0	0	16.4947	1147.37	0	0	0	225.402	0	0	0	0	0	0	0	202.977	0	0	311.593	0	0	137.247	6.43645	162.613	0
14.56_251.1635m/z	14.56	251.163	PDA	3,5-Di-tert-butyl-4-hydroxybenzoic acid	0.355918	0.620036	0	2.32009	1.40532	0.799336	65.5073	0	151.983		14.56_251.1635m/z	262.029	0	0	0	45.471	0	144.156	0	0	0	12.6167	0	0	0	0	0	0	0	0	81.149	0	0	0	0	91.8865	91.8838	0	0	0	119.113	0	0	284.717	0
14.62_371.3262m/z	14.62	371.326	PDC	docosan-1-ol	0.355918				1.09997	0	0	1065.69	0		14.62_371.3262m/z	0	0	0	0	0	0	0	0	0	0	0	0	0	0	0	0	0	0	0	0	0	4262.78	0	0	4493.61	0	0	0	0	0	0	0	0	0
14.64_305.2078m/z	14.64	305.208	PDC	16-Heptadecyn-4-one, 1,2-dihydroxy-	0.355918	0.355918	0	0	1.40532	1.38068	64.8099	0	0		14.64_305.2078m/z	259.239	0	0	0	116.748	0	0	0	0	0	0	0	0	0	0	0	0	0	0	0	0	0	0	0	26.9872	0	0	0	142.501	0	0	0	0	0
14.67_398.2427n	14.67	399.25	PDA	Tris(2-butoxyethyl) phosphate	0.355918	0.731179	0	0.588101	1.13422	1.02426	1591.28	0	935.835		14.67_398.2427n	0	0	0	6365.13	1710.84	0	0	14785	0	0	0	0	0	0	0	0	0	5478.67	0	0	0	0	0	0	0	0	10731.4	16647	1218.35	0	1620.45	6720.48	0	0
14.67_427.2896m/z	14.67	427.29	PDC	[(2R)-3-[(4Z,7Z,10Z,13Z,16Z,19Z)-docosa-4,7,10,13,16,19-hexaenoyloxy]-2-[(15Z)-tetracos-15-enoyloxy]propoxy]phosphonic acid	0.355918	0.355918	0	0	1.13422	1.37006	26.6177	0	0		14.67_427.2896m/z	0	0	0	106.471	0	0.523615	0	0	0	0	0	0	0	0	0	0	0	0	0	0	0	0	0	0	0	0	0	0	0	0	0	0	0	0
14.67_566.4294m/z	14.67	566.429	PDD	3-(Dodecylsulfanyl)propanoic acid	0.355918	0.355918	0	0	1.13422	1.37006	69.6413	0	0		14.67_566.4294m/z	0	0	0	278.565	0	0	0	0	0	0	0	0	0	0	0	0	0	0	0	0	0	0	0	0	0	0	0	0	0	0	0	0	0	0
14.72_279.2310m/z	14.72	279.231	OL2b	Gamma-Linolenic Acid	0.355918	0.355918	0	0	1.40532	1.38068	1.23062	0	0		14.72_279.2310m/z	4.92249	0	0	0	158.022	0	0	0	0	0	0	0	0	255.471	0	0	0	0	0	0	0	0	0	0	0	0	390.935	58.9118	0	0	0	0	577.132	0
14.80_257.2348n	14.8	258.242	PDA	2S-Amino-4E-pentadecene-1,3R-diol	0.355918	0.861105	0	0.793037	1.40532	1.06643	241.959	0	191.883		14.80_257.2348n	967.837	0	0	0	554.245	73.9695	0	0	0	524.612	0	0	102.478	0	0	0	0	0	0	0	0	0	0	0	0	0	0	345.152	75.4943	115.857	0	0	0	0
14.80_338.2275m/z	14.8	338.228			0.355918				1.18916	0	0	22.0268	0		14.80_338.2275m/z	0	0	0	0	0	0	0	0	0	0	0	0	0	0	0	0	0	0	0	0	88.107	0	0	0	0	0	0	0	0	0	0	0	0	0
14.85_217.0153m/z	14.85	217.015	PDC	1-(4-Hydroxyphenyl)-4,5-dihydro-1H-1,2,3,4-tetrazole-5-thione	0.355918	0.355918			1.34266	1.20735	0	310.552	1091.41		14.85_217.0153m/z	0	0	0	0	0	0	0	0	0	0	0	0	0	0	0	0	0	0	0	0	0	0	0	1242.21	0	0	3414.24	197.981	0	94.8408	5910.63	4089.96	0	0
15.06_399.2136m/z	15.06	399.214	PDA	(E)-5-[(1S,4aR,8aR)-2-Formyl-5,5,8a-trimethyl-1,4,4a,6,7,8-hexahydronaphthalen-1-yl]-3-(acetyloxymethyl)pent-2-enoic acid	0.355918	0.355918			1.34266	1.20735	0	180.555	5.76092		15.06_399.2136m/z	0	0	0	0	0	0	0	709.975	0	0	7.86836	0	0	0	0	0	0	0	0	864.996	0	0	0	722.219	0	0	0	503.587	0	0	0	0	0	0
15.06_475.2204m/z	15.06	475.22	PDC	Propanoic acid, 2-[[4-[2-[[[(2,4-difluorophenyl)amino]carbonyl]heptylamino]ethyl]phenyl]thio]-2-methyl-	0.355918	0.355918	0	0	1.35442	1.23825	62.7783	0	0		15.06_475.2204m/z	0	0	251.113	0	0	0	0	0	0	0	0	0	0	246.466	0	0	0	0	0	0	0	0	0	0	0	0	0	0	0	0	0	0	0	0
15.12_669.4189m/z	15.12	669.419	PDC	Acrylfentanyl	0.355918	0.154047			1.18916	1.45549	0	33.668	682.595		15.12_669.4189m/z	0	0	0	0	0	403.314	0	0	0	0.0508293	0	0	0	0	0	0	0	0	229.765	288.495	134.672	0	0	0	0	0	0	133.293	600.296	0	0	0	494.913	0
15.12_713.4449m/z	15.12	713.445	PDC	(2E,4E)-12-Hydroxy-13-(hydroxymethyl)-14-methoxy-3,5,7-trimethyl-14-oxotetradeca-2,4-dienoic acid	0.355918	0.864637	0	1.29048	1.21491	0.546588	40.7826	0	52.629		15.12_713.4449m/z	0	163.13	0	0	0	869.642	0	0	0	212.051	0	0	0	0	0	243.327	0	302.783	0	0	0	0	0	0	0	0	0	0	0	0	74.5775	55.8047	0	0
15.14_266.2552m/z	15.14	266.255			0.355918	0.355918	0	0	1.40532	1.38068	53.7587	0	0		15.14_266.2552m/z	215.035	0	0	0	35.9138	0	62.9197	0	0	42.0939	64.8309	34.7972	0	0	144.566	0	0	130.062	24.4007	10.6239	0	0	0	0	0	0	0	0	0	0	0	0	0	0
15.27_752.8564m/z	15.27	752.856			0.355918	0.355918			1.34266	1.20735	0	1381.06	756.742		15.27_752.8564m/z	0	0	0	0	0	0	0	0	0	0	0	0	0	0	0	0	0	0	0	0	0	0	0	5524.23	0	0	0	8420.05	0	0	0	9832.17	0	0
15.30_149.0140m/z	15.3	149.014	PDC	5-(aziridin-1-yl)-2,4-dinitrobenzamide	0.355918	0.355918	0	0	1.13422	1.37006	37.7162	0	0		15.30_149.0140m/z	0	0	0	150.865	0	0	0	0	0	0	0	0	0	0	0	0	0	0	0	0	0	0	0	0	0	0	140.035	0	0	0	0	0	0	0
15.30_149.0155m/z	15.3	149.016	PDC	hydrate magnesium silane	0.355918	0.355918	0	0	1.13422	1.37006	42.1256	0	0		15.30_149.0155m/z	0	0	0	168.502	0	0	0	0	0	0	0	0	193.675	0	0.00673558	0	0	362.33	0	0	0	0	0	0	0	0	0	0	0	0	0	0	0	0
15.35_449.3599m/z	15.35	449.36	PDA	2-Ethylhexyl sebacate	0.355918				1.09997	0	0	347.168	0		15.35_449.3599m/z	0	0	0	0	0	0	0	0	0	0	0	0	0	0	0	0	0	0	0	0	0	1388.67	0	0	0	0	0	0	0	0	0	0	0	0
15.35_517.3710m/z	15.35	517.371	PDC	3,6,9,12,15,18,21-heptaoxatritriacontan-1-ol	0.355918	0.355918	0	0	1.13422	1.37006	74.2265	0	0		15.35_517.3710m/z	0	0	0	296.906	0	0	279.278	0	295.449	0	0	0	0	0	0	0	0	0	0	0	0	0	0	0	0	0	0	0	0	0	0	0	0	0
15.40_772.8826m/z	15.4	772.883			0.355918	0.355918			1.34266	0.979853	0	211.172	1808.37		15.40_772.8826m/z	0	0	0	0	0	0	0	0	0	0	0	0	0	0	0	0	0	0	4374.12	0	0	0	0	844.69	0	0	0	0	0	0	490.291	0	0	0
15.43_279.6091m/z	15.43	279.609	PDC	N-[4-[[6-Methoxy-7-[3-(4-morpholinyl)propoxy]-4-quinazolinyl]amino]phenyl]benzamide	0.355918				1.09997	0	0	47.8106	0		15.43_279.6091m/z	0	0	0	0	0	0	0	0	0	0	0	0	0	0	0	0	0	0	0	0	0	191.242	0	0	0	0	0	0	0	0	0	0	0	0
15.43_333.2757m/z	15.43	333.276	PDA	8,15-Labdanediol	0.355918	0.53153	0	0.305917	1.35442	1.03429	58.9065	0	18.0205		15.43_333.2757m/z	0	0	235.626	0	0	0	0	0	0	0	0	0	0	0	0	0	0	0	0	0	0	0	0	0	0	0	0	0	0	0	0	0	0	0
15.43_419.2763m/z	15.43	419.276	PDA	Prostaglandin F2.alpha. isopropyl ester	0.355918	0.355918	0	0	1.13422	1.37006	452.428	0	0		15.43_419.2763m/z	0	0	0	1809.71	0	0	0	0	0	0	0	884.714	0	0	75.323	630.234	0	0	0	0	0	0	0	0	0	0	0	0	0	0	0	0	0	0
15.43_580.3412m/z	15.43	580.341	PDC	Piberaline	0.355918	0.355918	0	0	1.21491	1.23842	112.807	0	0		15.43_580.3412m/z	0	451.227	0	0	0	0	0	0	0	0	0	0	0	0	404.778	0	0	0	0	0	0	0	0	0	0	0	0	0	0	0	0	0	589.601	0
15.45_387.0957m/z	15.45	387.096	PDC	Eszopiclone N-oxide	0.355918	0.819519	0	0.707932	1.21491	0.599982	76.3338	0	54.0391		15.45_387.0957m/z	0	305.335	0	0	0	0	12.3659	0	0	0	0	0	0	0	0	32.2545	0	0	0	0	0	0	0	0	0	0	0	0	0	0	34.7526	0	0	52.6121
15.48_210.1981n	15.48	211.205	PDC	Tetradecahydrocyclododeca[c]furan	0.355918				1.18916	0	0	236.023	0		15.48_210.1981n	0	0	0	0	0	0	0	0	5425.55	2900.37	0	3467.61	0	0	0	0	0	0	0	0	944.091	0	0	0	0	0	0	0	0	0	0	0	0	0
15.48_325.2257m/z	15.48	325.226	PDC	methyl N-hexyl-N-[2-(hexylamino)ethyl]carbamate	0.355918				1.09997	0	0	274.355	0		15.48_325.2257m/z	0	0	0	0	0	0	0	0	0	0	0	0	0	0	0	0	0	0	0	0	0	1097.42	0	0	0	0	0	0	0	0	0	0	0	0
15.48_341.2082m/z	15.48	341.208	OL2a	Glycerol-Myristate	0.355918	0.355918	0	0	1.40532	1.38068	1301.55	0	0		15.48_341.2082m/z	5206.21	0	0	0	3246.55	0	0	0	3968.73	0	0	0	0	0	0	0	0	0	0	0	0	0	0	0	0	0	0	0	0	0	0	0	0	0
15.48_382.1850m/z	15.48	382.185	PDC	6-Hydroxyeurycomalactone	0.355918	0.355918	0	0	1.40532	1.38068	67.4473	0	0		15.48_382.1850m/z	269.789	0	0	0	0	0	0	0	0	0	0	0	0	0	0	0	0	0	0	0	0	0	0	0	0	0	0	0	0	0	0	0	0	0
15.48_507.3292m/z	15.48	507.329	PDC	(2-aminoethoxy)[2-hydroxy-3-(nonadec-9-enoyloxy)propoxy]phosphinic acid	0.355918	0.355918	0	0	1.40532	1.38068	58.4645	0	0		15.48_507.3292m/z	233.858	0	0	0	0	0	0	0	0	0	0	255.568	0	452.537	0	0	468.89	0	1776.11	0	0	0	0	0	0	0	0	0	0	0	0	0	0	0
15.48_725.4173m/z	15.48	725.417	PDC	[(2R)-2-{[(6E,8E,11E)-5-hydroxyicosa-6,8,11-trienoyl]oxy}-3-(tetradecanoyloxy)propoxy]phosphonic acid	0.355918				1.09997	0	0	0.627241	0		15.48_725.4173m/z	0	0	0	0	0	0	0	0	0	0	0	0	0	0	0	0	0	0	0	0	0	2.50896	0	0	0	0	0	0	0	0	0	0	0	0
15.53_249.0413m/z	15.53	249.041	PDC	5-[(4-methoxyphenyl)methylidene]-1,3-thiazolidine-2,4-dione	0.355918	0.355918			1.0276	0.989854	0	51.6536	71.1331		15.53_249.0413m/z	0	0	0	0	0	0	0	28.2886	0	0	0	0	0	0	583.916	0	0	0	0	0	0	0	206.615	0	160.849	0	0	0	155.579	697.179	0	0	163.149	98.0294
15.64_469.2489n	15.64	470.256			0.355918	0.355918			1.18916	0.989854	0	5.91309	8.69217		15.64_469.2489n	0	0	0	0	0	0	0	142.159	107.622	0	198.413	0	0	0	116.554	54.3975	0	0	0	0	23.6523	0	0	0	7.18466	0	0	0	0	0	0	27.9888	0	0
15.69_357.2993m/z	15.69	357.299	PDA	Monoelaidin	0.355918				1.18916	0	0	58.9635	0		15.69_357.2993m/z	0	0	0	0	0	0	0	0	0	45.5988	0	223.425	0	0	0	0	0	0	0	0	235.854	0	0	0	0	0	0	0	0	0	0	0	0	0
15.69_944.7969m/z	15.69	944.797	PDD	(2S)-1-[(4Z,7Z,10Z,13Z,16Z,19Z)-docosa-4,7,10,13,16,19-hexaenoyloxy]-3-(tetradecanoyloxy)propan-2-yl (15Z)-tetracos-15-enoate	0.355918				1.34266	0	0	39.7716	0		15.69_944.7969m/z	0	0	0	0	0	0	0	0	0	0	0	3129.42	0	0	0	0	0	0	0	0	0	0	0	159.086	0	0	0	0	0	0	0	0	0	0
15.74_249.0250m/z	15.74	249.025	PDC	2-Chloro-N-[4-(4-methylphenyl)-1,3-thiazol-2-yl]acetamide	0.355918	0.272908			1.34266	1.13537	0	143.794	144.853		15.74_249.0250m/z	0	0	0	0	0	0	0	0	0	0	0	0	0	0	0	42.6234	0	0	0	0	0	0	0	575.175	0	0	0	0	0	157.911	0	0	0	0
15.77_329.2444m/z	15.77	329.244	OL2b	Dihomo-Gamma-Linolenic Acid	0.355918	0.293502	0	3.76492	1.40532	1.2727	62.6271	0	235.786		15.77_329.2444m/z	250.509	0	0	0	256.619	0	209.522	0	730.343	0	0	0	393.603	0	0	0	99.2518	0	0	0	0	0	0	0	0	60.5978	0	634.621	0	0	110.821	33.6617	37.6427	0
15.77_359.2549m/z	15.77	359.255	PDC	5.beta.-Pregnane-3.alpha.,17.alpha.,20.alpha.-triol	0.355918	0.355918	0	0	1.35442	1.23825	46.083	0	0		15.77_359.2549m/z	0	0	184.332	0	0	0	0	0	0	0	0	0	180.64	0	0	0	0	0	0	0	0	0	0	0	0	0	0	0	0	0	0	0	0	0
15.77_538.4077n	15.77	539.415	PDC	Octapropylene glycol monobutyl ether	0.355918				1.34266	0	0	60.6605	0		15.77_538.4077n	0	0	0	0	0	0	0	0	114.135	0	0	0	0	0	0	0	0	0	0	0	0	0	0	242.642	0	0	0	845.974	0	0	0	0	0	0
15.79_209.0328m/z	15.79	209.033	PDC	4-(2-oxoethylidene)-1,2,3,4-tetrahydropyridine-2,6-dicarboxylate	0.355918	0.202391			1.34266	1.29383	0	395.593	784.931		15.79_209.0328m/z	0	0	0	0	0	0	0	0	0	0	0	0	0	0	0	0	0	0	0	0	0	0	0	1582.37	0	0	2938.39	0	0	1517.49	0	2091.83	0	0
15.82_536.2281m/z	15.82	536.228	PDC	Gossypol	0.355918				1.09997	0	0	89.3107	0		15.82_536.2281m/z	0	0	0	0	0	0	0	0	0	0	0	0	0	0	0	0	34.9883	0	0	0	0	357.243	0	0	0	0	0	0	0	0	0	0	0	0
15.84_90.0913m/z	15.84	90.0913	PDC	2-Buten-1-ol	0.355918	0.355918	0	0	1.40532	1.38068	0.267735	0	0		15.84_90.0913m/z	1.07094	0	0	0	0	161.962	0	0	0	0	0	0	0	0	0	0	0	0	0	32.6205	0	0	0	0	318.121	0	51.5735	0	38.2238	0	80.0969	17.4053	0	0
15.89_759.8643m/z	15.89	759.864			0.355918	0.355918			1.34266	0.979853	0	1879.5	8047.72		15.89_759.8643m/z	0	0	0	0	0	0	0	0	0	0	0	0	0	0	0	0	0	0	0	0	0	0	0	7518	0	0	0	0	0	0	0	20889.9	0	0
15.92_309.2755m/z	15.92	309.276	PDC	8-(2-octylcyclopropyl)octanoate	0.355918				1.18916	0	0	3.53652	0		15.92_309.2755m/z	0	0	0	0	0	156.972	0	0	0	0	0	0	0	0	0	0	0	0	0	0	14.1461	0	0	0	0	0	0	0	0	0	0	0	0	0
15.94_197.0104m/z	15.94	197.01	PDC	Saccharine	0.355918	0.0548324			1.34266	1.76021	0	5062.92	6788.4		15.94_197.0104m/z	0	0	0	0	0	0	0	0	0	0	0	0	0	0	0	0	0	0	0	0	0	0	0	20251.7	0	8058.37	27252.8	16469.8	0	23607.1	40643.7	27190.6	0	0
15.94_508.3975n	15.94	509.405			0.355918				1.34266	0	0	206.214	0		15.94_508.3975n	0	0	0	0	0	0	0	0	0	0	0	0	0	0	0	0	0	0	0	0	0	0	0	824.854	0	0	0	876.34	0	0	0	0	0	0
15.97_150.9897m/z	15.97	150.99	PDC	1-oxo-2,4,5-trioxa-1lambda5-phosphabicyclo[1.1.1]pentane-3-carbonitrile	0.355918	0.671566	0	1.84087	1.21491	0.738543	131.185	0	241.495		15.97_150.9897m/z	0	524.741	0	0	0	0	0	0	0	0	8.87737	0	0	0	0	0	0	140.135	0	0	0	0	0	0	0	0	56.6282	217.917	255.624	0	263.03	0	0	0
15.97_356.0690m/z	15.97	356.069	PDC	Glafenin	0.355918	0.355918	0	0	1.21491	1.23842	61.6053	0	0		15.97_356.0690m/z	0	246.421	0	0	0	0	0	0	0	0	0	0	0	292.586	0	0	0	0	0	0	0	0	0	0	214.62	0	0	0	0	0	0	0	0	0
15.97_382.7533m/z	15.97	382.753			0.355918	0.599911	0	2.48025	1.35442	1.13843	0.72867	0	1.80729		15.97_382.7533m/z	0	0	2.91468	0	0	0	0	0	0	0	0	0	0	231.503	123.656	0	0	0.546361	0	0	0	0	0	0	0	0	0	0	0	0	0	0	0	0
16.02_237.0259m/z	16.02	237.026	PDC	2-Chloro-N-(3-cyano-4,5,6,7-tetrahydro-1-benzothien-2-yl)acetamide	0.355918	0.00514718			1.34266	2.16187	0	70.6426	780.046		16.02_237.0259m/z	0	0	0	0	0	0	333.43	0	0	0	100.937	0	0	0	824.229	624.541	0	0	0	16.0543	0	0	0	282.571	281.336	0	1157.9	0	0	0	1596.77	1140.29	0	475.417
16.02_399.2102m/z	16.02	399.21	PDA	His-Ser-Arg	0.355918	0.355918			1.34266	1.20735	0	315.414	910.839		16.02_399.2102m/z	0	0	0	0	1544.93	0	1060.92	0	0	0	0	1304.22	915.87	0	0	0	0	0	0	94.3069	0	0	0	1261.66	0	0	49.0103	0	84.3266	0	0	278.488	0	0
16.07_178.9998m/z	16.07	179	PDC	N-(2-Chloro-4-nitrophenyl)acetamide	0.355918	0.466961	0	4.82979	1.35442	0.769446	41.7943	0	201.858		16.07_178.9998m/z	0	0	167.177	0	0	0	0	87.968	0	0	0	0	0	0	492.126	0	18.1734	0	595.896	0	0	0	0	0	157.2	331.357	544.224	594.709	0	187.261	494.869	207.844	0	347.485
16.07_457.2560m/z	16.07	457.256	PDC	Trp-Ile-Arg	0.355918	0.355918			1.34266	0.979853	0	51.8191	26.9143		16.07_457.2560m/z	0	0	0	0	0	0	0	0	0	0	0	0	0	0	0	0.452437	0	58.5392	0	276.221	0	0	0	207.276	0	0	1547.71	0	5.98023	855.681	0	0	0	0
16.17_478.3290m/z	16.17	478.329	PDA	1-Palmitoyl-sn-glycero-3-phosphocholine	0.355918	0.355918	0	0	1.40532	1.38068	63.7205	0	0		16.17_478.3290m/z	254.882	0	0	0	0	0	0	0	0	0	0	0	0	0	0	0	0	0	0	0	0	0	0	0	0	0	0	0	0	0	0	0	0	0
16.19_238.0781m/z	16.19	238.078	PDC	4-Chloro-N-(4-isopropylphenyl)benzamide	0.355918	0.624329	0	1.72914	1.35442	0.617646	33.0628	0	57.1701		16.19_238.0781m/z	0	0	132.251	0	0	0	0	0	0	0	0	0	0	0	0	0	126.791	0	0	0	0	0	0	0	0	0	0	0	0	0	177.954	0	0	0
16.22_552.6348m/z	16.22	552.635			0.355918	0.355918			1.18916	0.989854	0	174.93	95.3176		16.22_552.6348m/z	0	0	0	0	0	20.4126	436.25	0	67.5605	0	0	0	0	0	3745.38	195.86	0	0	0	0	699.72	0	0	0	0	0	0	0	0	0	0	0	141.713	52.2109
16.25_756.8694m/z	16.25	756.869	PDD	[({2-[bis(diphosphonomethyl)amino]ethyl}(diphosphonomethyl)amino)(phosphono)methyl]phosphonic acid	0.355918	0.163701			1.34266	1.41172	0	267.986	733.533		16.25_756.8694m/z	0	0	0	0	0	0	0	0	0	0	0	0	0	0	0	2487.56	0	0	304.732	0	0	0	0	1071.94	0	677.619	1345.8	1037.9	0	0	4655.13	435.634	391.576	0
16.27_148.9831m/z	16.27	148.983			0.355918	0.355918	0	0	1.13422	1.37006	0.155815	0	0		16.27_148.9831m/z	0	0	0	0.623259	0	0	0	0	0	0	0	0	0	0	0	0	0	0	0	0	0	0	0	0	0	0	0	0	0	0	0	0	0	0
16.37_157.9439n	16.37	158.951			0.355918	0.355918			1.34266	0.979853	0	48.7703	839.586		16.37_157.9439n	0	0	0	0	0	0	0	0	0	0	0	0	0	0	0	0	0	0	0	0	0	0	0	195.081	0	0	0	0	0	0	0	2465.51	0	0
16.37_339.2200m/z	16.37	339.22	PDC	3-(Dodecylsulfonyl)propanoic acid	0.355918	0.411189	0	8.97031	1.13422	0.912565	7.10747	0	63.7562		16.37_339.2200m/z	0	0	0	28.4299	0	0	0	0	0	0	0	49.8274	0	0	0	0	0	0	0	0	0	0	0	0	0	0	0	0	0	0	0	0	0	0
16.47_951.8061m/z	16.47	951.806			0.355918	0.125213			1.34266	1.50127	0	31078.2	24891.5		16.47_951.8061m/z	0	0	0	0	18055.7	0	0	0	0	0	0	0	0	0	0	0	0	0	0	0	0	0	0	124313	59770.1	27670.1	138353	96753.2	0	125590	122751	142049	0	0
16.50_354.2077n	16.5	355.215	PDC	Pipenzolate cation	0.355918	0.553558	0	2.95992	1.13422	0.810655	80.8899	0	239.427		16.50_354.2077n	0	0	0	323.56	0	0	0	401.16	0	0	0	0	0	0	47.6906	465.955	0	0	0	453.297	0	0	0	0	0	0	0	0	0	0	0	0	0	0
16.60_320.2462m/z	16.6	320.246	PDC	5.beta.-Pregnane-3.alpha.,17.alpha.,20.alpha.-triol	0.355918	0.355918	0	0	1.35442	1.23825	33.4122	0	0		16.60_320.2462m/z	0	0	133.649	0	0	56.4356	0	930.845	0	717.39	148.019	1725.96	0	0	430.913	852.919	0	0	56.6443	1292.32	0	0	0	0	0	0	0	0	0	0	0	0	0	0
16.63_603.4444m/z	16.63	603.444	PDC	5,9-dimethyl-14-methylidenetetracyclo[11.2.1.0?,??.0?,?]hexadecane-5-carboxylate	0.355918	0.355918	0	0	1.13422	1.37006	785.107	0	0		16.63_603.4444m/z	0	0	0	3140.43	0	0	0	0	0	0	0	0	238.533	0	0	0	0	0	0	0	0	0	0	0	343.392	0	0	0	0	0	0	0	0	293.659
16.70_447.2217m/z	16.7	447.222	PDC	3-[3-(3-{[1-(2,3-dihydro-1H-inden-2-yl)-2-methylpropan-2-yl]amino}-2-hydroxypropoxy)-4,5-difluorophenyl]propanoic acid	0.355918	0.0755612			1.34266	1.64992	0	41.288	49.3025		16.70_447.2217m/z	0	0	0	0	0	0	0	0	0	0	0	0	0	0	0	15.2211	0	0	0	0	0	0	0	165.152	0	0	0	0	0	0	0	0	305.028	310.171
16.73_241.1767m/z	16.73	241.177	PDC	Diethylene glycol 2-ethylhexyl ether	0.355918	0.355918			1.18916	0.989854	0	9.41527	27.2022		16.73_241.1767m/z	0	0	0	0	0	0	0	0	0	0	184.137	323.32	0	0	0	0	166.28	0	0	0	37.6611	0	0	0	175.836	0	188.708	284.529	5.24541	0	0	78.852	93.358	0
16.75_268.9933m/z	16.75	268.993	PDC	2-[(5-Amino-1,3,4-thiadiazol-2-yl)sulfanyl]-N-cyclopropylacetamide	0.355918				1.34266	0	0	82.7864	0		16.75_268.9933m/z	0	0	0	0	0	0	0	0	0	0	0	0	0	0	0	0	0	0	0	0	0	0	0	331.146	0	0	0	0	0	0	0	0	0	0
16.78_317.9874m/z	16.78	317.987	PDD	N-(4-Bromo-2-fluorophenyl)-2,2-dimethylpropanamide	0.355918				1.18916	0	0	54.9903	0		16.78_317.9874m/z	0	0	0	0	0	0	0	0	0	0	982.82	0	0	6.68656	0	0	0	0	0	0	219.961	0	0	0	1034.56	0	0	45.2791	147.192	238.374	580.471	0	0	0
16.78_391.4741m/z	16.78	391.474			0.355918	0.244279	0	14.7437	1.13422	1.22628	28.2965	0	417.196		16.78_391.4741m/z	0	0	0	113.186	0	0	0	0	0	0	0	0	0	0	0	0	0	0	0	0	0	0	0	0	0	0	0	0	940.637	0	0	0	0	305.186
16.80_197.1144m/z	16.8	197.114	PDC	9-Hydroxynonanoic acid	0.355918	0.355918			1.34266	0.989854	0	17.8577	138.786		16.80_197.1144m/z	0	0	0	0	174.35	0	395.853	0	0	0	178.775	0	0	0	0	0	0	98.9544	0	0	0	0	0	71.4307	497.37	0	0	0	292.677	0	0	0	0	0
16.90_459.1358m/z	16.9	459.136	PDC	1-Hydroxypyrene	0.355918	0.295813			1.09997	1.14075	0	232.541	369.196		16.90_459.1358m/z	0	0	0	0	0	1045.19	0	182.538	0	0	0	0	0	0	0	0	0	0	0	0	0	930.163	0	0	0	0	0	0	0	0	364.203	0	433.211	23.4331
16.98_323.2250m/z	16.98	323.225			0.355918	0.861624	0	1.27191	1.13422	0.855978	63.1912	0	80.3733		16.98_323.2250m/z	0	0	0	252.765	0	0	0	63.643	0	0	0	396.327	0	0	0	23.6578	0	0	161.771	0	0	0	0	0	0	0	0	60.5262	0	0	0	0	0	0
17.06_455.3204m/z	17.06	455.32			0.355918	0.355918	0	0	1.35442	1.23825	570.154	0	0		17.06_455.3204m/z	0	0	2280.62	0	0	738.861	245.417	0	0	531.275	1085.45	0	0	0	0	0	0	0	0	0	0	0	0	0	0	0	0	0	0	0	0	0	0	0
17.06_483.3113m/z	17.06	483.311	PDC	Cecropiacic acid	0.355918	0.470501	0	4.70069	1.35442	0.873569	35.9699	0	169.083		17.06_483.3113m/z	0	0	143.88	0	0	115.846	14.5063	0	0	0	0	0	0	0	0	410.861	0	150.512	0	0	0	0	0	0	0	0	0	0	0	0	0	0	0	0
17.08_227.0631m/z	17.08	227.063	PDC	Dacarbazine	0.355918				1.18916	0	0	388.026	0		17.08_227.0631m/z	0	0	0	0	0	0	0	0	0	0	0	0	0	0	0	0	0	0	0	0	1552.1	0	0	0	0	0	0	0	859.037	0	0	0	0	417.477
17.11_298.2219m/z	17.11	298.222			0.355918	0.355918	0	0	1.13422	1.37006	53.8568	0	0		17.11_298.2219m/z	0	0	0	215.427	0	0	0	0	0	0	0	213.135	0	0	0	153.921	0	0	0	0	0	0	0	0	0	0	0	0	0	0	0	0	0	0
17.11_313.7369m/z	17.11	313.737			0.355918	0.355918	0	0	1.13422	1.37006	74.6424	0	0		17.11_313.7369m/z	0	0	0	298.57	0	0	0	0	0	0	0	0	0	0	0	0	0	0	0	0	0	0	0	0	0	0	0	0	0	0	0	0	0	0
17.14_365.3020m/z	17.14	365.302	PDC	(2S)-3-[(1Z)-octadec-1-en-1-yloxy]propane-1,2-diol	0.355918				1.09997	0	0	32.5378	0		17.14_365.3020m/z	0	0	0	0	0	0	0	0	0	0	0	0	0	0	0	0	0	0	0	0	0	130.151	0	0	0	0	0	0	0	0	0	0	152.072	0
17.16_579.4229m/z	17.16	579.423	PDC	(2-aminoethoxy)[(2R)-3-hydroxy-2-(tetracosanoyloxy)propoxy]phosphinic acid	0.355918	0.707953	0	0.584792	1.35442	1.03646	157.783	0	92.2705		17.16_579.4229m/z	0	0	631.134	0	273.539	0	0	0	883.594	0	310.028	0	0	865.527	0	0	0	0	0	334.679	0	0	0	0	0	0	0	0	1034.69	0	0	0	0	0
17.19_478.3890m/z	17.19	478.389	PDC	2-Octyl-1H-benzimidazole	0.355918	0.322511			1.34266	1.25292	0	422.2	683.516		17.19_478.3890m/z	0	0	0	0	1462.11	0	65.4345	0	0	0	0	0	25.7396	0	0	0	0	0	0	0	0	0	0	1688.8	0	0	0	0	4233.34	0	0	3022	0	3011.27
17.24_367.3719n	17.24	368.379			0.355918	0.15315			1.34266	1.46131	0	311.847	700.471		17.24_367.3719n	0	0	0	0	494.589	0	0	70.4494	0	0	0	714.461	676.352	0	649.485	316.557	824.815	380.756	0	48.6061	0	0	0	1247.39	704.841	0	0	0	672.972	0	0	530.002	1197.49	1210.94
17.24_425.4459m/z	17.24	425.446			0.355918	0.157055			1.09997	1.39314	0	75.7999	373.144		17.24_425.4459m/z	0	0	0	0	409.866	0	367.155	228.471	0	0	0	0	433.148	0	0	0	560.194	0	0	0	0	303.2	0	0	0	0	0	0	0	0	0	0	362.42	1017.09
17.24_783.6747n	17.24	784.682			0.355918				1.09997	0	0	178.993	0		17.24_783.6747n	0	0	0	0	0	0	0	0	0	0	0	0	0	0	0	0	0	0	407.732	0	0	715.971	0	0	0	0	0	0	1630.03	0	221.94	0	0	2590.93
17.27_513.4126m/z	17.27	513.413	PDA	1,7-Dioxacycloheptadecan-8-one	0.355918	0.355918	0	0	1.40532	1.38068	535.743	0	0		17.27_513.4126m/z	2142.97	0	0	0	186.404	0	0	0	0	0	0	0	0	2067.06	240.408	0	0	0	6478.9	2035.1	0	0	0	0	0	0	0	0	0	0	0	0	0	50.1551
17.32_479.3707m/z	17.32	479.371	PDA	1,2-Dilauroyl-sn-glycerol	0.355918				1.0276	0	0	18.1388	0		17.32_479.3707m/z	0	0	0	0	0	0	0	0	342.981	0	0	0	545.236	0	0	0	0	0	0	0	0	0	72.5552	0	460.749	0	0	0	0	0	0	0	0	0
17.37_120.9591m/z	17.37	120.959			0.355918	0.26747			1.34266	1.13173	0	26.8599	49.3623		17.37_120.9591m/z	0	0	0	0	0	0	0	308.054	0	0	0	0	0	0	217.89	185.251	0	0	0	0	0	0	0	107.44	0	0	0	0	0	0	0	80.1427	0	275.817
17.37_166.9890m/z	17.37	166.989	PDC	4-Phosphonobenzoic acid	0.355918				1.09997	0	0	42.3965	0		17.37_166.9890m/z	0	0	0	0	186.758	0	533.603	0	0	0	0	0	0	0	0	0	0	81.978	0	0	0	169.586	0	0	184.233	0	0	0	0	0	0	0	0	0
17.49_225.0427m/z	17.49	225.043	PDC	(4,5-dihydroxy-2,6-dimethyloxan-3-yl)oxidanesulfonic acid	0.355918	0.355918			1.0276	1.20735	0	51.5775	21.2092		17.49_225.0427m/z	0	0	0	0	0	0	0	0	0	0	0	0	0	0	0	0	0	0	0	94.0795	0	0	206.31	0	0	0	303.623	0	0	0	0	184.649	0	0
17.49_246.0039n	17.49	247.011			0.355918	0.20531			1.34266	1.28189	0	154.148	550.358		17.49_246.0039n	0	0	0	0	0	0	0	0	0	0	0	299.808	0	0	0	0	0	0	0	0	0	0	0	616.594	0	0	475.511	724.782	0	0	0	1164.35	0	0
17.52_635.4501m/z	17.52	635.45	PDC	1,2-Dimyristoyl-sn-glycero-3-phosphoethanolamine	0.355918	0.355918	0	0	1.21491	1.23842	312.604	0	0		17.52_635.4501m/z	0	1250.41	0	0	0	0	0	0	0	0	0	0	0	0	0	0	0	0	0	0	0	0	0	0	0	0	0	0	0	0	0	0	0	0
17.57_446.3396n	17.57	447.347	PDC	Diisodecyl phthalate	0.355918	0.355918	0	0	1.40532	1.38068	1916.55	0	0		17.57_446.3396n	7666.22	0	0	0	0	0	0	0	0	0	0	0	0	0	0	0	0	0	0	0	0	0	0	0	29983.8	0	0	0	8266.67	0	0	0	0	0
17.60_474.8993m/z	17.6	474.899	PDD	7-Bromo-5-fluoroquinoxaline	0.355918	0.355918	0	0	1.13422	1.37006	145.229	0	0		17.60_474.8993m/z	0	0	0	580.916	0	0	161.374	0	0	0	0	0	0	0	0	0	0	0	0	0	0	0	0	0	0	0	0	0	0	0	0	0	0	0
17.62_351.2292m/z	17.62	351.229	PDC	cis-Jasmone	0.355918	0.355918	0	0	1.13422	1.37006	84.8897	0	0		17.62_351.2292m/z	0	0	0	339.559	0	0	182.746	418.141	0	0	0	637.281	0	0	0	0	0	0	493.67	0	0	0	0	0	0	0	0	0	0	0	0	0	0	0
17.65_667.6273n	17.65	668.635			0.355918	0.216954			1.09997	1.23933	0	39.274	989.917		17.65_667.6273n	0	0	0	0	0	0	0	0	0	0	0	0	0	0	0	0	0	0	0	0	0	157.096	0	0	0	0	0	0	0	2890.06	0	0	0	3562.21
17.70_191.0220m/z	17.7	191.022	PDC	5-Chloropyrimidine-4-carboxylic acid	0.355918	0.355918			1.34266	1.20735	0	20.1076	16.104		17.70_191.0220m/z	0	0	0	0	0	0	0	0	0	0	0	0	0	0	0	0	0	0	0	390.858	0	0	0	80.4302	0	0	13.5086	0	0	0	0	0	0	0
17.73_281.0475m/z	17.73	281.048	PDC	7-Chloro-8-methyl-2-(4-pyridinyl)-4-quinolinecarboxylic acid	0.355918	0.155334			1.09997	1.40619	0	213.566	1157.03		17.73_281.0475m/z	0	0	0	0	0	0	0	0	0	0	0	0	0	0	0	0	1011.02	0	0	0	0	854.266	0	0	1457.94	2759.53	0	0	2305.17	3854.43	0	3402.02	580.258	424.642
17.73_89.9609m/z	17.73	89.9609			0.355918	0.355918			1.34266	0.979853	0	116.348	87.4291		17.73_89.9609m/z	0	0	0	0	0	0	0	0	0	0	0	0	0	0	0	0	0	0	0	0	0	0	0	465.394	0	0	0	598.798	0	0	0	282.015	0	0
17.75_448.8463m/z	17.75	448.846	PDD	2,3,6-Trichlorobenzoic acid	0.355918				1.18916	0	0	9.49712	0		17.75_448.8463m/z	0	0	0	0	0	0	0	0	0	0	0	0	0	0	0	0	0	0	0	0	37.9885	0	0	0	0	0	0	0	0	0	0	0	0	0
17.83_663.4823m/z	17.83	663.482	PDC	(2S)-1-hydroxy-3-(tridecanoyloxy)propan-2-yl (5Z,7R,8E,10Z,13Z,15E,17S,19Z)-7,17-dihydroxydocosa-5,8,10,13,15,19-hexaenoate	0.355918	0.580045	0	0.375433	1.21491	0.958818	400.286	0	150.281		17.83_663.4823m/z	0	1601.15	0	0	0	0	0	0	0	0	568.112	0	104.911	0	0	0	0	0	0	0	0	0	0	0	0	459.03	587.243	0	0	692.884	0	0	0	0
17.86_157.0872m/z	17.86	157.087	PDC	5-(2-Phenylethyl)-1H-1,2,3,4-tetrazole	0.355918	0.355918			1.18916	1.20735	0	31.8326	56.0459		17.86_157.0872m/z	0	0	0	0	0	0	0	42.8995	0	0	0	71.267	158.946	0	0	70.3113	83.1988	0	0	0	127.331	0	0	0	0	0	0	46.8875	0	0	44.7716	0	0	0
17.86_846.2340n	17.86	847.241			0.355918	0.718019	0	1.76952	1.13422	0.658678	3452.57	0	6109.39		17.86_846.2340n	0	0	0	13810.3	0	0	0	296.065	0	0	0	0	0	0	507.343	0	0	0	0	0	0	0	0	0	0	0	0	0	0	0	12177	0	0	0
17.91_193.9953m/z	17.91	193.995	PDC	2-Amino-4-chloropent-4-enoic acid	0.355918				1.34266	0	0	5.09384	0		17.91_193.9953m/z	0	0	0	0	0	0	0	0	0	0	0	0	0	0	0	0	0	0	0	0	0	0	0	20.3754	0	0	0	0	0	0	0	441.576	0	0
17.99_605.6111n	17.99	606.618			0.355918	0.355918	0	0	1.21491	1.23842	108.691	0	0		17.99_605.6111n	0	434.764	0	0	0	0	0	0	0	0	0	0	0	0	0	0	0	0	0	0	0	0	0	0	0	0	0	0	0	0	0	0	0	0
18.01_785.9359m/z	18.01	785.936	PDD	(2S,4S,5R)-6-[(1S,2R)-2-{[(2S,4S,5R)-2-carboxy-5-acetamido-4-hydroxy-6-[(1R,2R)-1,2,3-trihydroxypropyl]oxan-2-yl]oxy}-1,3-dihydroxypropyl]-2-{[(2S,3R,4S,5S,6R)-2-{[(2R,3S,4R,5R,6R)-6-{[(2S,3R,4E)-2-[(13Z)-docos-13-enamido]-3-hydroxyoctadec-4-en-1-yl]oxy}-4,5-dihydroxy-2-(hydroxymethyl)oxan-3-yl]oxy}-3,5-dihydroxy-6-(hydroxymethyl)oxan-4-yl]oxy}-5-acetamido-4-hydroxyoxane-2-carboxylic acid	0.355918	0.355918			1.34266	0.989854	0	37.3275	138.434		18.01_785.9359m/z	0	0	0	0	0	0	892.12	0	0	0	0	170.32	0	0	0	0	0	0	0	0	0	0	0	149.31	0	0	0	0	116.764	0	1124.43	0	0	0
18.12_236.1016n	18.12	237.109	PDC	8-[(aminomethyl)sulfanyl]-6-sulfanyloctanamide	0.355918	0.525851	0	3.36061	1.35442	0.749709	201.623	0	677.577		18.12_236.1016n	0	0	806.493	0	0	0	0	0	989.921	0	0	0	0	0	244.955	0	0	0	0	0	0	0	0	0	1402.03	474.25	1340.86	721.104	4078.86	1403.61	0	0	867.089	0
18.12_878.7067m/z	18.12	878.707			0.355918				1.09997	0	0	2.02898	0		18.12_878.7067m/z	0	0	0	0	0	0	0	0	0	0	0	0	0	0	0	0	0	0	0	0	0	8.11592	0	0	0	0	0	0	0	0	0	0	0	0
18.30_120.9590m/z	18.3	120.959			0.355918	0.0658153			1.34266	1.6928	0	24.2564	85.2553		18.30_120.9590m/z	0	0	0	0	0	0	0	312.99	0	0	0	0	0	0	0	0	0	0	90.7232	92.666	0	0	0	97.0256	0	298.411	453.709	0	0	62.0532	0	145.753	0	0
18.38_721.5785m/z	18.38	721.578	PDC	(2S)-1-[(13Z,16Z)-docosa-13,16-dienoyloxy]-3-hydroxypropan-2-yl (4Z,7Z,10Z,13Z,16Z,19Z)-docosa-4,7,10,13,16,19-hexaenoate	0.355918	0.337092	0	46.5543	1.13422	1.09649	251.728	0	11719		18.38_721.5785m/z	0	0	0	1006.91	0	309.901	0	2602.39	0	1773.81	0	0	0	0	0	0	0	0	0	0	0	0	0	0	0	2590.31	18624.5	20929.6	10837.6	24023.2	0	0	0	0
18.40_423.3983m/z	18.4	423.398	PDC	5-[(1E)-pentacos-1-en-1-yl]benzene-1,3-diol	0.355918				1.18916	0	0	2346.09	0		18.40_423.3983m/z	0	0	0	0	314.017	0	0	0	0	0	0	0	0	0	0	0	4239.96	0	0	0	9384.37	0	0	0	7714.29	0	0	0	0	0	0	0	0	0
18.40_567.4384m/z	18.4	567.438	PDC	2-Undecyl-1H-benzimidazole	0.355918	0.463846	0	4.95018	1.35442	0.883498	11.2596	0	55.7369		18.40_567.4384m/z	0	0	45.0383	0	0	0	0	0	285.236	24.4554	0	0	0	0	0	438.101	834.399	0	0	443.301	0	0	0	0	0	0	0	0	0	0	0	0	0	226.04
18.58_828.6484m/z	18.58	828.648	PDC	[2-(dimethylamino)ethoxy]({3-[(9Z)-hexadec-9-enoyloxy]-2-[(15Z)-tetracos-15-enoyloxy]propoxy})phosphinic acid	0.355918	0.355918			1.34266	1.06609	0	198.174	219.717		18.58_828.6484m/z	0	0	0	0	0	0	0	0	0	0	0	0	0	0	0	0	0	0	0	890.593	0	0	0	792.697	0	0	1011.85	0	749.39	0	0	0	0	0
18.84_226.9873m/z	18.84	226.987	PDD	5,7-Dichloro-8-quinolinol	0.355918				1.34266	0	0	5.0528	0		18.84_226.9873m/z	0	0	0	0	0	0	0	0	0	0	0	0	0	0	0	0	0	0	0	0	0	0	0	20.2112	0	0	0	0	0	0	0	0	0	0
18.89_167.0582m/z	18.89	167.058	PDC	5-Amino-1-methyl-2-piperidinone	0.355918				1.34266	0	0	443.596	0		18.89_167.0582m/z	0	0	0	0	0	0	0	0	0	0	0	0	0	0	0	0	0	0	0	0	0	0	0	1774.39	0	0	0	0	0	0	0	0	0	0
18.99_352.6780m/z	18.99	352.678	PDC	tert-butyl N-[3-hydroxy-5-({1-[(2-methoxyethyl)carbamoyl]-2-methylpropyl}carbamoyl)-1-phenyl-5-[(2,3,4-trimethoxyphenyl)methyl]pentan-2-yl]carbamate	0.355918	0.141153			1.0276	1.50446	0	480.562	265.425		18.99_352.6780m/z	0	0	0	0	0	0	10.9512	212.741	0	26.6877	0	108.404	0	0	72.9567	82.427	0	0	477.044	0	0	0	1922.25	0	111.976	354.466	0	0	0	186.933	0	359.215	455.527	376.228
19.02_817.7163m/z	19.02	817.716	PDC	(2-{[(2S,3R)-3-hydroxy-2-tetracosanamidooctadecyl phosphonato]oxy}ethyl)trimethylazanium	0.355918				1.34266	0	0	22.4523	0		19.02_817.7163m/z	0	0	0	0	0	0	0	0	0	0	0	0	0	0	0	0	0	0	0	0	0	0	0	89.8091	1000.59	0	0	0	0	0	0	0	0	0
19.12_698.6429m/z	19.12	698.643	PDC	8a-(hydroxymethyl)-4,4,6a,6b,11,11,14b-heptamethyl-1,2,3,4,4a,5,6,6a,6b,7,8,8a,9,10,11,12,12a,14,14a,14b-icosahydropicen-3-yl hexadecanoate	0.355918				1.0276	0	0	163.441	0		19.12_698.6429m/z	0	0	0	0	0	0	0	0	0	0	0	0	0	0	683.613	0	0	0	0	0	0	0	653.764	0	0	0	0	0	0	0	0	0	0	0
19.17_54.0129n	19.17	55.0202			0.355918	0.180733			1.34266	1.34169	0	165.891	120.026		19.17_54.0129n	0	0	0	0	0	0	0	850.961	0	0	0	111.382	0	0	445.183	139.781	0	0	0	15.2881	0	0	0	663.563	0	0	208.536	419.606	0	0	220.492	170.44	0	0
19.34_223.0482m/z	19.34	223.048	PDC	Barbital	0.355918	0.355918	0	0	1.35442	1.23825	24.9116	0	0		19.34_223.0482m/z	0	0	99.6463	0	0	0	0	0	0	0	193.343	0	0	0	0	0	0	0	0	0	0	0	0	0	0	0	0	0	0	0	0	0	0	0
19.39_202.9456m/z	19.39	202.946	PDD	3-Bromo-5-nitropyridine	0.355918	0.282069			1.0276	1.3108	0	40.3777	123.358		19.39_202.9456m/z	0	0	0	0	0	0	0	0	0	376.168	317.747	245.202	0	0	287.772	312.626	0	0	593.346	0	0	0	161.511	0	0	518.477	209.117	0	0	0	0	0	0	239.359
19.39_727.6374m/z	19.39	727.637	PDC	(2R,5S,15R)-2,15-dimethyl-14-[(2R)-6-methylheptan-2-yl]tetracyclo[8.7.0.0?,?.0??,??]heptadec-7-en-5-yl (13Z,16Z)-docosa-13,16-dienoate	0.355918				1.18916	0	0	66274.2	0		19.39_727.6374m/z	0	0	0	0	0	0	0	0	0	0	0	0	0	0	0	0	24153.5	9.83331	0	0	265097	0	0	0	74985.9	0	0	0	2857.19	0	0	0	501.33	0
19.42_166.9889m/z	19.42	166.989	PDC	4-Phosphonobenzoic acid	0.355918	0.355918	0	0	1.21491	1.23842	57.2302	0	0		19.42_166.9889m/z	0	228.921	0	0	0	0	389.449	0	0	0	0	0	0	0	0	0	0	0	0	0	0	0	0	0	0	0	0	0	0	0	0	0	0	0
19.44_121.9674n	19.44	122.975			0.355918				1.34266	0	0	551.644	0		19.44_121.9674n	0	0	0	0	0	0	0	0	0	0	0	0	0	0	0	0	0	0	0	0	0	0	0	2206.57	0	0	0	0	0	0	0	5660.18	0	0
19.44_136.9539m/z	19.44	136.954	PDC	potassium sulfite	0.355918	0.439973	0	0.169225	1.35442	1.1632	191.352	0	32.3816		19.44_136.9539m/z	0	0	765.409	0	0	0	0	134.356	0	0	0	1071.98	0	0	484.033	228.6	0	0	333.376	0	0	0	0	0	0	471.486	34.2009	0	0	0	0	392.731	0	0
2.04_261.4493m/z	2.04	261.449			0.355918	0.355918	0	0	1.40532	1.38068	68.8058	0	0		2.04_261.4493m/z	275.223	0	0	0	78.2779	0	0	0	0	0	0	0	0	0	0	0	0	0	0	0	0	0	0	0	0	0	0	0	0	0	0	0	0	0
2.09_384.1212n	2.09	385.128	OL1	S-Adenosylhomocysteine	0.355918				1.34266	0	0	8.60828	0		2.09_384.1212n	0	0	0	0	0	0	0	0	0	0	0	0	0	0	0	0	0	0	0	0	0	0	0	34.4331	0	0	0	0	0	0	0	0	0	0
2.21_128.0472n	2.21	129.054	PDC	Furandimethanol	0.355918	0.355918	0	0	1.40532	1.38068	2261.56	0	0		2.21_128.0472n	9046.22	0	0	0	0	0	0	0	0	0	0	0	0	0	0	0	0	0	0	0	0	0	0	0	0	0	0	0	0	0	0	0	0	0
2.24_194.6308m/z	2.24	194.631	PDA	Gln-Leu-Lys	0.355918	0.355918	0	0	1.13422	1.37006	4.12004	0	0		2.24_194.6308m/z	0	0	0	16.4801	0	0	0	0	0	0	0	0	0	0	0	0	0	0	0	0	0	0	0	0	0	0	0	0	0	0	0	0	0	0
2.24_210.9476m/z	2.24	210.948	PDD	2,4,6-Trichlorobenzenemethanol	0.355918	0.355918	0	0	1.40532	1.38068	185.899	0	0		2.24_210.9476m/z	743.598	0	0	0	164.448	0	0	0	102.731	0	0	0	49.655	0	0	0	53.0635	0	0	0	0	0	0	0	0	0	0	0	0	0	0	0	0	0
2.36_113.0958m/z	2.36	113.096	PDC	1-(2-Methoxyethoxy)-2-methyl-2-propanol	0.355918				1.34266	0	0	0.314607	0		2.36_113.0958m/z	0	0	0	0	0	0	0	0	0	0	0	105.89	0	0	0	0	0	0	0	0	0	0	0	1.25843	0	0	0	92.3054	0	0	0	44.0902	0	0
2.56_189.1226m/z	2.56	189.123	PDA	Leu-Gly	0.355918	0.355918	0	0	1.40532	1.38068	12.6877	0	0		2.56_189.1226m/z	50.7508	0	0	0	0	0	0	0	0	0	30.9743	53.8334	0	0	0	47.7036	0	0	0	0	0	0	0	0	0	0	0	0	0	0	0	0	0	0
2.64_116.9944m/z	2.64	116.994	PDC	Acibenzolar-S-methyl	0.355918	0.355918	0	0	1.40532	1.38068	46.3386	0	0		2.64_116.9944m/z	185.354	0	0	0	122.193	0	0	0	68.5523	0	0	0	41.057	0	0	0	33.8359	0	0	0	0	0	0	0	19.9914	0	0	0	0	0	0	0	0	0
2.89_116.9943m/z	2.89	116.994	PDC	Acibenzolar-S-methyl	0.355918	0.355918	0	0	1.40532	1.38068	55.659	0	0		2.89_116.9943m/z	222.636	0	0	0	52.6236	0	0	0	24.2353	0	0	0	0	0	0	0	69.0725	0	0	0	0	0	0	0	0	0	0	0	0	24.0465	0	0	25.4377	0
2.89_302.9404m/z	2.89	302.94	PDC	6-Chloro-4-iodo-3-methoxypyridazine	0.355918	0.355918	0	0	1.40532	1.38068	341.165	0	0		2.89_302.9404m/z	1364.66	0	0	0	330.71	0	0	0	103.467	0	0	0	0	0	0	0	89.3234	0	0	0	0	0	0	0	96.0463	0.00157088	0	0	0	0	0	0	0	0
2.96_217.1541m/z	2.96	217.154	PDA	Val-Val	0.355918	0.611393	0	2.3861	1.40532	0.801169	0.0660732	0	0.157657		2.96_217.1541m/z	0.264293	0	0	0	0	0.316418	0	1.3991	0	0.642406	0	0	0.157448	0	0	0	0	0	0	0	0	0	0	0	0	0	0	0	0	0	0	0	0	0
3.24_250.0378m/z	3.24	250.038	PDC	4'-(Trifluoromethyl)-2-biphenylcarboxylic acid	0.355918	0.444741	0	2.4024	1.21491	1.11643	67.1967	0	161.433		3.24_250.0378m/z	0	268.787	0	0	0	0	0	69.2396	0	0	3.6575	277.545	0	0	0	0	0	0	0	0	0	0	0	0	0	0	0	0	0	0	0	0	0	0
3.34_97.0284m/z	3.34	97.0284	PDC	Glutaric acid	0.355918	0.355918			1.34266	0.979853	0	17.1401	13.7467		3.34_97.0284m/z	0	0	0	0	0	0	0	0	0	0	0	0	228.367	0	0	0	31.5413	0	0	0	0	0	0	68.5604	0	0	0	193.576	0	0	0	44.3009	0	0
3.37_146.0809m/z	3.37	146.081	OL2b	4-Acetamidobutanoic Acid	0.355918	0.355918	0	0	1.40532	1.38068	818.237	0	0		3.37_146.0809m/z	3272.95	0	0	0	1617.81	0	0	0	0	0	0	0	0	0	0	0	0	0	0	0	0	0	0	0	0	0	0	0	0	0	0	0	0	0
3.64_211.1074m/z	3.64	211.107	PDC	Hippuric acid, methyl ester	0.355918	0.226456			1.34266	1.21752	0	199.767	413.022		3.64_211.1074m/z	0	0	0	0	0	0	182.148	0	0	0	329.552	1825.62	0	0	101.508	746.98	0	0	605.647	119.533	0	0	0	799.069	0	0	0	249.299	0	0	0	480.468	0	0
3.64_232.1487m/z	3.64	232.149	PDD	4-(Diphenylmethylene)piperidine	0.355918				1.09997	0	0	12.4363	0		3.64_232.1487m/z	0	0	0	0	0	0	0	0	11.0689	0	0	0	0	0	0	53.961	0	57.8999	0	0	0	49.7454	0	0	0	0	0	53.3352	0	0	0	0	0	0
3.67_230.9345m/z	3.67	230.935	PDD	Thieno[3,2-c]pyridin-4(5H)-one, 2-bromo-6,7-dihydro-	0.355918	0.355918	0	0	1.40532	1.38068	584.964	0	0		3.67_230.9345m/z	2339.86	0	0	0	808.372	0	0	0	176.709	0	0	0	326.338	0	0	0	135.936	0	0	0	0	0	0	0	56.386	0	0	0	0	0	0	0	0	0
3.67_327.1313n	3.67	328.139	PDC	(2S)-3-phenyl-2-({[(3S,4S,5R)-2,3,4-trihydroxy-5-(hydroxymethyl)oxolan-2-yl]methyl}amino)propanoic acid	0.355918				1.0276	0	0	109.903	0		3.67_327.1313n	0	0	0	0	413.353	0	876.155	0	0	0	240.525	381.139	120.635	0	523.896	0	0	1.3882	0	0	0	0	439.613	0	0	339.575	0	0	0	426.632	0	0	0	0
3.74_116.9943m/z	3.74	116.994	PDC	Acibenzolar-S-methyl	0.355918	0.355918	0	0	1.40532	1.38068	39.6735	0	0		3.74_116.9943m/z	158.694	0	0	0	17.4162	0	0	0	0	0	0	0	0	0	0	0	16.3704	0	0	0	0	0	0	0	0	0	0	0	0	0	0	0	18.0076	0
3.77_223.1071m/z	3.77	223.107	PDA	Phe-Gly	0.355918				1.0276	0	0	10.6176	0		3.77_223.1071m/z	0	0	0	0	0	0	0	50.6712	0	0	0	0	0	0	0	0	0	0	0	55.0978	0	0	42.4706	0	0	0	0	48.6496	0	0	51.971	50.375	0	0
4.22_85.0284m/z	4.22	85.0284	PDC	Vanillic acid	0.355918	0.355918			1.18916	0.989854	0	8.18049	53.3665		4.22_85.0284m/z	0	0	0	0	0	0	0	0	443.485	0	0	0	357.494	0	65.7343	0	0	0	10.0797	0	32.722	0	0	0	40.2227	0	0	0	0	0	0	0	0	0
4.34_130.0649m/z	4.34	130.065	PDA	6-Hydroxy-2-methylindole	0.355918	0.355918			1.09997	0.979853	0	40.5243	0.291474		4.34_130.0649m/z	0	0	0	0	203.846	0	79.5444	0	120.431	0	0	0	486.065	377.851	0	0	0	733.891	0	0	0	162.097	0	0	0	378.444	0	0	0	0	0	57.7772	0	0
4.34_143.0727m/z	4.34	143.073	PDC	2-Aminonaphthalene	0.355918				1.09997	0	0	5.51505	0		4.34_143.0727m/z	0	0	0	0	87.9817	0	10.7074	0	0	0	0	0	169.381	0	0	0	0	86.9976	0	176.128	0	22.0602	0	0	0	0	0	0	0	43.0399	0	0	0	0
4.34_160.0754m/z	4.34	160.075	OL1	Indoleacetaldehyde	0.355918				1.09997	0	0	32.5161	0		4.34_160.0754m/z	0	0	0	0	0	0	0	0	77.2879	0	0	0	228.05	108.007	0.291838	0	0.589637	360.238	213.434	0	0	130.064	0	0	0	0	0	0	0	0	0	0	0	0
4.34_289.0485m/z	4.34	289.048	PDC	7-Hydroxy-4-(3-trifluoromethylphenyl)coumarin	0.355918	0.355918	0	0	1.35442	1.23825	29.1109	0	0		4.34_289.0485m/z	0	0	116.444	0	0	0	0	0	0	0	0	0	0	0	0	0	0	0	0	0	0	0	0	0	0	0	263.016	0	0	0	0	0	0	0
4.41_318.1653m/z	4.41	318.165	PDC	Thr-Ser-Lys	0.355918				1.18916	0	0	24.0045	0		4.41_318.1653m/z	0	0	0	0	0	0	95.6928	0	0	122.364	0	93.1621	0	0	0	82.0982	0	0	0	0	96.0181	0	0	0	0	120.565	0	87.6138	0	0	0	0	0	99.6433
4.97_294.9191m/z	4.97	294.919	PDD	3-Bromo-N-(3-chloropropyl)benzenesulfonamide	0.355918	0.3817	0	0.0555471	1.40532	1.35987	1006.77	0	55.9233		4.97_294.9191m/z	4027.09	0	0	0	2055.59	0	0	0	1445.87	0	0	0	363.963	58.539	0	0	447.96	0	0	0	0	0	0	0	433.972	0	0	0	37.6201	0	0	0	13.8977	0
5.21_280.9034m/z	5.21	280.903	PDD	4-Bromo-N-(2-chloroethyl)benzenesulfonamide	0.355918	0.355918	0	0	1.40532	1.38068	92.8777	0	0		5.21_280.9034m/z	371.511	0	0	0	194.264	0	0	0	0	0	61.9684	0	70.7934	0	0	0	0	0	0	0	0	0	0	0	0	0	0	0	64.5315	0	0	0	0	0
5.38_192.9901m/z	5.38	192.99	PDD	(2-Bromophenyl)diphenylphosphine	0.355918	0.355918	0	0	1.35442	1.23825	6.32691	0	0		5.38_192.9901m/z	0	0	25.3076	0	0	0	0	0	0	5.69763	0	0	0	0	0	0	0	0	0	0	0	0	0	0	110.093	0	0	0	0	0	0	0	0	0
5.41_134.9941m/z	5.41	134.994			0.355918				1.0276	0	0	3.01478	0		5.41_134.9941m/z	0	0	0	0	0	0	15.0455	0	0	0	0	0	0	11.0982	0	0	11.4137	0	0	0	0	0	12.0591	0	0	0	0	0	0	0	0	0	0	0
5.41_179.0395m/z	5.41	179.04	PDC	2-(4-Benzoyl-3-hydroxyphenoxy)ethyl acrylate	0.355918	0.355918			1.0276	0.989854	0	8.64093	11.5927		5.41_179.0395m/z	0	0	0	0	0	0	0	204.812	0	0	0	0	0	0	0	0	0	0	0	33.6047	0	0	34.5637	0	0	0	0	0	0	165.693	0	0	0	0
5.49_207.0986m/z	5.49	207.099	PDC	2-methyl-1,3-thiazolidine	0.355918				1.34266	0	0	13.4535	0		5.49_207.0986m/z	0	0	0	0	0	0	0	0	0	0	0	0	0	0	0	0	0	0	0	36.5385	0	0	0	53.8139	0	0	0	0	0	0	0	0	0	0
5.71_187.1224m/z	5.71	187.122	PDA	N-(1-Naphthyl)ethylenediamine	0.355918	0.355918			1.0276	0.979853	0	18.6847	10.8974		5.71_187.1224m/z	0	0	0	0	25.5593	0	0	0.0708201	33.8802	0	0	0	0	0	0	21.5889	0	0	0.0137696	0	0	0	74.7389	0	0	0	0	0	0	0.0103918	0	0	0	0
5.76_248.5361m/z	5.76	248.536	PDC	2,5-dihydroxy-1H-pyrrol-1-yl 3',6'-dihydroxy-3-oxo-3H-spiro[2-benzofuran-1,9'-xanthene]-6-carboxylate	0.355918				1.0276	0	0	26.8531	0		5.76_248.5361m/z	0	0	0	0	0	0	0	0	0	178.695	0	10.7315	0	0	0	0	0	0	0	0	0	0	107.412	0	13.699	0	0	0	0	0	0	241.253	0	0
6.35_497.3844m/z	6.35	497.384	PDC	7,15-diazatetracyclo[7.7.1.0?,?.0??,??]heptadecan-6-one	0.355918	0.370153	0	0.0309385	1.21491	1.21938	1471.72	0	45.5327		6.35_497.3844m/z	0	5886.88	0	0	0	0	0	0	0	0	0	0	0	0	0	0	0	0	0	0	0	0	0	0	0	0	0	0	0	0	0	0	0	0
6.41_279.1696m/z	6.41	279.17	PDA	Phe-Ile	0.355918				1.34266	0	0	20.8696	0		6.41_279.1696m/z	0	0	0	0	0	0	0	0	0	0	0	0	0	0	0	0	0	0	0	0	0	0	0	83.4786	0	0	0	0	0	0	80.2847	68.96	0	0
6.61_279.1695m/z	6.61	279.17	PDA	Santacruzamate A	0.355918				1.34266	0	0	19.5512	0		6.61_279.1695m/z	0	0	0	0	0	0	0	0	99.3714	73.1843	0	0	0	0	0	0	0	91.9694	0	0	0	0	0	78.2049	0	75.205	0	0	0	0	0	0	0	0
6.89_2421.7412n	6.89	2422.75			0.355918				1.0276	0	0	92.9782	0		6.89_2421.7412n	0	0	0	0	0	0	0	0	0	0	0	0	0	0	0	0	0	0	0	0	0	0	371.913	0	0	0	0	0	0	0	0	0	0	0
6.89_621.3184m/z	6.89	621.318	PDC	2-(2-{2-[(azepane-1-carbonyl)amino]-4-methylpentanamido}-3-(1-formyl-1H-indol-3-yl)propanamido)-3-(1H-indol-3-yl)propanoic acid	0.355918				1.34266	0	0	88.2742	0		6.89_621.3184m/z	0	0	0	0	0	0	0	357.323	237.832	0	0	0	0	0	0	244.69	0	0	329.354	0	0	0	0	353.097	0	0	0	0	0	0	0	0	0	0
6.89_621.5689m/z	6.89	621.569			0.355918	0.355918	0	0	1.13422	1.37006	68.8051	0	0		6.89_621.5689m/z	0	0	0	275.221	0	0	0	0	0	0	0	0	0	0	0	0	0	0	0	0	0	0	0	0	0	304.633	0	0	0	0	0	0	0	0
6.89_709.7917m/z	6.89	709.792			0.355918	0.355918	0	0	1.40532	1.38068	85.209	0	0		6.89_709.7917m/z	340.836	0	0	0	0	0	333.53	0	0	0	0	0	0	0	0	0	0	0	0	291.519	0	0	0	0	0	0	0	0	0	0	0	0	0	0
6.89_710.0780m/z	6.89	710.078	PDC	{[(2R,3R,4R,5R)-2-(6-amino-9H-purin-9-yl)-5-[({[({[(2R,3S,4R,5R)-5-(3-carbamoyl-1,4-dihydropyridin-1-yl)-3,4-dihydroxyoxolan-2-yl]methoxy}(hydroxy)phosphoryl)oxy](hydroxy)phosphoryl}oxy)methyl]-4-hydroxyoxolan-3-yl]oxy}phosphonic acid	0.355918				1.09997	0	0	142.663	0		6.89_710.0780m/z	0	0	0	0	0	0	0	0	0	0	0	0	0	0	0	0	0	0	0	0	0	570.65	0	0	0	0	353.323	0	0	0	0	0	293.98	0
6.89_710.3641m/z	6.89	710.364			0.355918	0.355918	0	0	1.40532	1.38068	117.093	0	0		6.89_710.3641m/z	468.371	0	0	0	0	0	0	0	0	0	0	0	0	0	0	0	308.978	0	0	0	0	0	0	0	0	0	0	0	0	0	0	0	0	0
6.89_820.2537m/z	6.89	820.254	PDD	1,6,10,11,12a-pentahydroxy-6-methyl-3,12-dioxo-3,4,4a,5,5a,6,12,12a-octahydrotetracene-2-carboxamide	0.355918				1.18916	0	0	94.913	0		6.89_820.2537m/z	0	0	0	0	0	0	0	0	12.4947	0	0	0	0	0	425.695	0	0	0	0	0	379.652	0	0	0	0	0	0	0	0	0.000504935	403.048	0	0	0
6.89_827.7563m/z	6.89	827.756			0.355918	0.355918	0	0	1.35442	1.23825	139.406	0	0		6.89_827.7563m/z	0	0	557.622	0	0	0	0	0	0	0	0	0	0	0	0	0.0533566	0	592.089	0	0	0	0	0	0	0	548.464	0	0	0	0	115.278	0	0	802.213
6.89_834.2475m/z	6.89	834.247	PDD	Khelloside	0.355918				1.18916	0	0	21.6066	0		6.89_834.2475m/z	0	0	0	0	0	0	0	0	0	0	0	54.5779	0	0	0	0	0	0	0	0	86.4266	0	0	0	0	0	0	0	0	0	0	0	0	0
6.91_1001.2969m/z	6.91	1001.3	PDC	2-({3-[(4,5-dihydroxy-3-{[3,4,5-trihydroxy-6-(hydroxymethyl)oxan-2-yl]oxy}-6-{[(3,4,5-trihydroxy-6-methyloxan-2-yl)oxy]methyl}oxan-2-yl)oxy]-5-hydroxy-2-(4-hydroxyphenyl)-4-oxo-4H-chromen-7-yl}oxy)-4,5-dihydroxy-6-methyloxan-3-yl 2-methoxybenzoate	0.355918	0.355918	0	0	1.40532	1.38068	132.697	0	0		6.91_1001.2969m/z	530.789	0	0	0	0	0	0	505.819	0	0	0	0	0	0	0	0	0	0	0	0	0	0	0	0	0	0	0	0	0	0	0	0	0	0
6.91_1004.0895m/z	6.91	1004.09			0.355918	0.355918	0	0	1.35442	1.23825	137.962	0	0		6.91_1004.0895m/z	0	0	551.848	0	0	0	0	0	0	0	0	0	0	0	0	0	0	0	0	0	0	0	0	0	0	0	0	0	0	0	0	0	0	0
6.91_959.3393n	6.91	960.347			0.355918				1.18916	0	0	134.564	0		6.91_959.3393n	0	0	0	0	0	0	0	0	0	0	0	0	0	0	0	0	0	0	0	0	538.254	0	0	0	0	0	0	0	0	0	0	0	596.271	0
6.91_975.1124n	6.91	976.12			0.355918				1.0276	0	0	120.436	0		6.91_975.1124n	0	0	0	0	0	0	0	0	0	0	0	0	0	0	0	0	0	0	0	0	0	0	481.742	0	0	0	0	0	0	0	0	0	0	0
6.91_993.3068m/z	6.91	993.307	PDD	Cyclopropanecarboxamide, N-[(1S)-2-[4-(5-bromo-2,3-dihydro-2-oxo-1H-benzimidazol-1-yl)-1-piperidinyl]-1-methylethyl]-2-phenyl-, (1R,2R)-	0.355918	0.355918			1.34266	0.989854	0	169.908	155.83		6.91_993.3068m/z	0	0	0	0	0	0	0	0	0	0	0	0	0	0	0	0	0	0	0	0	0	0	0	679.632	0	0	0	0	0	0	0	0	0	1030.5
6.91_993.7076m/z	6.91	993.708			0.355918	0.0312899			1.09997	1.87754	0	233.074	562.271		6.91_993.7076m/z	0	0	0	0	0	0	0	0	0	519.349	0	696.101	0	1119.28	0	648.739	519.467	0	0	0	0	932.295	0	0	451.507	750.339	0	0	0	0	0	0	0	0
6.93_279.1696m/z	6.93	279.17	PDA	Santacruzamate A	0.355918				1.34266	0	0	0.157063	0		6.93_279.1696m/z	0	0	0	0	0	3.6705	0	0	0	0	0	0	0	3.70871	0	0	0	0	0	0	0	0	0	0.628251	0	0	0	0	0	0	0	0	32.9396	0
7.05_338.1047m/z	7.05	338.105	PDC	Benzenebutanamide, N-(4-oxo-4H-3,1-benzothiazin-2-yl)-	0.355918	0.355918			1.09997	1.20735	0	21.2246	29.5438		7.05_338.1047m/z	0	0	0	0	0	0	160.155	0	0	0	215.983	0	214.504	53.0391	0	0	0	131.665	0	0	0	84.8984	0	0	255.76	52.6748	0	0	0	0	0	0	46.2715	0
7.05_650.9900m/z	7.05	650.99			0.355918	0.355918	0	0	1.21491	1.23842	4.99189	0	0		7.05_650.9900m/z	0	19.9676	0	0	0	0	0	0	0	0	0	0	0	0	0	0	0	0	0	0	0	0	0	0	0	0	0	0	0	0	0	0	0	0
7.21_706.0833m/z	7.21	706.083	PDD	(2S)-2-amino-4-{[(1R)-2-[({[(2R)-2-[(4S)-4-amino-4-carboxybutanamido]-2-[(carboxymethyl)carbamoyl]ethyl]sulfanyl}selanyl)sulfanyl]-1-[(carboxymethyl)carbamoyl]ethyl]carbamoyl}butanoic acid	0.355918				1.18916	0	0	3.17316	0		7.21_706.0833m/z	0	0	0	0	0	0	0	0	287.434	0	0	0	0	0	0	0	0	0	0	0	12.6927	0	0	0	0	0	0	0	0	0	0	0	0	0
7.21_826.0947m/z	7.21	826.095			0.355918	0.355918	0	0	1.40532	1.38068	1.9344	0	0		7.21_826.0947m/z	7.73762	0	0	0	0	0	0	0	0	0	0	0	0	0	0	0	0	0	0	0	0	0	0	0	0	0	0	0	0	0	0	0	0	0
7.21_988.5156m/z	7.21	988.516	PDD	{[(1R,3S)-3-({[(2R)-2-{[(5R,6Z,8E,10E,12S,14Z)-5,12-dihydroxyicosa-6,8,10,14-tetraenoyl]oxy}-3-(hexadecanoyloxy)propoxy](hydroxy)phosphoryl}oxy)-2,4,5,6-tetrahydroxycyclohexyl]oxy}phosphonic acid	0.355918				1.0276	0	0	123.187	0		7.21_988.5156m/z	0	0	0	0	0	0	0	0	0	0	0	0	0	0	0	0	0	0	0	0	0	0	492.748	0	0	0	0	0	0	0	0	0	500.582	0
7.21_998.4972m/z	7.21	998.497	PDD	3,5-bis(2-propoxyethyl) 2,6-dimethyl-4-(3-nitrophenyl)-1,4-dihydropyridine-3,5-dicarboxylate	0.355918	0.355918	0	0	1.21491	1.23842	0.176402	0	0		7.21_998.4972m/z	0	0.705609	0	0	0	0	0	0	0	0	0	0	0	0	0	0	0	0	0	0	0	0	0	0	0	0	0	0	0	0	0	0	0	0
7.31_313.1540m/z	7.31	313.154	PDA	Phenylalanylphenylalanine	0.355918	0.355918	0	0	1.40532	1.38068	30.7235	0	0		7.31_313.1540m/z	122.894	0	0	0	0	0	0	0	0	0	0	0	0	0	0	94.1091	0	0	114.68	0	0	0	0	0	0	0	0	0	0	0	0	111.126	0	0
7.43_891.8013n	7.43	892.809			0.355918				1.0276	0	0	87.4346	0		7.43_891.8013n	0	0	0	0	0	0	0	0	0	0	0	0	0	0	0	0	0	0	0	0	0	0	349.738	0	0	0	0	0	0	0	0	0	0	0
7.49_1205.6642n	7.49	1206.67			0.355918	0.520592	0	0.289783	1.21491	1.14776	71.5968	0	20.7475		7.49_1205.6642n	0	286.387	0	0	0	167.196	0	0	0	0	0	0	0	0	0	0	0	0	0	0	0	0	0	0	0	0	0	0	0	0	0	0	0	0
7.58_774.1449m/z	7.58	774.145	PDC	2-[(carboxymethyl)[2-(3,4,7,11-tetraoxo-1,2,5,6-tetraoxa-9-azacycloundecan-9-yl)ethyl]amino]acetic acid	0.355918				1.34266	0	0	111.623	0		7.58_774.1449m/z	0	0	0	0	0	0	0	0	0	0	0	0	0	0	0	0	0	0	0	0	0	0	0	446.491	0	0	0	0	0	0	0	0	0	0
7.86_715.5686m/z	7.86	715.569	PDC	(2S)-2-({7-[(1R,2R,3R,5S)-3,5-dihydroxy-2-[(1E,3S)-3-hydroxyoct-1-en-1-yl]cyclopentyl]heptanoyl}oxy)-3-hydroxypropyl heptadecanoate	0.355918	0.355918	0	0	1.40532	1.38068	1.54793	0	0		7.86_715.5686m/z	6.19173	0	0	0	0	0	0	0	0	0	0	0	0	0	0	0	0	0	0	0	0	0	0	0	0	0	0	0	0	0	0	0	0	0
8.10_207.0987m/z	8.1	207.099	PDC	2-methyl-1,3-thiazolidine	0.355918	0.355918			1.18916	1.06609	0	124.228	136.118		8.10_207.0987m/z	0	0	0	0	0	0	0	0	135.459	0	0	0	0	0	0	0	407.836	0	0	0	496.913	0	0	0	0	49.9727	0	0	0	0	0	207.483	862.132	0
8.41_204.1051m/z	8.41	204.105	PDA	Thiocyanic acid, 2-(2-butoxyethoxy)ethyl ester	0.355918				1.34266	0	0	11.0609	0		8.41_204.1051m/z	0	0	0	0	0	0	0	0	0	0	0	0	0	0	44.5661	0	0	0	0	0	0	0	0	44.2437	0	0	0	0	0	0	0	0	0	0
8.52_573.8167m/z	8.52	573.817			0.355918				1.18916	0	0	122.293	0		8.52_573.8167m/z	0	0	0	0	0	0	0	0	0	0	0	0	0	0	0	0	0	0	0	0	489.172	0	0	0	0	0	0	0	0	0	0	0	0	0
8.65_882.8826m/z	8.65	882.883			0.355918	0.355918	0	0	1.40532	1.38068	31.6442	0	0		8.65_882.8826m/z	126.577	0	0	0	0	0	0	0	0	0	0	0	0	0	0	0	0	0	0	0	0	0	0	0	0	0	0	0	0	0	0	0	0	0
8.70_352.1090n	8.7	353.116	PDC	2-[carboxy(2-phenylacetamido)methyl]-5,5-dimethyl-1,3-thiazolidine-4-carboxylic acid	0.355918	0.355918			1.34266	0.979853	0	68536.1	37171		8.70_352.1090n	0	0	0	0	17921.2	5349.89	0	269675	0	0	606919	795496	0	0	0	611647	0	149079	114085	0	0	0	0	274144	0	0	0	0	0	51254.9	140179	89851.3	0	0
8.70_355.1217m/z	8.7	355.122	PDC	(S)-tert-Butyl 2-((tosyloxy)methyl)morpholine-4-carboxylate	0.355918	0.355918			1.34266	0.979853	0	68.1078	1783.33		8.70_355.1217m/z	0	0	0	0	0	1241.02	4979.64	7007.22	2372.56	0	6392.62	6889.13	0	94.9951	0	4923.95	0	7169.87	4378.83	985.079	0	0	0	272.431	0	0	2771.46	2174.96	0	3490.61	0	2869.71	0	0
8.78_1734.7254n	8.78	1735.73			0.355918	0.355918			1.34266	0.979853	0	2882.49	5647.74		8.78_1734.7254n	0	0	0	0	19837.3	18544.2	0	7362.03	0	11098.9	5392.74	3376.39	24007.5	35265	14262.3	0	11549.4	35308.9	14239.3	4575.62	0	0	0	11529.9	15200	3797.38	0	0	0	17045.5	0	3008.11	0	0
8.78_629.3369m/z	8.78	629.337	PDD	N-(3-ethylphenyl)-N-methyl-N''-(naphthalen-1-yl)guanidine	0.355918				1.0276	0	0	25.8878	0		8.78_629.3369m/z	0	0	0	0	0	0	0	0	0	0	0	0	0	0	0	0	0	0	0	0	0	0	103.551	0	0	0	0	0	0	0	0	0	0	0
8.96_624.3306m/z	8.96	624.331	PDD	(2-{[(2R)-3-(acetyloxy)-2-{[(5Z,7R,8E,10Z,13Z,15E,17S,19Z)-7,17-dihydroxydocosa-5,8,10,13,15,19-hexaenoyl]oxy}propyl phosphono]oxy}ethyl)trimethylazanium	0.355918	0.355918	0	0	1.35442	1.23825	40.1905	0	0		8.96_624.3306m/z	0	0	160.762	0	0	0	0	0	0	0	0	0	0	0	0	0	0	0	0	0	0	0	0	0	44.2385	0	0	0	0	0	0	0	0	0
9.08_585.0806m/z	9.08	585.081			0.355918	0.355918	0	0	1.35442	1.23825	7.44473	0	0		9.08_585.0806m/z	0	0	29.7789	0	0	0	0	0	0	0	0	0	0	0	0	0	0	0	0	0	0	0	0	0	0	0	0	0	0	0	0	0	0	0
9.08_585.3314m/z	9.08	585.331	PDC	(2S,4S,5R)-2-{[(2S,3R,4S,5S,6R)-2-{[(2R,3S,4R,5R,6R)-4,5-dihydroxy-6-{[(2S,3R)-3-hydroxy-2-tetradecanamidooctadec-4-en-1-yl]oxy}-2-(hydroxymethyl)oxan-3-yl]oxy}-3,5-dihydroxy-6-(hydroxymethyl)oxan-4-yl]oxy}-5-acetamido-4-hydroxy-6-[(1R,2R)-1,2,3-trihydroxypropyl]oxane-2-carboxylic acid	0.355918				1.0276	0	0	3.77463	0		9.08_585.3314m/z	0	0	0	0	0	0	0	0	0	0	0	0	0	0	0	0	0	0	0	0	0	0	15.0985	0	0	0	0	0	0	0	0	0	0	0
9.08_779.7724m/z	9.08	779.772			0.355918	0.355918			1.0276	1.06609	0	17.6419	32.332		9.08_779.7724m/z	0	0	0	0	0	0	0	0	0	0	0	0	0	0	0	0	0	0	0	0	0	0	70.5678	0	0	0	0	0	0	0	0	0	0	0
9.43_231.0315m/z	9.43	231.031	PDC	4-Methyl-3-nitrobenzenesulfonohydrazide	0.355918				1.0276	0	0	53.1688	0		9.43_231.0315m/z	0	0	0	0	0	0	0	0	0	0	0	0	53.318	0	0	0	13.3657	0	0	0	0	0	212.675	0	0	0	0	0	58.4723	0	241.532	0	0	0
9.61_734.0625m/z	9.61	734.062			0.355918				1.0276	0	0	97.0771	0		9.61_734.0625m/z	0	0	0	0	0	0	277.237	261.269	0	0	0	0	0	0	0	0	117.784	0	19.6801	0	0	0	388.309	0	0	71.1204	0	0	0	294.813	0	0	0	0
9.94_208.0965m/z	9.94	208.096	OL2b	N-Acetylphenylalanine	0.355918				1.34266	0	0	31.0479	0		9.94_208.0965m/z	0	0	0	0	0	0	0	0	0	0	0	757.943	0	0	0	0	0	0	0	509.507	0	0	0	124.192	0	0	0	0	0	0	0	0	0	0
9.99_766.3913m/z	9.99	766.391	PDC	1H-Indole-3-carboxamide, 1-(5-fluoropentyl)-N-1-naphthalenyl-	0.355918	0.355918	0	0	1.13422	1.37006	120.842	0	0		9.99_766.3913m/z	0	0	0	483.37	0	0	0	0	0	0	0	0	0	0	0	0	0	0	0	0	0	0	0	0	0	0	0	0	0	0	0	0	0	0
9.99_805.8437m/z	9.99	805.844			0.355918	0.355918	0	0	1.35442	1.23825	120.883	0	0		9.99_805.8437m/z	0	0	483.534	0	0	0	0	0	0	0	0	0	0	0	0	0	0	0	0	0	0	0	0	0	0	420.716	0	0	0	0	0	0	488.714	0
9.99_806.2443m/z	9.99	806.244	PDC	[1]Benzopyrano[3,4-b]furo[2,3-h][1]benzopyran-6(12H)-one, 1,2-dihydro-9-hydroxy-2-[1-(hydroxymethyl)ethenyl]-8-methoxy-	0.355918	0.927254	0	1.14471	1.35442	0.613079	108.81	0	124.556		9.99_806.2443m/z	0	0	435.241	0	60.4225	0	0	0	0	0	0	656.666	0	0	0	0	0	541.633	0	0	0	0	0	0	0	0	31.818	0	0	0	415.083	317.207	0	0
9.99_905.6440m/z	9.99	905.644	PDC	(2-aminoethoxy)[(2R)-2-{[(5Z,7Z,10Z,13Z,16Z,19Z)-4-hydroxydocosa-5,7,10,13,16,19-hexaenoyl]oxy}-3-(tetracosanoyloxy)propoxy]phosphinic acid	0.355918	0.355918	0	0	1.13422	1.37006	286.803	0	0		9.99_905.6440m/z	0	0	0	1147.21	0	0	0	0	0	0	0	0	0	0	0	0	0	0	0	0	0	0	0	0	0	0	0	0	0	0	0	0	0	0
17.39_419.3493m/z	17.39	419.349	PDC	(2S)-2-(pentadecanoyloxy)-3-(tetradecanoyloxy)propyl octadecanoate	0.35618	0.234013	1701.06	640.3	1.0271	1.21725	0.149176	253.757	95.5172		17.39_419.3493m/z	0	0	0	0.596703	0	0	597.492	156.689	233.771	0	0	0	0	322.725	0	0	0	65.2463	652.451	0	0	0	1015.03	0	1106.01	0	62.5518	0	0	0	0	921.722	27.7301	674.941
15.71_337.3290m/z	15.71	337.329	PDC	N-Cyclohexanecarbonyltetradecylamine	0.356443	0.081203	2.00983	2.4843	1.2837	1.75336	171.467	344.62	425.975		15.71_337.3290m/z	0	248.538	258.975	178.355	882.938	0	216.433	0	356.848	0	0	159.326	169.42	269.333	186.925	836.601	134.672	0	0	0	782.196	259.229	337.055	0	226.873	0	159.492	289.812	508.873	428.214	768.464	0	208.32	301.069
17.24_344.2558n	17.24	345.263	PDA	1,2-Dioctanoyl-sn-glycerol	0.357207	0.186385	0.315129	0.0112432	1.39518	1.59245	2538.2	799.86	28.5374		17.24_344.2558n	7496.21	1383.38	0	1273.2	1098.27	805.931	1007.92	0	1027.19	0	34.7705	0	2993.79	1177.63	1809.15	849.659	2174.87	410.62	8085.75	2714.15	1894.51	1214.71	0	90.2223	864.086	0	0	0	1193.62	0	0	118.554	0	0
10.27_213.1956m/z	10.27	213.196	PDC	2-(Piperidylmethyl)-1-cyclohexanone	0.358251	0.596626	0.751102	1.13353	1.21554	0.982704	325.132	244.208	368.548		10.27_213.1956m/z	339.553	357.736	413.858	189.381	268.37	238.21	458.388	448.368	202.624	157.11	424.242	82.3953	311.427	110.235	223.603	258.127	289.505	386.606	321.124	330.224	54.4423	279.346	285.19	357.852	260.028	439.134	424.224	367.412	136.786	478.021	177.156	262.008	70.0797	434.753
0.47_257.9333n	0.47	258.941			0.358318	0.272444	0.724941	0.648924	1.41211	1.42267	8696.67	6304.57	5643.48		0.47_257.9333n	15800.5	6963.11	6133.18	5889.91	6479.41	6101.56	6677.99	14533.5	7366.5	6063.62	4877.33	18609.5	6439.96	4209.41	4029.17	5034.56	4177.41	15820.6	5590.49	3021.08	6462.41	5854.51	5669.78	7231.56	7033.46	8469.05	7607.91	6601.42	4985.93	8288.65	7776.08	6239.66	17437.8	13115.8
7.41_703.8933m/z	7.41	703.893			0.358417	0.925542	1.60833	1.06874	1.21975	0.515589	939.503	1511.03	1004.09		7.41_703.8933m/z	0	2188.42	721.507	848.087	0	1210.34	580.626	1786.23	0	2117.77	2370.41	2187.94	0	604.11	1298.21	2539.83	386.045	1106.86	2320.31	1125.48	467.102	1775.69	1932.86	1868.47	756.775	0	1717.18	514.338	0	1562.89	3699.41	1854.14	440.12	889.156
13.81_255.1220m/z	13.81	255.122	PDC	Dillapiol	0.358542	0.194365	0.268863	0	1.35506	1.47298	93.281	25.0798	0		13.81_255.1220m/z	0	0	270.597	102.527	0	0	0	95.6822	0	0	0	0	0	0	78.5668	0	0	70.7473	0	0	0	0	0	100.319	0	0	0	0	7.78899	0	208.177	269.503	0	0
0.62_639.6529n	0.62	640.66			0.358766	0.355918	157.697	0	1.02138	1.23842	1.09491	172.664	0		0.62_639.6529n	0	4.37963	0	0	0	0	808.617	0	0	0	115.745	0	0	0	0	0	0	0	0	0	0	0	690.656	0	0	0	0	0	0	2399.89	89.6186	0	0	61.7585
14.64_295.2237m/z	14.64	295.224	PDC	16-Hydroxyhexadecanoic acid	0.359217	0.646346	0.606271	1.19219	1.3946	1.12162	2181.33	1322.48	2600.56		14.64_295.2237m/z	3151.31	3369.51	1108.16	1096.36	4106.11	1375.15	0	2215.04	5738.97	1333.89	953.136	0	3519.24	1707.61	0	276.95	3779.08	1852.84	2726.78	595.696	2610.31	2008.33	671.272	0	2608.29	3731.86	3089.48	3396.47	4968.37	2009.14	1140.28	3573.31	4950.29	3556.61
14.19_281.2467m/z	14.19	281.247	PDC	Geranyl caprylate	0.360173	0.490339	1.93604	2.0401	1.40795	1.13304	99.8424	193.299	203.689		14.19_281.2467m/z	356.66	0	42.7094	0	430.742	40.7726	35.7016	81.9361	0	66.9221	250.522	0	157.704	209.453	0	53.93	351.255	111.836	0	97.0459	255.12	179.244	248.502	90.3283	653.537	311.238	0	102.371	413.381	54.9325	0	0	0	0
16.98_142.9480m/z	16.98	142.948	PDC	sodium dihydrogen phosphate	0.360492	0.355918	0.0101479	0	1.40129	1.38068	2191.2	22.236	0		16.98_142.9480m/z	8764.81	0	0	0	2398.25	0	0	0	791.088	0	0	0	513.56	0	0	0	369.606	0	0	0	88.944	0	0	0	110.304	0	0	0	96.7612	0	0	0	45.5439	0
16.17_352.6822m/z	16.17	352.682			0.361521	0.359645	75.003	120.716	1.09177	0.985381	1.38473	103.859	167.16		16.17_352.6822m/z	0	0	0	5.53893	9.13661	0	0	0	0	34.9543	0	0	0	0	0	0	0	0	0	0	0.297589	415.139	0	0	0	478.533	0	0	0	0	0	0	0	0
10.09_909.8293m/z	10.09	909.829	PDC	(2S)-1-[(5Z,8Z,11Z)-icosa-5,8,11-trienoyloxy]-3-(pentadecanoyloxy)propan-2-yl docosanoate	0.36156	0.37361	4.08882	0.0381835	1.0333	1.21478	133.783	547.014	5.1083		10.09_909.8293m/z	0	535.131	0	0	651.423	0	0	0	416.08	0	0	0	0	0	0	0	0	0	0	0	0	1681.36	0	506.692	0	228.365	0	0	0	0	0	0	0	0
18.12_122.0961m/z	18.12	122.096	PDA	Conyrin	0.361727	0.516109	0.344238	0.481506	1.40528	1.20383	2995.26	1031.08	1442.24		18.12_122.0961m/z	7426.7	4041.89	512.447	0	5614	2027.3	0	0	5212.2	2343.89	438.623	0	3166	243.992	0	0	5485.02	110.091	0	0	3985.12	0	139.212	0	6195.87	2093.98	0	0	5452.03	3600.12	536.894	0	6428.76	1804.42
8.10_161.0456m/z	8.1	161.046	PDC	2-hydroxy-2,3-dimethylbutanedioate	0.361784	0.147522	0.615732	0.397826	1.34563	1.49966	124.435	76.6184	49.5033		8.10_161.0456m/z	63.3288	65.6942	210.318	158.398	91.0809	0	88.965	37.3551	0	19.1138	29.7073	124.262	73.1381	63.7669	106.985	102.596	125.707	16.057	95.3865	52.8202	0	153.587	94.5986	58.2876	0	44.9978	67.5098	73.2535	0	47.8859	10.96	141.184	10.2004	3.66772
11.48_355.0630m/z	11.48	355.063	PDA	2-Hydroxyethylflurazepam	0.36241	0.280895	0.0143412	3.18884	1.12579	1.29576	86.7459	1.24404	276.619		11.48_355.0630m/z	0	0	0	346.984	179.622	346.726	222.935	553.615	252.251	387.877	0	170.555	3.88173	119.638	29.6332	203.655	188.779	152.706	728.701	0	0	0	0	4.97615	0	363.318	108.793	105.755	0	328.203	624.883	432.607	3.02298	439.865
0.56_206.8857m/z	0.56	206.886			0.362786	0.268975	3.26065	2.82675	1.14968	1.39193	1610.69	5251.9	4553.02		0.56_206.8857m/z	0	0	0	6442.76	0	0	10357.2	0	4212.78	6011.23	11730.6	0	1913.13	0	13157.8	0	0	0	12234.3	16431.4	0	319.204	14163	6525.45	0	4035.99	7688.72	0	3536.92	17765.5	15048	11871.4	0	5082.85
17.83_137.0683m/z	17.83	137.068	PDC	4,4-Dimethyl-4,5-dihydro-1,3-oxazol-2-amine	0.36338	0.0276456	2.34542	3.16987	1.04808	1.96815	668.874	1568.79	2120.25		17.83_137.0683m/z	0	0	1447.93	1227.56	1051.86	1786.55	159.321	168.915	876.021	94.2165	0	2065.18	1456.16	0	0	2662.33	0	1362.1	0	0	2630.89	319.246	0	3325.03	1822.8	3328.06	968.018	1781.21	1305.7	2875.16	2467.07	2230.19	1597.38	1692.27
6.67_1892.8113n	6.67	1893.82			0.363524	0.355918	59.6551	0	1.01786	1.23825	12.3448	736.432	0		6.67_1892.8113n	0	0	49.3793	0	141.582	3592.34	0	0	169.058	0	0	0	0	0	0	460.437	0	0	0	85.3679	0	0	2945.73	0	6400.74	0	0	2958.66	0	0	12956.4	0	0	0
15.77_495.3888m/z	15.77	495.389	PDC	3,6,9,12,15,18,21-heptaoxatritriacontan-1-ol	0.363588	0.520879	0.0397303	0.303247	1.3884	1.14704	130.194	5.17265	39.481		15.77_495.3888m/z	511.388	0	0	9.38874	0	0	165.318	58.9129	497.246	258.553	0	0	0	382.971	0	17.6186	177.359	0	346.206	282.918	0	20.6906	0	0	530.046	110.873	0	94.9024	0	0	17.27	203.48	0	0
3.22_166.0472m/z	3.22	166.047	PDC	4-(1-Ethyl-3-methyl-1H-pyrazol-4-yl)-2-hydrazinyl-6-(trifluoromethyl)pyrimidine	0.363931	0.118164	1.24279	1.34572	1.13566	1.71248	6534.39	8120.86	8793.44		3.22_166.0472m/z	4240.22	8877.09	6941.53	6078.71	8557.53	8618.61	8079.9	6054.65	8796.42	7950.55	6895.32	7849.47	6882.62	9845.99	9423.94	8200.66	5725.43	9165.37	9461.12	7532.29	4969.16	11117.9	7406.06	8990.34	4519.86	9219.69	8179.31	10141.4	5044.21	9124.58	4079.85	6788.34	4998.38	4452.31
1.70_210.1195m/z	1.7	210.119	PDC	4-Isopropyl-3,4,5,6,7,8-hexahydro-2(1H)-quinazolinethione	0.364683	0.0357357	51.8941	519.284	1.08605	1.87264	0.679847	35.2801	353.033		1.70_210.1195m/z	0	2.71939	0	0	0	0	9.02272	0	0	563.337	0	0	0	403.681	0	622.755	311.746	481.296	0	10.8731	0	141.12	0	0	0	351.053	77.4221	352.02	0	0	0	0	0	0.153715
1.39_260.9924m/z	1.39	260.992	PDD	6-Bromo-4-fluoro-2,3-dihydro-1H-inden-1-one	0.365767	0.483358	0.0216016	0.233087	1.39665	1.27485	1347.14	29.1004	314.001		1.39_260.9924m/z	5388.57	0	0	0	2454.67	48.8622	0	0	3643.39	0	0	0	772.831	0	0	0	2661.17	0	0	0	116.402	0	0	0	891.88	0	0	0	0	0	0	0	0	0
0.69_426.0873n	0.69	427.095	PDA	L-Cysteine-glutathione disulfide	0.365984	0.177202	1.18316	0.75833	1.15829	1.52816	35572.3	42087.8	26975.5		0.69_426.0873n	27667	31017.4	42319.4	41285.3	25078.5	44362.5	38763.4	64304.3	24245.2	36780	33356.8	65062.4	28740.1	44807.2	22865.8	42774.9	35197.4	42678.6	43927.2	24564.5	38078.4	38206.8	58468.1	33597.9	36560.9	32975.7	37025.9	68258.1	27235.7	36984.4	44662	35550.8	44820.2	47181.9
19.30_90.0419m/z	19.3	90.0419	PDC	N-Benzyl-2-(2-fluorophenoxy)ethanamine	0.36656	0.231019	0.308475	2.78505	1.3011	1.346	33.4019	10.3036	93.0261		19.30_90.0419m/z	95.8176	16.7882	21.0019	0	49.2934	0	0	0	77.6759	7.02313	103.569	0	166.348	26.0683	37.9359	254.958	47.3388	86.7223	21.0317	0	0	41.2146	0	0	96.9392	0	0	0	103.627	14.0473	15.9154	78.8225	61.5515	120.859
10.14_852.8669m/z	10.14	852.867			0.366601	0.355918	0.0233915	0	1.11641	1.37006	155.746	3.64313	0		10.14_852.8669m/z	0	0	0	622.982	0	0	0	0	0	0	0	0	0	0	0	52.3129	0	0	0	0	0	0	14.5725	0	571.925	0	0	0	0	19.1087	0	0	0	0
6.78_294.9190m/z	6.78	294.919	PDD	3-Bromo-N-(3-chloropropyl)benzenesulfonamide	0.366642	0.36341	0.046161	0.0397993	1.39923	1.37672	1662.24	76.7306	66.1559		6.78_294.9190m/z	6528.27	120.677	0	0	4901.03	57.7867	188.965	0	4129.24	26.8319	64.0049	0	1461.92	302.339	0	0	2449.03	0	94.74	0	306.922	0	0	0	1251.24	28.9022	0	69.4593	355.158	0	0	0	0	0
19.39_669.5584m/z	19.39	669.558	PDC	(2R,5S,15R)-2,15-dimethyl-14-[(2R)-6-methylheptan-2-yl]tetracyclo[8.7.0.0?,?.0??,??]heptadec-7-en-5-yl (6Z,9Z,12Z)-octadeca-6,9,12-trienoate	0.366696	0.76326	0.410417	0.802296	1.12271	1.0195	6860.45	2815.65	5504.11		19.39_669.5584m/z	0	16486.1	4797.38	6158.28	0	8582.44	9522.97	3685.88	0	17275.9	5663.43	2101.06	0	8166.67	2832.05	9261.14	0	0	1263.09	0	0	1767.22	9495.38	0	0	10459.1	8671.08	4101.2	0	5984.34	12846	9909.03	0	8481.07
9.66_160.1097n	9.66	161.117	OL1	3-Hydroxyoctanoic Acid	0.366792	0.0101657	0.892735	0.594603	1.37206	2.09482	20562.9	18357.2	12226.8		9.66_160.1097n	18472.5	26418.2	16769.8	20591.2	22894.7	20697.6	23330.8	20778.5	19930.2	25173.9	20125.1	21278.2	16126	25737.3	19480.2	25777.3	20575.2	21052.8	19679.7	19632.4	19873.7	18981.2	16007.6	18566.5	16312.3	17799.5	15971.8	18169	17717.9	20972.6	16972.7	20738.8	19728.2	25533.3
0.58_473.8286m/z	0.58	473.829	PDD	(2S)-2-amino-3-({[(2R)-3-[(7Z,10Z,13Z,16Z)-docosa-7,10,13,16-tetraenoyloxy]-2-(tetracosanoyloxy)propoxy](hydroxy)phosphoryl}oxy)propanoic acid	0.366984	0.741288	2.10478	1.25014	1.16318	0.894635	460.469	969.183	575.65		0.58_473.8286m/z	0	0	900.326	941.549	0	0	0	0	0	598.513	0	0	2424.72	1648.58	0	1309.73	0	0	712.07	837.088	852.162	852.169	0	2172.4	1089.62	664.523	558.27	0	1996.08	0	0	782.956	0	0
15.89_402.2976n	15.89	403.305	PDC	Sorbitan monopalmitate	0.367026	0.16327	0.406949	2.36378	1.36697	1.55155	2013.14	819.246	4758.63		15.89_402.2976n	0	275.91	4698.68	3077.98	3178.03	0	6636.59	10907.2	458.523	2762.74	3232.19	0	5275.36	2711.47	415.941	548.287	0	0	0	2710.76	646.32	2142.35	0	488.318	0	6758.5	8638.09	7840.21	0	2495.35	5264.62	5835.41	0	3199.57
2.76_72.0808m/z	2.76	72.0808	PDA	Pyrrolidine	0.367147	0.243278	0.0245576	4.82645	1.38983	1.2971	2.20738	0.0542081	10.6538		2.76_72.0808m/z	8.82954	0	0	0	79.0747	2.33598	3.22126	9.59175	12.8879	0.382256	0	15.2933	32.3631	14.9805	35.9217	43.356	25.4288	6.80695	51.9709	0	0	0.216832	0	0	37.4442	14.7708	6.94669	22.9815	0	0	0	0	0	0
12.95_892.5273m/z	12.95	892.527	PDC	(2S)-2-amino-3-({[(2R)-2-{[(9S,10S,12Z)-9,10-dihydroxyoctadec-12-enoyl]oxy}-3-[(11Z)-icos-11-enoyloxy]propoxy](hydroxy)phosphoryl}oxy)propanoic acid	0.367153	0.967559	0.02457	1.06184	1.39543	0.575955	278.914	6.85292	296.162		12.95_892.5273m/z	1115.66	0	0	0	0	0	0	0	0	0	0	0	736.083	594.979	0	0	0	0	772.667	0	27.4117	0	0	0	0	0	0	0	0	0	760.684	0	0	1501.1
0.58_580.6940m/z	0.58	580.694	PDD	2,6-Dibromo-4-nitrosophenol	0.36775	0.917353	5.03583	0.85745	0.994785	0.751174	152.008	765.487	130.339		0.58_580.6940m/z	0	0	0	608.033	0	0	2032.66	0	0	0	2023.74	0	626.454	0	2028.43	0	0	0	1058.41	2305.22	0	450.465	2573.82	37.667	0	0	476.671	0	0	3304.22	2445.11	1631.61	0	0
2.06_172.9521m/z	2.06	172.952			0.367769	0.39808	0.261318	0.309636	1.40263	1.34876	470.506	122.952	145.686		2.06_172.9521m/z	1516.65	136.337	164.796	64.2452	605.619	84.043	289.973	0	444.798	0	0	63.7364	377.589	107.628	170.938	144.995	192.129	0	14.2323	0	334.069	93.8872	0	63.8504	459.914	197.158	89.6958	0	249.328	54.4411	0	251.103	229.467	0
10.09_953.9683m/z	10.09	953.968	PDD	disodium 3-oxo-2-[(2E)-3-oxo-5-sulfo-2,3-dihydro-1H-indol-2-ylidene]-2,3-dihydro-1H-indole-5-sulfonic acid	0.36787	0.180091	0.296964	0	1.25528	1.50023	434.377	128.994	0		10.09_953.9683m/z	530.134	1207.37	0	0	0	0	0	0	125.631	0	0	721.938	1750.84	0	0	0	0	0	0	0	0	2.96198	0	513.015	0	0	0	0	0	585.395	0	0	207.776	0
0.58_334.7467m/z	0.58	334.747	PDC	7-[(1R,2R,3R,5S)-3,5-dihydroxy-2-[(1E,3S)-3-hydroxyoct-1-en-1-yl]cyclopentyl]-N-[(2S,3R,4E)-1,3-dihydroxyheptadec-4-en-2-yl]heptanamide	0.36795	0.155099	0.365169	0	1.22446	1.55926	749.662	273.753	0		0.58_334.7467m/z	1109.99	1888.65	0	0	1746.21	322.322	1126.01	1361.46	0	0	380.172	1650.32	493.72	1231.62	0	856.072	421.865	1954.72	0	0	453.718	0	641.294	0	317.222	0	0	0	0	738.601	790.093	0	2192.04	1269.21
18.40_397.3827m/z	18.4	397.383	PDA	.beta.-Sitosterol	0.368247	0.355918	37.1721	0	1.17482	1.38068	100.792	3746.67	0		18.40_397.3827m/z	403.17	0	0	0	0	0	0	0	0	0	0	0	0	234.464	0	0	8353.52	0	0	0	14986.7	0	0	0	26270.2	0	0	0	4528.79	0	0	0	296.024	0
8.10_481.2117m/z	8.1	481.212	PDC	2-(4-Methoxyphenyl)-2H-1,2,3-benzotriazol-5-ylamine	0.368965	0.140477	35.1792	33.4054	1.16911	1.49709	12.982	456.698	433.67		8.10_481.2117m/z	0	0	0	51.9282	12.3122	0	0	0	0	0	0	32.5871	103.929	0	0	0	0	0	0	0	1826.79	0	0	0	0	88.0009	0	0	0	0	0	0	0	0
1.46_218.1385m/z	1.46	218.138	OL2b	Propionyl-L-Carnitine	0.36924	0.136169	0.662383	0.526646	1.192	1.65023	15000.1	9935.79	7899.74		1.46_218.1385m/z	23019.4	17950	15203	3827.83	20385.5	14384.3	13782.5	12573.6	7889.56	12022.5	20697.2	14233.3	12124.7	18379.2	7360.88	7346.3	16821.1	13609.9	5407.98	15311.8	4658.6	7183.44	19480.9	8420.18	10374.1	15131.5	7661.5	13592.8	11185.9	29331.9	19968.3	17331.5	22781.3	26999.5
17.30_295.1508m/z	17.3	295.151	PDC	8-[(2-methylpropanoyl)sulfanyl]-6-sulfanyloctanamide	0.36933	0.0973798	2.29219	3.6145	1.25728	1.63638	156.375	358.44	565.215		17.30_295.1508m/z	173.332	95.5796	252.001	104.587	679.156	776.555	466.857	0	711.166	454.172	190.328	0	506.986	202.262	420.507	532.95	864.457	67.2709	487.442	57.4677	944.613	338.75	81.5997	68.7989	959.109	32.0652	668.864	119.609	862.197	6.24865	45.4619	454.275	332.123	603.215
2.66_115.0388m/z	2.66	115.039	OL1	Glutarate	0.369432	0.360187	0.0294157	105.524	1.19638	1.06277	0.422362	0.012424	44.5694		2.66_115.0388m/z	0	1.68945	0	0	0	29.7886	0	0	0	0	0	0	177.39	0	0	0	0	54.2427	0	0	0	0.0496962	0	0	0	0	0	0	28.6949	0	0	0	0	0
10.14_857.1701m/z	10.14	857.17	PDD	{[(2R,3S,4R,5R)-5-(6-amino-9H-purin-9-yl)-4-hydroxy-2-({[hydroxy({hydroxy[(3R)-3-hydroxy-3-{[2-({2-[(2-hydroxypropanoyl)sulfanyl]ethyl}carbamoyl)ethyl]carbamoyl}-2,2-dimethylpropoxy]phosphoryl}oxy)phosphoryl]oxy}methyl)oxolan-3-yl]oxy}phosphonic acid	0.370059	0.398897	1.84561	1.85214	1.33585	1.15887	365.2	674.016	676.402		10.14_857.1701m/z	442.042	809.356	209.403	0	1465.35	1057.81	1614.41	76.9134	1106.12	885.374	1169.46	455.213	817.857	0	3044.29	382.084	2376.15	820.547	1231.55	1474.99	1292.04	950.502	227.981	225.54	759.68	4331.29	3466	278.47	570.887	684.778	149.376	87.2161	1011.69	2518.76
0.56_848.6744m/z	0.56	848.674	PDC	[3-(hexadecanoyloxy)-2-[(15Z)-tetracos-15-enoyloxy]propoxy][2-(methylamino)ethoxy]phosphinic acid	0.370202	0.063015	26.0452	35.731	1.32846	1.77726	1.09456	28.508	39.1096		0.56_848.6744m/z	0	0	0	4.37823	0	38.389	0	0	201.753	32.2981	0	0	251.226	0	142.209	0	0	0	1.87682	1.99016	0	0.67296	0	113.359	0	16.2484	0.0612824	0	0	0	0	0	0	0
10.14_857.4709m/z	10.14	857.471	PDC	Irbesartan	0.371411	0.189774	0.476393	2.24219	1.19184	1.37844	253.251	120.647	567.838		10.14_857.4709m/z	97.3345	324.658	199.242	391.772	0	1004.99	0	494.537	0	996.173	0	85.5751	262.429	0	139.045	431.134	0	589.1	1463.27	0	0	482.589	0	0	563.737	616.576	9.20202	0	341.696	0	603.398	1033.6	0	0
0.03_519.1386m/z	0.03	519.139	PDC	3-Pyridinecarboxylic acid, 2-[(2-phenylethyl)thio]-	0.371728	0.188391	0.673537	0.495035	1.10737	1.47882	1298.2	874.382	642.652		0.03_519.1386m/z	1163.18	277.687	1541.95	2209.97	462.32	881.76	818.679	930.701	579.162	1021.6	842.67	720.78	628.933	784.798	1354.66	611.164	1075	1945.36	205.859	1370.19	784.435	487.433	1327.04	898.617	1004.45	2262.57	721.237	1210.36	1229.46	1182.3	508.47	1014.96	1482.2	1128.29
16.02_528.3790m/z	16.02	528.379	PDC	N-benzyl-N-[2-(dimethylamino)ethyl]pyridin-2-amine	0.371919	0.370883	28.8578	30.7901	0.997291	1.18591	3.70088	106.799	113.95		16.02_528.3790m/z	0	0	0	14.8035	0	94.0019	4.45495	275.825	0	0	1555.75	0	0	0	0	1711.1	0	0	0	0	0	0	427.197	0	0	0	0	0	0	0	0	0	0	0
1.56_227.0022m/z	1.56	227.002	PDD	Butanoic acid, 4-(2,4-dichlorophenoxy)-, methyl ester	0.372123	0.986782	0.578729	1.00702	1.27081	1.05068	2342.59	1355.73	2359.03		1.56_227.0022m/z	4332.67	2196.74	1197.65	1643.31	2494.54	1801.26	2032.03	1858.19	2335.5	2921.97	3194.85	331.747	2025.18	2103.8	1520.01	52.141	1263	407.28	633.158	1253.56	2591.19	0	2722.44	109.274	2575.31	1051.18	1486.94	2988.21	3140.5	2720.23	1912.36	2692.33	1029.02	344.424
[truncated: 2,811 more rows]
[truncated: 32 more columns]
